# Supplementary material for: Integration of single-nuclei and spatial transcriptomics to decipher tumor phenotype predictive of relapse-free survival in Wilms tumor
Source: Front Immunol. 2025 Mar 3;16:1539897. doi: 10.3389/fimmu.2025.1539897 (PMC11911335; doi:10.3389/fimmu.2025.1539897)
Supplement: Supplementary file 7 [file Table1.xlsx]

## Sheet: Supplementary Table S1
Supplementary Table S1. Fetal kidney and WT signatures curated from Young MD, et al. Science, 2018.
Ureteric bud	Cap mesenchyme	Primitive vesicles	Fibroblast-like WT
EPCAM	SIX1	NPHS1	COL1A1
TFAP2A	SIX2	CLIC5	COL1A2
LYPD6B	MEOX1	SOST	COL3A1
CLDN7	RP11-357H14.17	PTPRO	EMILIN1
MAL	HLA-DQB2	NPHS2	TAGLN
CLDN6	EYA1	LEFTY1	LUM
ELF3	SLC15A1	KIRREL2	MEG3
TACSTD2	NKAIN3	DDN	THY1
SCIN	BMPER	TNNT2	PCOLCE
AP1M2	COL9A2	OLFM3	TPM2
EMX2OS	HOXB9	MAGI2	COL6A2
EMX2	COL2A1	ENPEP	COL6A3
LHX1	TMEM100	SQRDL	COL5A2
SPINT1	FAM84A	CRB2	COL6A1
CLDN4	C1QTNF7	AQP3	BGN
BLNK	C10orf35	SYNPO	MFGE8
GPR160	HOXB-AS3	TRAC	MGP
OVOL1	HLA-DQB1	MRGPRF	FN1
ADH1C	UNC5B-AS1	BISPR	SPARC
EMX1	SPOCK2	PTPRQ	LGALS1
TMEM45B	MAP2	FRMD1	TIMP1
RP11-445F12.1	HOXB6	SYTL1
ALDH1A1	SCG5	STON2
KCNJ15	CITED1	NRIP2
COBLL1	HOXB5	RAMP1
NAALADL2	LBX2	HS3ST3B1
TSPAN1	ETV4	SEMA3B
RAB25	UCP2	RP11-449D8.1
RP11-1260E13.1	PDZD7	ST3GAL6
TMEM52B	LYPD1	PODXL
PTPN3	GPR39	PHYHIP
RDH10	HOXA11-AS	TPPP3
MAL2	HAS2	WT1-AS
PRSS8	REC8	DSC2
LINC00645	ELAVL4	TMEM150C
C14orf105	PDGFC	ITIH5
RGL3	CDH7	PDE4DIP
TPD52	CXADR	FAM134B
CDH1	BEX1	SNCA
ST14	HOXC6	RP1-137K24.1
PERP	LINC00665	ARHGEF3
ESRP1	ABCA5	FRMD3
SOX9	KLK6	ASS1
SCUBE3	MSI1	TGFBR3
CLDN3	HOXB2	MAFB
SMIM22	TNFRSF19	PLAC1
POU3F3	CAP2	THSD7A
FAM3B	SALL1	FAM65A
KLF5	ZNF516	VEGFA
PROM2	UG0898H09	S100A7
PRSS22	OVOS2	MYH3
ARL4C	ST8SIA4	KLRB1
KRT8	OSR1	AQP7
TBC1D9	LY6H	KCNH2
ARHGAP8	HOXA9	PRUNE2
ELF5	SHISA3	SEMA3G
SIM1	CADM1	FGF1
ITGA2	BEX2	TRAM2
CLDN8	UCHL1	ZBTB7C
MAP7	PCBP4	PC
AGR2	GFRA1	ITGA3
KRT19	DPYSL4	ST6GALNAC2
HMGCS2	CDH2	SBSPON
CAPN6	TSTD1	TRIM54
LLGL2	WASF3	MPP5
SH3YL1	BCL7A	NPNT
FMN1	GTF2IRD1	TNNI1
FAM84B	TBC1D8	RP11-550H2.2
DNER	TTF1	P3H2
PRPS2	CCDC74B	KANK1
KRT18	RP11-345P4.9	GFRA3
ANXA3	AP1S2	MYL4
MARVELD3	IGF2-AS	HSPA12A
CALB1	NUDT11	CA10
TMC4	CASC15	CA11
CRB3	PNMAL1	CLDN5
TMPRSS2	ZNF385C	PARD3B
ADGRF1	MCM2	AC092159.2
SLC44A3	RP11-352M15.2	NDNF
CDH16	LRRC61	AIF1
OCLN	DUSP4	SLC48A1
CLDN19	SLC38A1	HACD2
WFDC2	UNG	NPR1
RP11-849I19.1	CCDC74A	PLCE1
TNFRSF12A	CHRNA1	SEMA3B-AS1
MTL5	LAMA4	CHI3L1
FXYD3	NOVA1	TMEM266
NMU	UHRF1	IQGAP2
NIPAL1	CCDC58	TARID
SPTLC3	STARD4-AS1	CCDC109B
GALNT3	RP5-940J5.9	CBLB
TMEM125	HOXC5	CAMK2A
LAD1	BST2	CGNL1
BMP3	HOXC8	CELF2
RP5-862P8.2	HIST3H2A	NTNG1
KDF1	ATP2A1-AS1	MME
TOX3	ATP6V0E2	CCBL1
IRF6	ETV5	CTTNBP2
PPL	DNAJC11	FGFR4
SH2D3A	HOXC10	TSPAN5
	MCM5	RASSF10
	SYCE1L	RP11-180C16.1
	G6PD	MIR503HG
	OSBPL6	HTRA1
	NBAS	PTGER4
	HOXC4	TBXAS1
	RNF175	LOXL1
	SOX11	KLK6
	KLK8	PLCG2
	PCTP	APLP1
	SULT1A1	MXRA8
	DHCR7	FREM2
	ATAT1	EFEMP1
	RBM4B	GAS6
	RBM23	MIR181A1HG
	TFAP4	PLOD2
	STXBP6	LINC01031
	NME7	TYRO3
	XXbac-BPG252P9.9	PAPPA
	LINC00094	RFPL1
	PRR4	TSPAN2
	PFKP	RPH3AL
	TMEM97	PLA2R1
	GNPDA1	DAG1
	HOXC9	SERPINB9
	TMCC3	ARHGAP28
	WDR54	AIF1L
	DNAAF2	HIST1H2AC
	STK33	LINC00472
	NTRK2	FOXC1
	PSAT1	LAMB4
	FANCF	SPON2
	RFC4	RBFOX1
	FADS1	PDE6B
	CPSF3	CDC14A
	HOXD9	CFAP45
	HN1L	DOC2B
	TANC1	DUSP23
	COL26A1	SPOCK2
	RASSF4	DDR1
	SPATA33	GPC6
	ACOT7	SLC7A8
	ETV1	TESC
	TESC	F3
	YEATS4	RP11-423H2.3
	PRMT6	GPHN
	C12orf73	SYNGR2
	MTHFS	GADD45A
	RTN1	ST6GALNAC3
	THOC3	PDPN
	RP1-39G22.7	CORO2B
	EFNA4	C11orf71
	MSH6	ADAMTS9
	HOTAIRM1	FYN
	MCM6	EFNB2
	EZH2	SFXN2
	VPS72	ROBO2
	GINS2	HIST1H2BD
	CBX2	LAMA5
	HOXA-AS2	TMCC3
	FEN1	C15orf59-AS1
	RP11-620J15.3	KIRREL
	PISD	COL9A1
	ZNF667-AS1	TMEM132A
	MRPL49	RASSF8-AS1
	ARMC9	CARD10
	IFT81	SULF1
	GABARAP	PON1
	FAM136A	DACH2
	RNF34	GABRA2
	MSH2	NECAB1
	KAT5	GALNT2
	KBTBD4	C14orf37
	ACSL3	FDXR
	SLC38A7	GRK5
	PDRG1	DSC1
	APOO	RP11-387A1.5
	EPB41	PPP2R2B
	PTPN14	FOXD1
	RPA2	DACH1
	UBE2L6	ALCAM
	SHMT2	SRGAP1
	RFC5	SLC9A3R1
	SNHG19	POLA2
	TRIL	EPS8L2
	NT5DC1	LMX1B
	PRPSAP2	CCBE1
	GLMN	PDLIM2
	HSDL1	NEBL
	NOL11	BMP7
	TRIT1	RNF220
	ZNF195	TMEM178A
	EEF1G	C6orf203
	TMEM216	SHISA2
	SIL1	CSDC2
	SFXN1	SERPIND1
	DOLPP1	HIST2H2BE
	TOMM34	PPP1R16A
	ZNF738	CXADR
	VWA9	LINC01254
	ATIC	KREMEN2
	KCTD6	SERINC5
	ANKRD35	PPM1H
	RAD51C	VASN
	OCIAD2	VAMP8
	FLYWCH2	LHX1
	ARRB2	PRKCI
	MTG1	HSBP1L1
	CENPW	PLTP
	FAM219B	NES
	ZNF559	C17orf58
	C12orf76
	SGPL1	GJA3
	NUDT15	FAT1
	DNAJC9	FOXC2
	PDCD11	PRMT6
	THYN1	TSTD1
	ZNHIT3	MMP23B
	PDCD4	EPSTI1
	SLF1	CD2AP
	KIZ	DSG2
	POLE3	TM7SF2
	THOC6	LRP10
	HOXA10	EPB41L5
	ARL6IP6	CMYA5
	HILPDA	GAA
	NPM3	TSPAN8
	TCTEX1D2	RAB11FIP1
	COMMD3	LIMK2
	NUDT16L1	DLG2
	NIPSNAP1	PARD6G
	APOA1BP	WT1
	ANAPC7	HOXD1
	EHMT2	CDC42EP2
	MCM3	TSPAN12
	CD24	MGAT5
	PGD	OLFML2A
	SNRNP25	PTH1R
	CASP8AP2	BAIAP2
	PEG10	ARHGAP24
	RAE1	CALCOCO1
	NNAT	PTGDS
	NAE1	PDLIM5
	DCTPP1	IL1R1
	MCM7	VAMP5
	FAM60A	P4HTM
	CRABP2	GPD1
	TMSB15A	SLC37A4
	PAICS	MCC
	H2AFY2	FRAS1
	RTN3	PLPP3
	LYRM4	PARD6B
	MLLT11	KLHL29
	HMGA2	TCEAL2
	PCNA	UNC5C
	FAM213A	PCMTD2
	PAFAH1B3	S100A4
	PARP1	PTPRD
	DDX1	GAS1
	H1F0	ATP2C1
	NME1	AGRN
	NASP	TCEAL3
	CUTA	TMEM42
	NDUFS5	SPATA13
	CLTA	FOXP2
	PRDX2	PLEKHB1
	HNRNPA1L2	EMID1
		LRRC4C
		RASSF7
		CPEB4
		EZR
		WASH1
		FIGN
		S100A2
		EPHX1
		CDKN1B
		COL18A1
		SNX8
		IL10RB
		HEY1
		CDC25B
		TEAD3
		FBLN2
		RASSF8
		B9D1
		CAST
		ADO
		TRIB2
		MYOZ1
		B4GAT1
		IL13RA1
		SH3RF1
		DAB2
		SMTNL2
		RP11-146F11.1
		RP11-615I2.2
		RGS3
		THAP8
		PLEKHG3
		TRIM8
		TACC2
		VWA1
		MYO1E
		COL13A1
		CMBL
		WFIKKN1
		TXNDC11
		CCNDBP1
		ECHDC3
		CRELD1
		NMRK1
		C9orf3
		FAM81A
		TMEM106B
		ECHDC2
		WIPF3
		LINC01508
		NBPF14
		NPAS3
		FXYD1
		GTF3C1
		PALLD
		ARHGEF12
		RCHY1
		C8orf58
		SEC11C
		TCF7L1
		FAAH
		FNDC3B
		STXBP2
		CHD7
		TMCO3
		ST3GAL1
		HIST3H2A
		C2orf74
		ZNF277
		TCF21
		CH17-189H20.1
		PPP1R1A
		RSPH3
		HES4
		MTHFD2L
		CRYAB
		STX7
		NRSN2
		AXL
		FRMD4B
		MSMO1
		DCAF8
		CXXC4
		ASMTL
		SAMD11
		LINC01003
		AJ011932.1
		SUCO
		FO538757.2
		GSTZ1
		AJUBA
		CMIP
		SORL1
		ACOT8
		TMEM115
		ETHE1
		PPP1R9A
		DUSP10
		PIGO
		SPINT2
		NKAIN4
		GUCY1B3
		GPSM1
		NRIP1
		SEL1L
		OSR2
		FAM98A
		CDON
		SLC25A4
		RBPMS
		TCTA
		RPTOR
		DMD
		NDRG2
		FRY
		MTHFS
		KBTBD11
		TXNRD2
		TSPAN33
		ITSN2
		ITGA6
		SRGAP2C
		PLXNA2
		C15orf61
		GSN
		HOXA7
		NLK
		MYH9
		FUZ
		HOXA9
		C19orf81
		CDH2
		BEX2
		SYTL4
		NSUN5
		CYHR1
		SMIM1
		BCAR3
		CCPG1
		ORC4
		DICER1-AS1
		ZDHHC6
		STT3B
		MT1X
		PIGP
		SLC38A10
		KLHDC9
		KMT5C
		POGLUT1
		LGALS3BP
		BST2
		NDRG1
		SNX10
		RAB3IL1
		SULT1A1
		PLXNB2
		ARHGAP29
		ZNF608
		RP11-410L14.2
		RP13-942N8.1
		MT1F
		CLIP3
		PCDH9
		CKB
		NFE2L1
		GMDS
		ZDHHC12
		TBL2
		CDIPT
		ARID3B
		NGLY1
		FRS2
		LAMC1
		CITED2
		LSR
		TSPAN4
		DCDC2
		MINCR
		SCUBE3
		HIPK2
		UBL3
		SPTAN1
		SEC23B
		OLFM2
		IQCA1
		GULP1
		TMEM9B
		CYB561D2
		HIST1H1C
		HAGH
		FOXO3
		ACSL1
		WDSUB1
		TULP4
		GPX3
		TEX264
		TJP1
		PAX8
		RP11-345P4.9
		CD9
		CREB3L2
		TSPAN31
		IGF1R
		RGS10
		SERINC3
		CCDC106
		NAV2
		TET3
		RP11-488L18.10
		RAB6B
		LZTS2
		TMEM161A
		TMEM30A
		PON2
		JARID2
		CLTB
		DNAJB12
		IARS
		RSPO1
		MMP14
		ZNF524
		SCRN2
		UBALD1
		TCF7L2
		MYO5C
		ST8SIA1
		ABTB1
		AACS
		NIT1
		LINC01089
		CDH3
		JUP
		ALG2
		THTPA
		TCTN1
		GPR108
		CLSTN1
		DOK1
		DEPTOR
		TRPT1
		ILF3-AS1
		CDKN1C
		ACTR1B
		GGCX
		LGR4
		PVRL1
		TGFBR2
		GPRC5A
		NIPSNAP3A
		SNX4
		TMEM80
		KRT19
		LHPP
		AASDH
		ZBTB10
		TBCC
		PCBD1
		LRCH4
		KLHL22
		ZADH2
		IMPDH1
		ERBB4
		EXOC2
		MXRA7
		SLC9A3R2
		SORT1
		CNTFR
		AMMECR1
		ZNRF3
		ATP6V1C1
		ZNHIT2
		HSDL2
		NCSTN
		GKAP1
		TTC32
		CDC42EP3
		CD46
		GPR162
		RHBDD2
		DYNLT3
		PTDSS2
		HSD17B14
		BROX
		ATP5S
		QSOX1
		TAPBP
		ZNF814
		FAM3A
		PLAG1
		EBAG9
		MED15
		TMX1
		TEAD4
		UNC50
		SDC4
		FHIT
		CTSL
		NDFIP2
		DMAP1
		ZNF467
		TTC14
		TST
		CPAMD8
		HEXA
		MID1IP1
		ADAM9
		C17orf97
		NTRK2
		CBR4
		C1GALT1
		LMF1
		LINC00467
		KIZ
		NDUFA7
		MKRN2
		ELMO2
		DNALI1
		PIGS
		TAF3
		LYST
		RNF139
		TMEM259
		AGTRAP
		YIPF1
		TMEM150A
		LRRFIP1
		NEU1
		EBLN3
		RMND5B
		PHLDB1
		REPIN1
		PBXIP1
		DNAJB9
		UTP3
		LANCL1
		ZDHHC24
		UFL1
		ADCK4
		N4BP2
		ZNF143
		EFNB1
		MAGT1
		COMT
		BICD1
		WBP2
		TMEM141
		RP11-445F12.1
		PNPLA2
		JMJD8
		SMCO4
		SNAPIN
		ZFPL1
		ARL14EP
		HRAS
		MIB2
		IL17RD
		CTBP1
		CNBD2
		FAM234A
		LAMP2
		WDTC1
		FAM174A
		RCAN1
		ABCD3
		LTBP4
		TRIOBP
		RP11-792A8.4
		PAK1
		YDJC
		RP11-390E23.6
		CYB5D2
		ESCO1
		MLLT4
		INF2
		SESN2
		GPKOW
		CLPX
		STXBP3
		AKT2
		ZC3H3
		METTL3
		DNAJB2
		SURF1
		VPS16
		MOAP1
		PPCS
		TMEM208
		MYO1C
		SC5D
		KRCC1
		FAM49B
		FBXO8
		SHKBP1
		OSTM1
		MICU2
		ELF2
		SPPL2A
		ACSL3
		DPP3
		PCYOX1
		SNHG10
		TYW3
		PHACTR4
		APOPT1
		B3GAT3
		FNBP1
		THAP5
		ARAF
		CRIM1
		MOSPD1
		MZF1
		SEC14L1
		MMP24-AS1
		SGMS1
		PTBP3
		PHYHD1
		EFHC1
		RPP25L
		C8orf82
		ACAA1
		PHYKPL
		MSI2
		VPS4B
		NME3
		FBXO9
		CNDP2
		HOTAIRM1
		OXLD1
		API5
		REXO2
		GSDMD
		SMIM19
		ZFAND2A
		CLPTM1
		STARD7
		PARVA
		IGFBP4
		WWC2
		DYRK4
		ATP6AP1
		GLMP
		MIB1
		ZNF423
		DNAJC3
		CPD
		FAM179B
		TMED7
		VPS37A
		SLC26A11
		ERLEC1
		UBXN6
		TMEM179B
		MAZ
		HMGCL
		MRPL39
		GMPR2
		HSD17B7
		NSDHL
		NEAT1
		ADIPOR1
		SCAMP3
		RBM7
		JKAMP
		STK24
		MGAT2
		SMARCD3
		HBP1
		BMP4
		DUSP3
		EIF1AY
		LRRC61
		BCAR1
		MED7
		TMEM245
		SLU7
		PIP5K1A
		WASF3
		DAZAP2
		MRPS28
		COPG1
		ARF3
		SMAD4
		ALG14
		BRD7
		COASY
		SCAP
		EXOC4
		SLC33A1
		MVB12A
		SLC35F5
		MED25
		NUDT9
		CLUAP1
		CPNE3
		BMI1
		DHCR7
		GPR137
		AMOTL2
		MYL9
		SGCE
		TMEM128
		STRBP
		VPS36
		YIPF6
		MRC2
		HOXA-AS2
		RNF13
		SLC16A1
		CDK2AP2
		IFNAR1
		TPRA1
		PSMG4
		DUSP14
		C1orf131
		MYLK
		MED21
		MBOAT7
		LMBRD1
		SUMF1
		PTS
		C1GALT1C1
		FUNDC1
		PPP2CB
		ADAM17
		FOPNL
		CTNNAL1
		GALT
		STT3A
		WIPI2
		NAPA
		SNHG19
		MSRB2
		YPEL3
		TSC22D4
		DDRGK1
		TMX2
		G6PC3
		NCBP2-AS2
		TSEN15
		GRINA
		PTPRF
		WDR13
		ATP6V1D
		MED16
		RNF170
		BAZ2A
		TSC2
		HYOU1
		OTUD6B-AS1
		MAPK3
		USO1
		NINJ1
		COX17
		FOXP1
		FAM134A
		NSMCE3
		H2AFJ
		SERINC1
		MAT2B
		COX14
		SLC35C2
		NTPCR
		CFL2
		RNF145
		MLXIP
		TM2D1
		CYB5R1
		ATP6V1E1
		PILRB
		NAA60
		AGPAT1
		CTSD
		IARS2
		C2orf76
		SLC35A5
		GOLIM4
		ARHGAP5
		TMEM45A
		SMIM10L1
		GNPDA1
		TOR2A
		SLK
		UNC119
		PTGES2
		PNPLA4
		PDHX
		ST6GALNAC6
		BRE
		CMAS
		GDE1
		EXOSC4
		KLC1
		TRAPPC12
		FDFT1
		ITFG1
		PAM
		KAT5
		PLRG1
		PPP2R4
		EIF2B3
		HDAC6
		COPS7A
		HDHD2
		FBXL15
		CNOT3
		PHF3
		PBX2
		SPNS1
		ICE2
		ZNF444
		DYNC2LI1
		C11orf1
		EMC7
		SIGMAR1
		CCDC53
		ARID3A
		SQSTM1
		PTPRA
		TNFRSF1A
		TOLLIP
		NOTCH2
		REEP5
		APPBP2
		C5orf15
		RHBDD3
		POMGNT1
		ARMCX3
		ATPAF1
		MRPL53
		WDR45
		BCAT2
		SPATA20
		COMMD8
		LINC00667
		XPNPEP1
		HMGCS1
		NFKBIL1
		SRSF8
		NBR1
		LRRC47
		PRELID3B
		MRPL10
		PIGF
		EPM2AIP1
		CYSTM1
		SNX1
		DHX30
		WDR6
		SCYL1
		DPF2
		MIEN1
		PDK2
		CUL5
		TRAPPC6A
		NID1
		YBX3
		IRF2BPL
		MTFR1L
		HINT2
		TSC22D3
		CCDC8
		ZNF580
		PLPP1
		HDGF
		MRPS18A
		PMVK
		BNIP2
		ZNF24
		GSS
		FBXL5
		NAB2
		YAF2
		CTSF
		SSBP2
		CDC42EP1
		TMEM134
		FAM229B
		CERS2
		AMZ2
		SMIM20
		AATF
		IFT43
		TUBGCP2
		RHOT1
		CIB1
		C21orf59
		ARFIP2
		R3HCC1
		LAMB1
		JAGN1
		TMED4
		PKIG
		COA5
		TM7SF3
		ABT1
		DNAJC10
		GOLM1
		DST
		KMT2C
		PIGT
		ARMCX1
		H3F3C
		MTPN
		RAB18
		TPGS1
		FUCA2
		ERBB2IP
		MRPL54
		ISOC1
		ALG5
		PJA2
		ZSCAN16-AS1
		FBXO21
		SCARB2
		DHX29
		MAGEH1
		ZNF148
		TM2D2
		RANBP3
		NSMCE1
		POR
		UBE2G1
		FBXW5
		PIGC
		ACO2
		ATP6V1H
		MAT2A
		AP3D1
		SLC39A10
		MKRN1
		PDCL3
		TMED1
		TP53I13
		PRMT5
		ZNF503
		TSPYL1
		LINC00657
		CXXC5
		COQ5
		PPP6C
		ZDHHC4
		ATF6B
		NFU1
		COQ4
		CTDSP1
		ZNF593
		ELOVL5
		RBM23
		DNAJC15
		ILVBL
		ZSCAN18
		SYMPK
		DNTTIP1
		EPN1
		MUM1
		WRB
		PRR13
		PSMD6
		UBE2J2
		MORN2
		MCRS1
		PSMD1
		MBTPS1
		SDF4
		AGPAT2
		POLR2A
		TLE4
		TMEM11
		PPP1R7
		CBWD1
		UROD
		DPM2
		ADI1
		LAMTOR3
		UBE2R2
		TM2D3
		NUDCD2
		SUMF2
		MRPS18B
		NPEPPS
		CTTN
		ATP1A1
		ERI3
		VPS51
		ING4
		PSMC2
		MCFD2
		PABPN1
		HIBADH
		RNF167
		MRPS18C
		CMTM3
		TMEM18
		ZFP36L2
		MTIF3
		CORO1B
		LRPAP1
		DERL2
		GINM1
		UBL7
		ORMDL1
		FYTTD1
		NCOA4
		TUBB2A
		LITAF
		S100A6
		COMMD7
		GPAA1
		CHCHD5
		YIF1A
		CCZ1
		MRPL4
		NDUFV3
		PSENEN
		MRPL34
		MRPL36
		GANAB
		TRIP6
		CSNK1D
		MRPL24
		C7orf55
		LINC00998
		IFT27
		NUDT16L1
		TOR1AIP2
		EMC3
		PGRMC2
		CHURC1
		STUB1
		CPSF3L
		C1D
		RNF114
		CLPP
		SFT2D1
		WBSCR22
		TIMM17B
		PFKL
		DNPH1
		PTK7
		ACTN4
		TMBIM4
		CHMP4B
		RBMS1
		CTGF
		COA4
		FAM103A1
		HERPUD1
		TXNL4A
		TRAF4
		RPN1
		LEPROT
		FBXO17
		THUMPD3-AS1
		SRP19
		EMC6
		PRCC
		EAPP
		NOC2L
		IGFBP2
		MTX2
		GSTA4
		TCEA2
		VKORC1
		TMEM205
		NSD1
		TM9SF2
		PFDN6
		C12orf10
		CD151
		TMEM9
		MRPL40
		MRPL23
		YPEL5
		ID4
		COMMD3
		CNIH1
		BCAM
		TRAPPC4
		LAMP1
		ATP6V0D1
		SELT
		ERP44
		LRRC41
		BBX
		MAGEF1
		NAA20
		TRAM1
		SDC2
		MAF1
		NUDT5
		DCXR
		CHMP2A
		KLHDC2
		PXDN
		GRN
		IDH3G
		CCDC12
		PSMD3
		PSMA3-AS1
		SEPP1
		TSG101
		NDN
		HLA-A
		PEG10
		TERF1
		TSEN34
		YIPF4
		TSPAN6
		USP11
		GABPB1-AS1
		MOB4
		CHTOP
		EI24
		HM13
		C1orf43
		NUCB1
		XBP1
		ARL1
		TUSC3
		OS9
		SLC3A2
		IER3IP1
		C7orf73
		CD59
		ETFB
		GRHPR
		TMEM219
		MAP1LC3B
		MRPS7
		RPAIN
		NDUFAF3
		GLG1
		PNKD
		IDH3B
		CIR1
		MMADHC
		ISCU
		RNH1
		WASF2
		BCAP31
		MRPL55
		ATP6V0B
		PTOV1
		AAMP
		C19orf70
		PSMB4
		OLA1
		MPLKIP
		TAX1BP1
		RAD23B
		PVRL2
		MRPL28
		TSPAN3
		ATP6AP2
		TMEM14B
		HDLBP
		PCMT1
		JTB
		PDLIM7
		TMCO1
		MED4
		LINC01420
		PDHB
		EMC10
		C9orf16
		HNRNPH2
		YIPF3
		TMED10
		TERF2IP
		ARL3
		LMAN2
		MRPL14
		ECH1
		CHD4
		RNF181
		RBM42
		ZNF706
		TMEM50A
		VAMP2
		ATRAID
		EIF6
		LAPTM4B
		ANXA2
		SNX17
		ALKBH7
		SBDS
		FKBP2
		FXR1
		CAPZA2
		CPXM1
		CHMP5
		APLP2
		TMEM261
		RAD23A
		IP6K2
		CANX
		NDUFS8
		NDUFC1
		FAM213A
		NPC2
		GHITM
		ATP5D
		UBXN4
		NDFIP1
		SUPT4H1
		BLOC1S1
		RAB2A
		OCIAD1
		NDUFV2
		MAGED1
		MYDGF
		ZNHIT1
		COPZ1
		DYNLRB1
		HIGD2A
		CNPY2
		SMDT1
		NDUFA5
		BEX4
		SELK
		SNRPN
		PDIA4
		DDOST
		UQCRC1
		SCAND1
		LINC00493
		TRAPPC1
		FIS1
		SARAF
		ATOX1
		TIMM8B
		UQCRFS1
		RAB7A
		S100A13
		PLD3
		H1F0
		MRPL33
		CD164
		PCBP1
		GABARAPL2
		NDUFB10
		N4BP2L2
		CST3
		DDX17
		TMED2
		RPN2
		EIF3G
		ANAPC16
		MLF2
		TMEM59
		VAPA
		SSR4
		CSNK2B
		DYNLT1
		KDELR1
		NDUFB9
		WDR83OS
		VDAC2
		PSMB6
		PSMD8
		LAMTOR5
		TMED9
		ATP5C1
		NDUFC2
		COPE
		PSAP
		DSTN
		NDUFA1
		TSC22D1
		DAD1
		TBCA
		NDUFA13
		ARF1
		EIF3M
		SNRPG
		UQCR10
		PRDX6
		ATPIF1
		RPL36AL
		NDUFB2
		SEC61B
		UQCR11
		PSMB1
		HMGN3
		TRMT112
		SPARC
		C11orf58
		PPIB
		ATP6V1G1
		POLR2L
		COX6A1
		SRSF5
		CALR
		COX7A2
		COX5B
		COX6C
		MYL12B
		BSG
		HSPA5
		HSP90B1
		PDIA3
		CD63
		ITM2B
