# Supplementary material for: Integration of single-nuclei and spatial transcriptomics to decipher tumor phenotype predictive of relapse-free survival in Wilms tumor
Source: Front Immunol. 2025 Mar 3;16:1539897. doi: 10.3389/fimmu.2025.1539897 (PMC11911335; doi:10.3389/fimmu.2025.1539897)
Supplement: Supplementary file 8 [file Table2.xlsx]

## Sheet: CM_like_blastemal|up
featurekey	log2Mean	log2Mean_other	log2FC	percentage	percentage_other	percentage_fold_change	auroc	mwu_U	mwu_pval	mwu_qval
NKAIN3	6.993	4.454	2.539	86.76	58.24	1.49	0.7	4.5695e+09	0	0
EYA1	6.802	4.648	2.154	86.473	62.221	1.39	0.683	4460717204	0	0
TRABD2B	4.87	2.453	2.417	67.282	35.828	1.878	0.682	4455773436	0	0
KIF26B	6.738	4.702	2.037	84.574	61.093	1.384	0.653	4267336352	0	0
AFF3	5.956	3.937	2.019	79.655	53.723	1.483	0.648	4.23371e+09	0	0
PTPRG	6.997	5.358	1.639	87.936	70.208	1.253	0.644	4207805281	0	0
UNC5C	5.139	3.188	1.951	68.895	44.669	1.542	0.643	4.20186e+09	0	0
TANC1	4.647	2.836	1.811	67.77	42.23	1.605	0.639	4.17506e+09	0	0
AUTS2	7.721	6.314	1.407	93.717	79.254	1.182	0.636	4.15604e+09	0	0
LINC02253	3.337	1.647	1.689	50.524	25.354	1.993	0.629	4.10734e+09	0	0
LINC02254	2.952	1.308	1.644	45.13	20.82	2.168	0.627	4093551489	0	0
CUX1	5.479	3.851	1.627	76.687	55.185	1.39	0.627	4.0917e+09	0	0
DACH1	6.857	5.34	1.517	88.061	70.193	1.255	0.625	4084172724	0	0
PLEKHG1	4.012	2.396	1.616	58.931	36.296	1.624	0.624	4078150998	0	0
MSI2	5.729	4.194	1.536	79.631	59.465	1.339	0.622	4.06374e+09	0	0
NBAS	5.185	3.612	1.573	73.847	52.848	1.397	0.622	4.06327e+09	0	0
CASC15	6.705	5.177	1.528	87.215	68.614	1.271	0.622	4.06223e+09	0	0
ROBO2	5.969	4.367	1.602	76.884	58.176	1.322	0.622	4.05994e+09	0	0
PTPN14	4.53	2.996	1.533	66.406	44.995	1.476	0.619	4.04427e+09	0	0
SOBP	4.172	2.675	1.497	62.647	40.255	1.556	0.612	3.99938e+09	0	0
PAX2	4.23	2.746	1.484	62.221	40.886	1.522	0.612	3.99403e+09	0	0
FAT3	4.705	3.153	1.552	65.76	44.495	1.478	0.611	3993109526	0	0
GRIP1	4.764	3.315	1.448	69.194	48.932	1.414	0.611	3992393793	0	0
LINC00486	5.491	3.988	1.503	76.909	56.171	1.369	0.608	3973886751	0	0
ROR2	3.32	1.931	1.389	50.722	29.792	1.703	0.607	3.96542e+09	0	0
ITPR1	3.498	2.119	1.38	52.656	32.335	1.628	0.605	3952606753	0	0
WASF3	3.458	2.086	1.372	53.213	32.097	1.658	0.605	3949084631	0	0
MAML3	5.376	3.964	1.412	75.545	56.052	1.348	0.603	3940651121	0	0
HMCN1	4.25	2.831	1.418	59.568	40.429	1.473	0.603	3.93715e+09	0	0
LAMA4	3.539	2.164	1.375	54.543	32.904	1.658	0.603	3.93646e+09	0	0
CACHD1	3.715	2.377	1.338	56.079	36.242	1.547	0.603	3935594860	0	0
IGF2BP2	5.099	3.721	1.378	73.703	54.087	1.363	0.602	3934775294	0	0
FARS2	3.383	2.097	1.287	52.442	33.089	1.585	0.602	3.92945e+09	0	0
PARD3	5.871	4.532	1.338	81.125	63.175	1.284	0.601	3.9275e+09	0	0
MEIS1	4.743	3.307	1.436	67.697	46.959	1.442	0.601	3.92443e+09	0	0
RERE	6.071	4.821	1.249	82.912	66.761	1.242	0.6	3921126648	0	0
MACROD2	3.621	2.3	1.321	52.673	34.761	1.515	0.6	3919087456	0	0
DOCK3	2.657	1.396	1.261	42.231	22.71	1.86	0.6	3918344903	0	0
BTBD11	2.331	1.032	1.299	35.496	16.331	2.174	0.599	3.90881e+09	0	0
PCDH15	4.455	3.083	1.373	62.81	43.99	1.428	0.598	3907763646	0	0
TTC28	5.41	4.11	1.3	76.021	58.315	1.304	0.598	3.90673e+09	0	0
DNAH14	3.873	2.586	1.287	59.045	39.589	1.491	0.598	3.90673e+09	0	0
PTPRM	4.512	3.182	1.33	64.778	46.127	1.404	0.598	3.90415e+09	0	0
ROBO1	4.565	3.228	1.337	67.002	47.143	1.421	0.596	3.89281e+09	0	0
DCC	3.524	2.159	1.365	48.598	30.994	1.568	0.596	3892263205	0	0
CADM1	4.669	3.34	1.329	66.675	47.946	1.391	0.596	3.8919e+09	0	0
TCF4	4.53	3.194	1.337	66.909	46.679	1.433	0.595	3883832503	0	0
CRACD	3.481	2.245	1.236	54.302	34.83	1.559	0.594	3.88261e+09	0	0
ITGA8	5.062	3.699	1.362	67.965	49.806	1.365	0.594	3.8767e+09	0	0
DENND5B	4.148	2.882	1.266	61.679	42.918	1.437	0.594	3.87642e+09	0	0
JMJD1C	5.071	3.792	1.28	73.571	55.086	1.336	0.593	3876101804	0	0
HOXA3	2.752	1.677	1.076	48.01	29.206	1.644	0.593	3875754590	0	0
DOCK4	3.452	2.212	1.24	53.173	33.717	1.577	0.593	3874784762	0	0
SIPA1L1	3.452	2.254	1.198	53.594	35.054	1.529	0.593	3.86963e+09	0	0
TMEM132D	2.412	1.167	1.245	35.447	18.384	1.928	0.592	3863350764	0	0
ARID1B	5.215	3.967	1.248	75.12	57.171	1.314	0.591	3.85843e+09	0	0
TBC1D8	2.73	1.603	1.127	44.028	25.993	1.694	0.591	3.85738e+09	0	0
ZNF521	3.917	2.696	1.221	59.722	40.733	1.466	0.59	3851306784	0	0
TCF12	5.048	3.791	1.256	73.465	54.977	1.336	0.589	3848918114	0	0
MFSD4B	3.746	2.562	1.184	57.711	39.224	1.471	0.589	3.84839e+09	0	0
BCL2L14	3.069	1.93	1.139	48.712	30.484	1.598	0.589	3846641012	0	0
TIAM1	2.972	1.821	1.151	46.932	28.505	1.646	0.589	3.84596e+09	0	0
SIL1	2.728	1.603	1.125	42.675	25.923	1.646	0.589	3.8459e+09	0	0
AKAP13	4.263	3.066	1.198	64.39	46.225	1.393	0.588	3843381052	0	0
CCDC88C	2.1	1.03	1.071	34.481	16.958	2.033	0.587	3836252666	0	0
SLC9C1	2.731	1.565	1.167	40.203	24.084	1.669	0.586	3.82906e+09	0	0
HMGA2	5.237	4.034	1.204	72.487	55.979	1.295	0.586	3828712292	0	0
SCHLAP1	3.292	2.097	1.195	46.968	30.102	1.56	0.586	3.82785e+09	0	0
SNHG14	4.675	3.521	1.155	69.645	52.281	1.332	0.585	3820425479	0	0
SPIDR	3.242	2.155	1.086	51.022	33.995	1.501	0.585	3820233543	0	0
LTBP1	3.882	2.743	1.14	57.874	40.651	1.424	0.583	3.80756e+09	0	0
NR2F2-AS1	4.447	3.28	1.168	65.24	47.769	1.366	0.583	3807480416	0	0
ZMAT4	1.928	0.889	1.039	30.839	14.496	2.127	0.583	3806590362	0	0
RAPGEF5	2.097	1.08	1.018	34.321	17.619	1.948	0.583	3805763785	0	0
FTX	6.688	5.545	1.143	88.36	73.489	1.202	0.583	3.80564e+09	0	0
BACH2	3.178	2.082	1.096	48.245	31.823	1.516	0.583	3.80515e+09	0	0
DPP10	2.498	1.432	1.066	38.708	22.535	1.718	0.582	3.80375e+09	0	0
BMPER	3.509	2.377	1.132	49.181	33.846	1.453	0.582	3.79988e+09	0	0
ARID2	3.929	2.833	1.096	60.147	43.204	1.392	0.581	3.79629e+09	0	0
DANT2	3.454	2.389	1.064	52.94	36.6	1.446	0.581	3794363747	0	0
PRTG	2.844	1.809	1.035	45.939	28.665	1.603	0.581	3.79395e+09	0	0
ST6GAL1	2.892	1.863	1.029	46.229	29.463	1.569	0.58	3.79103e+09	0	0
FGFR2	2.632	1.613	1.019	42.311	25.558	1.655	0.58	3790178959	0	0
TBL1XR1	4.379	3.282	1.098	65.107	48.73	1.336	0.58	3.78953e+09	0	0
MAGI1	4.223	3.112	1.111	62.959	45.96	1.37	0.58	3787783466	0	0
GOLGA8A	2.631	1.686	0.944	44.732	28.68	1.56	0.58	3787638498	0	0
SYT1	3.018	1.952	1.066	45.434	29.347	1.548	0.58	3.78712e+09	0	0
HOXD3	2.829	1.827	1.002	46.017	29.204	1.576	0.579	3.78418e+09	0	0
CHN1	2.414	1.446	0.968	39.85	23.682	1.683	0.579	3780722876	0	0
HMGA2-AS1	3.746	2.644	1.102	55.771	38.566	1.446	0.578	3773925581	0	0
TRIO	4.018	2.925	1.093	61.754	44.159	1.398	0.578	3.77255e+09	0	0
GUSBP1	4.005	3.002	1.003	62.06	46.72	1.328	0.578	3.77193e+09	0	0
PRH1	3.54	2.644	0.896	61.514	45.708	1.346	0.577	3.77037e+09	0	0
ZFAND3	4.038	2.962	1.076	61.725	44.658	1.382	0.577	3.76813e+09	0	0
PTK2	4.168	3.092	1.076	63.44	46.567	1.362	0.577	3767841598	0	0
SMYD3	3.958	2.916	1.042	59.694	43.684	1.366	0.576	3764348869	0	0
STAG1	4.171	3.104	1.066	62.942	46.444	1.355	0.576	3763785082	0	0
EIF4G3	3.678	2.666	1.012	57.187	41.113	1.391	0.576	3759220439	0	0
TENM4	3.371	2.362	1.009	51.214	35.707	1.434	0.575	3.75462e+09	0	0
IMMP2L	4.307	3.261	1.046	62.844	47.381	1.326	0.574	3.75106e+09	0	0
SOX5	2.642	1.665	0.977	39.816	25.374	1.569	0.574	3.7502e+09	0	0
LRP6	2.666	1.741	0.925	43.74	28.236	1.549	0.574	3749187670	0	0
ZMYM2	3.179	2.223	0.956	50.936	35.192	1.447	0.574	3746133199	0	0
KLF12	3.868	2.844	1.024	59.175	42.867	1.38	0.574	3745902372	0	0
KIF26B-AS1	2.223	1.298	0.925	35.693	20.561	1.736	0.573	3.74535e+09	0	0
TUSC3	2.65	1.729	0.92	43.284	27.913	1.551	0.573	3743618920	0	0
DPP6	4.319	3.292	1.027	57.787	45.028	1.283	0.573	3.74271e+09	0	0
EXT1	4.109	3.073	1.036	61.862	45.598	1.357	0.573	3.74239e+09	0	0
KANSL1	3.391	2.421	0.97	53.482	37.674	1.42	0.573	3742226426	0	0
EML4	3.03	2.087	0.943	47.999	32.836	1.462	0.573	3.74051e+09	0	0
CHD7	2.731	1.817	0.914	44.622	29.217	1.527	0.572	3737729952	0	0
LDLRAD3	2.29	1.412	0.878	38.066	23.037	1.652	0.572	3734821765	0	0
SH3RF3	2.168	1.268	0.9	34.797	20.257	1.718	0.572	3734580877	0	0
CDKAL1	3.267	2.325	0.942	51.947	36.592	1.42	0.572	3.73448e+09	0	0
TNRC6A	3.242	2.306	0.936	52.134	36.526	1.427	0.572	3733079250	0	0
SLIT3	4.094	3.08	1.014	58.943	44.094	1.337	0.571	3.73217e+09	0	0
FRMD4A	3.26	2.307	0.953	50.254	35.19	1.428	0.571	3.72985e+09	0	0
DIP2C	3.119	2.192	0.928	49.465	34.336	1.441	0.571	3.72882e+09	0	0
ARL17B	2.694	1.896	0.798	47.901	33.733	1.42	0.571	3.72851e+09	0	0
DLG1	3.311	2.373	0.937	52.575	37.158	1.415	0.571	3727346755	0	0
DLGAP1	3.609	2.618	0.99	51.901	37.716	1.376	0.571	3726915864	0	0
STK39	2.888	1.968	0.919	45.257	30.533	1.482	0.571	3.72647e+09	0	0
LHFPL2	1.857	1.024	0.833	31.528	17.161	1.837	0.57	3724974376	0	0
REV3L	3.609	2.648	0.961	56.394	40.735	1.384	0.57	3.72493e+09	0	0
USP34	3.846	2.868	0.979	59.925	44	1.362	0.57	3724614942	0	0
MYO10	2.529	1.656	0.873	41.449	26.765	1.549	0.57	3722733632	0	0
STARD4-AS1	3.848	2.873	0.975	58.813	43.269	1.359	0.57	3.72091e+09	0	0
TNFRSF19	2.286	1.421	0.865	37.303	22.917	1.628	0.57	3.72043e+09	0	0
DGKH	2.156	1.306	0.851	35.609	21.186	1.681	0.569	3718206599	0	0
AGAP1	3.263	2.345	0.918	51.777	36.564	1.416	0.569	3.71642e+09	0	0
TCF7L1	2.663	1.788	0.874	42.958	28.413	1.512	0.569	3.71467e+09	0	0
RBM6	3.182	2.294	0.888	51.609	36.552	1.412	0.569	3714582889	0	0
ZNF423	2.174	1.34	0.834	36.173	21.831	1.657	0.568	3711647865	0	0
GPATCH8	3.136	2.243	0.893	50.486	35.504	1.422	0.568	3710123262	0	0
LINGO2	3.002	2.098	0.904	46.161	32.021	1.442	0.568	3709514561	0	0
UBR5	2.905	2.037	0.868	47.016	32.509	1.446	0.568	3708145032	0	0
COP1	2.994	2.126	0.868	48.597	33.863	1.435	0.567	3706241232	0	0
OSBPL10	1.855	1.013	0.842	29.768	16.269	1.83	0.567	3705559609	0	0
DLEU1	2.989	2.109	0.88	46.19	32.52	1.42	0.567	3704713496	0	0
PSD3	2.602	1.751	0.851	42.18	27.861	1.514	0.567	3704658776	0	0
TANC2	2.804	1.939	0.865	44.826	30.563	1.467	0.567	3.70381e+09	0	0
JARID2	2.807	1.955	0.852	44.657	30.907	1.445	0.567	3701908054	0	0
KDM2B	2.069	1.251	0.818	34.194	20.266	1.687	0.567	3701163392	0	0
TENM3	4.209	3.265	0.944	61.936	47.522	1.303	0.567	3.69988e+09	0	0
STXBP5	2.515	1.666	0.848	40.073	26.27	1.525	0.566	3699216092	0	0
LDLRAD4	2.345	1.494	0.852	37.195	22.928	1.622	0.566	3699018177	0	0
BAZ2B	3.75	2.846	0.904	58.28	43.672	1.334	0.566	3695880881	0	0
NUP160	2.158	1.362	0.795	36.295	22.496	1.613	0.566	3.69541e+09	0	0
KMT2C	3.473	2.579	0.895	54.699	39.946	1.369	0.566	3.6939e+09	0	0
PRIM2	2.177	1.388	0.789	36.378	23.031	1.58	0.566	3693689095	0	0
FSIP2-AS1	2.432	1.607	0.825	39.031	25.573	1.526	0.565	3.69318e+09	0	0
LRBA	3.555	2.656	0.899	55.672	40.926	1.36	0.565	3693126484	0	0
CECR2	2.542	1.725	0.817	41.877	27.965	1.497	0.565	3.69257e+09	0	0
EHMT1	2.52	1.74	0.78	43.097	29.281	1.472	0.565	3.69224e+09	0	0
LUC7L3	3.753	2.842	0.911	58.218	43.46	1.34	0.565	3692032004	0	0
MNAT1	3.086	2.283	0.803	51.696	37.71	1.371	0.565	3.69189e+09	0	0
COA1	2.551	1.74	0.811	42.291	28.593	1.479	0.565	3691054686	0	0
NF1	3.372	2.502	0.87	53.457	39.104	1.367	0.565	3690550192	0	0
TNKS	2.908	2.069	0.839	47.025	32.924	1.428	0.565	3689690302	0	0
SNTG2	1.673	0.828	0.846	25.884	13.353	1.939	0.565	3689317947	0	0
NBPF20	2.259	1.53	0.729	40.158	27.714	1.449	0.565	3.68931e+09	0	0
NEO1	2.43	1.625	0.805	40.267	26.425	1.524	0.565	3689113639	0	0
ADCY2	1.931	1.101	0.83	30.428	17.109	1.778	0.565	3.6887e+09	0	0
MBD5	3.975	3.046	0.93	60.499	45.84	1.32	0.565	3.68845e+09	0	0
CDK8	2.077	1.295	0.782	34.639	21.358	1.622	0.565	3688027487	0	0
CERS6	2.574	1.76	0.813	42.033	28.303	1.485	0.565	3687333412	0	0
ARIH1	2.666	1.856	0.81	43.756	30.022	1.457	0.565	3.68729e+09	0	0
RFX3	3.183	2.321	0.862	51.018	36.458	1.399	0.565	3.68696e+09	0	0
PCSK5	2.052	1.258	0.794	33.62	20.379	1.65	0.565	3.68689e+09	0	0
HOXD10	2.143	1.343	0.8	34.9	21.529	1.621	0.565	3686825566	0	0
FNDC3A	2.92	2.086	0.834	47.292	33.159	1.426	0.564	3686513954	0	0
CDH12	3.516	2.628	0.888	53.69	39.454	1.361	0.564	3.68624e+09	0	0
LPP	3.495	2.614	0.881	54.174	39.861	1.359	0.564	3685727259	0	0
LARGE1	2.807	1.971	0.835	44.529	30.73	1.449	0.564	3684672706	0	0
PCCA	2.866	2.043	0.822	46.522	32.836	1.417	0.564	3683734446	0	0
GTF2IRD1	2.082	1.306	0.775	34.731	21.543	1.612	0.564	3683115291	0	0
NCAM1	3.385	2.495	0.89	51.412	37.272	1.379	0.564	3683072588	0	0
ANKRD17	2.968	2.139	0.829	48.037	34.013	1.412	0.564	3682613043	0	0
CCNY	2.883	2.066	0.817	46.702	32.953	1.417	0.564	3.68226e+09	0	0
EXOC4	4.092	3.159	0.933	62.266	47.237	1.318	0.564	3681379342	0	0
UGGT2	2.42	1.641	0.779	40.345	26.978	1.496	0.564	3.68114e+09	0	0
C2orf42	2.488	1.785	0.704	46.191	32.592	1.417	0.564	3.68089e+09	0	0
MED13L	3.712	2.81	0.902	57.381	42.615	1.347	0.564	3.6803e+09	0	0
BIRC6	3.403	2.543	0.859	54.157	39.737	1.363	0.563	3679821344	0	0
ASAP1	2.681	1.876	0.805	43.856	30.07	1.458	0.563	3679737806	0	0
BRWD1	2.816	2.004	0.812	46.096	32.112	1.435	0.563	3679406790	0	0
NKTR	3.02	2.186	0.834	48.906	34.641	1.412	0.563	3679174146	0	0
SPPL3	2.523	1.735	0.788	41.612	28.178	1.477	0.563	3.67866e+09	0	0
PUM1	3.367	2.506	0.861	53.762	39.251	1.37	0.563	3.6786e+09	0	0
SLC4A7	2.009	1.254	0.755	33.986	20.845	1.63	0.563	3.67815e+09	0	0
LINC01416	2.976	2.129	0.847	46.601	32.545	1.432	0.563	3678044410	0	0
TBC1D32	2.765	1.945	0.819	44.306	30.625	1.447	0.563	3.67769e+09	0	0
ANKIB1	2.504	1.72	0.784	41.312	28.045	1.473	0.563	3677223421	0	0
MAP4K3	2.676	1.88	0.795	43.955	30.387	1.447	0.563	3.67722e+09	0	0
BOC	1.945	1.184	0.761	32.415	19.281	1.681	0.563	3676972671	0	0
SHROOM3-AS1	1.635	0.9	0.735	28.02	15.246	1.838	0.563	3.67652e+09	0	0
GOLGA8B	1.868	1.17	0.698	33.691	21.06	1.6	0.563	3675790496	0	0
NR2F1-AS1	2.594	1.789	0.805	42.124	28.261	1.491	0.562	3.67323e+09	0	0
FBXO11	2.895	2.085	0.81	46.997	33.2	1.416	0.562	3.67277e+09	0	0
CHRNA7	1.551	0.876	0.674	28.752	16.219	1.773	0.562	3672498715	0	0
WASF3-AS1	1.487	0.738	0.749	24.751	12.237	2.023	0.562	3.67133e+09	0	0
CTDSPL	2.17	1.406	0.764	35.772	22.878	1.564	0.562	3.67114e+09	0	0
ATXN2	2.579	1.801	0.778	42.461	29.122	1.458	0.562	3670846586	0	0
PTPRJ	1.889	1.138	0.75	31.455	18.672	1.685	0.562	3.67028e+09	0	0
TMEM241	1.962	1.211	0.75	32.691	19.803	1.651	0.562	3669982729	0	0
LINC01811	1.889	1.045	0.845	28.04	16.183	1.733	0.562	3.66846e+09	0	0
PHF21A	2.742	1.954	0.788	44.533	31.228	1.426	0.562	3.66832e+09	0	0
WRN	2.352	1.592	0.76	39.108	25.944	1.507	0.562	3.6683e+09	0	0
LINC01362	1.865	1.107	0.758	30.493	17.919	1.702	0.562	3668106311	0	0
HTR1F	1.558	0.737	0.821	23.702	11.585	2.046	0.562	3.66787e+09	0	0
C11orf49	2.562	1.781	0.78	41.88	28.761	1.456	0.562	3.66732e+09	0	0
HOXA-AS3	1.417	0.701	0.716	24.331	11.908	2.043	0.561	3.6669e+09	0	0
ENOX1	2.432	1.638	0.794	37.824	25.606	1.477	0.561	3.66662e+09	0	0
SUZ12P1	2.917	2.134	0.783	47.963	34.438	1.393	0.561	3.66642e+09	0	0
CPSF6	2.362	1.607	0.755	39.575	26.343	1.502	0.561	3666007809	0	0
INPP5F	1.654	0.936	0.718	28.323	15.727	1.801	0.561	3.6658e+09	0	0
ERC1	2.943	2.148	0.796	47.585	34.171	1.393	0.561	3665487560	0	0
FILIP1L	2.631	1.831	0.8	41.582	28.402	1.464	0.561	3.66529e+09	0	0
ARHGAP10	2.265	1.511	0.754	37.434	24.467	1.53	0.561	3.66493e+09	0	0
UBE2Q2P2	2.233	1.545	0.689	39.842	26.873	1.483	0.561	3.66447e+09	0	0
ARFGEF1	2.763	1.982	0.78	44.912	31.676	1.418	0.561	3663819488	0	0
KAT6B	3.073	2.261	0.812	49.194	35.478	1.387	0.561	3663014224	0	0
TBC1D5	3.91	3.061	0.849	59.56	46.368	1.285	0.561	3662976608	0	0
FHOD3	1.823	1.084	0.74	30.062	17.66	1.702	0.561	3662549603	0	0
ARL15	2.455	1.69	0.766	39.926	26.996	1.479	0.561	3.66204e+09	0	0
CAMTA1	2.923	2.126	0.797	46.78	33.434	1.399	0.561	3661951392	0	0
TRMT11	1.965	1.239	0.726	33.15	20.53	1.615	0.561	3.66148e+09	0	0
SSBP3	2.54	1.774	0.765	41.764	28.469	1.467	0.561	3660825171	0	0
STK33	2.204	1.461	0.743	36.497	23.756	1.536	0.56	3660403648	0	0
ZNF638	3.754	2.89	0.864	58.759	44.361	1.325	0.56	3.65987e+09	0	0
TMCC3	1.547	0.844	0.702	26.59	14.124	1.883	0.56	3.65928e+09	0	0
EVL	2.032	1.303	0.728	34.039	21.506	1.583	0.56	3659283861	0	0
CHD2	2.604	1.877	0.727	43.808	31.204	1.404	0.56	3.65838e+09	0	0
FAF1	2.621	1.866	0.755	43.181	30.136	1.433	0.56	3657740665	0	0
KLHL14	1.745	1.027	0.719	29.282	17.025	1.72	0.56	3657458180	0	0
TULP4	2.155	1.484	0.671	38.897	26.115	1.489	0.56	3.65645e+09	0	0
MAPK8	2.408	1.663	0.745	39.799	26.966	1.476	0.56	3.65617e+09	0	0
HERC2	2.231	1.538	0.693	38.768	26.332	1.472	0.56	3655805571	0	0
TCF7L2	2.852	2.079	0.773	45.676	32.794	1.393	0.56	3.65483e+09	0	0
MAP2	2.794	1.999	0.795	43.447	30.551	1.422	0.559	3653939505	0	0
KANK1	2.761	1.994	0.766	44.013	31.371	1.403	0.559	3.65317e+09	0	0
RANBP17	1.73	1.013	0.717	28.848	16.97	1.7	0.559	3652908673	0	0
FRG1HP	3.293	2.502	0.79	52.901	39.267	1.347	0.559	3652155454	0	0
GTF2I	3.516	2.809	0.707	59.973	47.425	1.265	0.559	3651889366	0	0
SETBP1	3.681	2.828	0.853	56.358	42.355	1.331	0.559	3.6516e+09	0	0
TFDP2	2.9	2.125	0.774	46.854	33.681	1.391	0.559	3.65141e+09	0	0
GRM7	1.95	1.198	0.751	30.765	18.853	1.632	0.559	3.6514e+09	0	0
ZNF516	2.363	1.63	0.733	39.446	26.421	1.493	0.559	3.65136e+09	0	0
PDXDC1	3.052	2.277	0.775	49.542	35.929	1.379	0.559	3.65119e+09	0	0
FSIP2	2.152	1.42	0.732	34.923	22.791	1.532	0.559	3649838240	0	0
FGFR1	2.651	1.909	0.742	43.352	30.629	1.415	0.559	3.64948e+09	0	0
IGF1R	3.837	2.987	0.851	58.806	44.955	1.308	0.559	3649113005	0	0
YEATS2	1.932	1.242	0.691	33.229	20.782	1.599	0.559	3649096193	0	0
SRPK2	2.821	2.052	0.769	45.849	32.44	1.413	0.559	3.64909e+09	0	0
ZNF609	2.691	1.958	0.732	44.614	32.233	1.384	0.559	3649016741	0	0
ARL17A	2.048	1.4	0.649	37.277	25.506	1.462	0.559	3648984825	0	0
PUM2	2.966	2.192	0.775	48.224	34.837	1.384	0.559	3.64883e+09	0	0
KIAA1958	2.193	1.466	0.726	36.42	24.079	1.513	0.559	3648429998	0	0
DOCK9	2.48	1.739	0.742	40.448	27.695	1.46	0.558	3647460659	0	0
SSH2	2.491	1.75	0.741	40.543	27.863	1.455	0.558	3646922745	0	0
ATXN1	2.98	2.2	0.78	46.965	33.898	1.385	0.558	3.64643e+09	0	0
CHD6	2.574	1.839	0.735	42.556	29.731	1.431	0.558	3646307324	0	0
TTC17	2.867	2.124	0.742	47.454	34.325	1.382	0.558	3.64607e+09	0	0
NBPF14	2.947	2.331	0.616	55.158	44.309	1.245	0.558	3.64495e+09	0	0
PARG	2.21	1.519	0.691	37.708	25.354	1.487	0.558	3643851655	0	0
ATP9B	2.324	1.618	0.707	38.937	26.613	1.463	0.558	3.64311e+09	0	0
BMPR1A	2.699	1.959	0.74	44.375	31.404	1.413	0.558	3.64256e+09	0	0
NTRK2	1.811	1.073	0.738	28.47	16.81	1.694	0.558	3.64225e+09	0	0
CDK13	2.511	1.787	0.724	41.602	28.874	1.441	0.558	3.64161e+09	0	0
PDE7A	1.98	1.294	0.686	33.6	21.513	1.562	0.558	3641548432	0	0
HECTD4	2.179	1.483	0.696	36.608	24.562	1.49	0.557	3.64085e+09	0	0
ENAH	3.036	2.259	0.777	48.833	35.342	1.382	0.557	3639535461	0	0
EFNA5	2.923	2.145	0.778	42.531	31.645	1.344	0.557	3639233103	0	0
MEIS2	4.826	3.956	0.87	66.032	53.886	1.225	0.557	3.63921e+09	0	0
SHROOM3	1.994	1.303	0.691	33.256	21.294	1.562	0.557	3637676897	0	0
DHRSX	2.243	1.564	0.679	38.024	25.993	1.463	0.557	3.6371e+09	0	0
CHN2	1.338	0.751	0.587	26.027	14.612	1.781	0.557	3.63683e+09	0	0
RFLNA	1.782	1.188	0.595	33.961	22.317	1.522	0.557	3.6367e+09	0	0
TTC3	3.132	2.364	0.768	50.24	37.072	1.355	0.557	3636588286	0	0
LRFN5	2.859	2.079	0.78	41.368	30.616	1.351	0.557	3636485245	0	0
ATRX	3.425	2.634	0.791	54.451	40.998	1.328	0.557	3.63627e+09	0	0
SMARCC1	3.347	2.566	0.782	53.421	40.123	1.331	0.557	3635980034	0	0
CABLES1	1.688	1.017	0.671	28.671	16.889	1.698	0.557	3635947262	0	0
PRRC2B	2.461	1.753	0.707	41.102	28.555	1.439	0.557	3.63553e+09	0	0
ZMIZ1	1.965	1.291	0.674	33.404	21.454	1.557	0.557	3.63536e+09	0	0
BICD1	2.511	1.802	0.708	41.362	29.137	1.42	0.557	3635344916	0	0
PHF14	2.913	2.165	0.748	47.098	34.173	1.378	0.557	3635255989	0	0
ARID4B	3.336	2.558	0.777	53.243	40.007	1.331	0.557	3635053466	0	0
MAK	2.099	1.405	0.694	34.587	22.684	1.525	0.556	3.63421e+09	0	0
RAPGEF2	2.394	1.691	0.703	39.549	27.412	1.443	0.556	3634013081	0	0
PTPRK	3.105	2.341	0.764	49.542	36.398	1.361	0.556	3632537519	0	0
WDFY3	2.636	1.919	0.717	43.464	30.81	1.411	0.556	3632255248	0	0
CAMK1D	1.754	1.081	0.673	29.335	17.704	1.657	0.556	3.63098e+09	0	0
HOXD11	1.358	0.702	0.656	23.164	11.891	1.948	0.556	3.63091e+09	0	0
BMPR2	2.704	1.991	0.713	44.202	32.026	1.38	0.556	3.63081e+09	0	0
MIR181A1HG	2.314	1.583	0.731	36.052	24.245	1.487	0.556	3630755830	0	0
HCG17	1.98	1.37	0.61	36.366	24.655	1.475	0.556	3.63052e+09	0	0
TUT4	3.513	2.716	0.798	55.522	41.907	1.325	0.556	3629572139	0	0
SMCHD1	2.552	1.847	0.704	42.124	29.807	1.413	0.556	3629482293	0	0
ROCK2	2.176	1.501	0.675	36.657	24.658	1.487	0.556	3629172943	0	0
FHIT	3.292	2.525	0.768	50.088	37.794	1.325	0.556	3.62908e+09	0	0
PCMTD1	2.288	1.61	0.678	38.592	26.551	1.454	0.556	3.62856e+09	0	0
STRBP	2.167	1.489	0.678	36.339	24.345	1.493	0.556	3628500967	0	0
GAREM1	2.589	1.911	0.678	42.453	31.475	1.349	0.556	3.62845e+09	0	0
ZSWIM6	2.683	1.974	0.709	43.51	31.42	1.385	0.556	3628447735	0	0
COL2A1	1.89	1.214	0.676	31.509	19.442	1.621	0.556	3628137471	0	0
SETD5	2.617	1.908	0.709	43.281	30.705	1.41	0.555	3627752709	0	0
MACF1	3.379	2.589	0.789	53.474	39.736	1.346	0.555	3627591715	0	0
CDC14B	1.945	1.281	0.664	32.814	21.077	1.557	0.555	3.62743e+09	0	0
CCDC14	2.092	1.428	0.664	35.312	23.595	1.497	0.555	3625706081	0	0
GSK3B	2.387	1.728	0.659	40.956	29.027	1.411	0.555	3625432628	0	0
RFX7	2.141	1.476	0.665	36.09	24.39	1.48	0.555	3.62538e+09	0	0
NSMCE2	2.294	1.615	0.679	38.007	26.255	1.448	0.555	3624645169	0	0
KALRN	2.157	1.473	0.684	35.118	23.264	1.51	0.555	3624496780	0	0
CGGBP1	2.266	1.591	0.676	37.81	25.984	1.455	0.555	3.62424e+09	0	0
PTBP2	2.988	2.252	0.736	48.474	35.546	1.364	0.555	3.6238e+09	0	0
MSH2	1.923	1.267	0.656	32.519	20.933	1.553	0.555	3623419418	0	0
SLC38A1	2.057	1.397	0.66	34.795	23.039	1.51	0.555	3623326464	0	0
MARCHF6	2.587	1.889	0.698	42.862	30.526	1.404	0.555	3.62303e+09	0	0
ZHX2	2.059	1.397	0.662	34.311	22.967	1.494	0.555	3.62294e+09	0	0
FAM13A	2.388	1.708	0.68	39.597	27.685	1.43	0.555	3.62247e+09	0	0
ZNF292	2.943	2.212	0.731	47.7	34.999	1.363	0.555	3622413269	0	0
C1QTNF7-AS1	1.949	1.319	0.63	33.678	22.207	1.517	0.555	3.62206e+09	0	0
FOXP1	4.032	3.271	0.761	62.129	49.622	1.252	0.555	3621835917	0	0
COG5	2.147	1.486	0.662	36.137	24.597	1.469	0.555	3.62178e+09	0	0
RNGTT	1.847	1.207	0.639	31.684	20.283	1.562	0.554	3621382556	0	0
ARGLU1	2.805	2.091	0.714	45.661	33.21	1.375	0.554	3.62018e+09	0	0
OLA1	1.927	1.282	0.645	32.86	21.329	1.541	0.554	3.61978e+09	0	0
PLCB4	2.286	1.6	0.686	36.996	25.165	1.47	0.554	3.61972e+09	0	0
WAC	2.809	2.097	0.712	45.936	33.404	1.375	0.554	3.61963e+09	0	0
ZNF827	2.08	1.43	0.65	35.338	23.737	1.489	0.554	3.61937e+09	0	0
MDN1	1.655	1.026	0.629	28.518	17.345	1.644	0.554	3.61918e+09	0	0
MFSD14C	1.969	1.349	0.62	34.618	23.235	1.49	0.554	3619003482	0	0
FRYL	2.435	1.761	0.674	40.632	28.655	1.418	0.554	3618108654	0	0
BPTF	3.496	2.734	0.762	55.369	42.409	1.306	0.554	3618086220	0	0
PAN3	2.655	1.959	0.696	43.579	31.327	1.391	0.554	3.61798e+09	0	0
PCM1	2.97	2.251	0.719	47.955	35.47	1.352	0.554	3.61763e+09	0	0
UBE2E1	2.089	1.436	0.654	35.147	23.648	1.486	0.554	3.61748e+09	0	0
LRRC37A3	1.778	1.204	0.575	33.069	22.027	1.501	0.554	3.61726e+09	0	0
JPX	3.575	2.807	0.768	56.079	43.048	1.303	0.554	3.6164e+09	0	0
TMLHE-AS1	2.091	1.449	0.642	35.225	24.059	1.464	0.554	3616353353	0	0
MAP4K4	2.582	1.897	0.685	42.369	30.305	1.398	0.554	3.61573e+09	0	0
KCNT2	2.123	1.46	0.663	34.881	23.542	1.482	0.554	3614904892	0	0
FUS	2.695	2.001	0.694	44.262	32.068	1.38	0.553	3614068482	0	0
PSME4	1.858	1.229	0.629	31.699	20.539	1.543	0.553	3.61362e+09	0	0
ETV6	2.109	1.459	0.65	35.052	23.801	1.473	0.553	3613512923	0	0
RNF130	2.09	1.449	0.642	35.305	23.975	1.473	0.553	3.61335e+09	0	0
IPO9	1.819	1.196	0.623	31.369	20.047	1.565	0.553	3.61293e+09	0	0
FARP1	3.303	2.546	0.758	52.359	39.002	1.342	0.553	3612799227	0	0
ZCCHC7	2.576	1.898	0.678	42.012	30.279	1.387	0.553	3.61165e+09	0	0
LIFR	2.24	1.566	0.674	36.064	24.702	1.46	0.553	3611445874	0	0
TRAPPC9	1.997	1.361	0.636	33.574	22.385	1.5	0.553	3611063392	0	0
TMEM117	1.587	0.957	0.63	26.658	16.041	1.662	0.553	3.60994e+09	0	0
KCNH8	1.295	0.671	0.624	22.008	11.477	1.918	0.553	3.60992e+09	0	0
VTI1A	2.092	1.457	0.635	35.284	23.946	1.474	0.553	3609640288	0	0
ANKRD36	2.481	1.875	0.606	43.852	32.346	1.356	0.552	3608239160	0	0
TNRC6B	3.812	3.044	0.768	59.107	46.27	1.277	0.552	3608232940	0	0
CDH7	1.85	1.205	0.645	30.384	19.103	1.59	0.552	3607649415	0	0
APBA2	1.337	0.74	0.597	23.387	12.684	1.844	0.552	3.60755e+09	0	0
HERC1	2.034	1.412	0.622	34.754	23.601	1.473	0.552	3.6075e+09	0	0
LRRC37A2	1.518	0.985	0.534	29.843	19.332	1.544	0.552	3607464933	0	0
DOCK1	2.661	1.985	0.676	43.288	31.534	1.373	0.552	3.6073e+09	0	0
DYRK1A	2.945	2.241	0.705	47.64	35.274	1.351	0.552	3607229141	0	0
NIPBL	3.185	2.456	0.729	51.217	38.383	1.334	0.552	3607103539	0	0
CMTM8	1.491	0.876	0.616	25.316	14.469	1.75	0.552	3.6071e+09	0	0
BRAF	2.526	1.862	0.664	41.809	30.119	1.388	0.552	3606765317	0	0
UBE2H	2.8	2.109	0.691	45.492	33.321	1.365	0.552	3606757756	0	0
FMNL2	2.56	1.884	0.676	41.252	29.497	1.399	0.552	3606312259	0	0
MIPOL1	1.917	1.294	0.624	32.428	21.549	1.505	0.552	3.6062e+09	0	0
ERBIN	3.062	2.359	0.703	49.437	37.21	1.329	0.552	3.60604e+09	0	0
NBPF10	2.932	2.39	0.542	56.409	46.107	1.223	0.552	3.60586e+09	0	0
RAPH1	2.15	1.515	0.635	36.018	24.667	1.46	0.552	3605553860	0	0
FBXL17	2.589	1.919	0.67	42	30.478	1.378	0.552	3605117932	0	0
TLE4	2.495	1.821	0.674	40.223	28.583	1.407	0.552	3.60466e+09	0	0
MKLN1	2.607	1.941	0.666	43.067	31.158	1.382	0.552	3.60441e+09	0	0
CNOT2	2.315	1.673	0.642	38.793	27.305	1.421	0.552	3604374387	0	0
RNF111	2.224	1.593	0.632	37.506	26.011	1.442	0.552	3.60406e+09	0	0
PARGP1	1.693	1.127	0.566	30.862	20.248	1.524	0.552	3603694232	0	0
BMERB1	1.615	1.033	0.582	28.63	17.874	1.602	0.552	3603576199	0	0
VGLL4	2.369	1.723	0.646	39.506	27.921	1.415	0.552	3603541546	0	0
BBS9	2.604	1.937	0.667	41.696	30.551	1.365	0.552	3603506084	0	0
FBXL20	1.975	1.355	0.62	33.437	22.403	1.493	0.552	3602950214	0	0
PCNX2	1.778	1.171	0.607	30.461	19.558	1.557	0.552	3602737300	0	0
MLLT10	2.807	2.125	0.682	45.908	33.793	1.359	0.552	3602513346	0	0
UBAC2	2.08	1.458	0.622	35.22	24.012	1.467	0.552	3.60234e+09	0	0
SCMH1	2.432	1.784	0.648	40.086	28.733	1.395	0.552	3602225598	0	0
SH3GL3	1.243	0.648	0.595	21.407	10.844	1.974	0.552	3.60219e+09	0	0
ANKRD36C	1.894	1.319	0.575	33.9	23.137	1.465	0.552	3.60216e+09	0	0
STK3	2.42	1.777	0.643	40.1	28.779	1.393	0.552	3.60202e+09	0	0
SENP6	2.587	1.93	0.657	42.839	31.158	1.375	0.552	3601895606	0	0
TRRAP	1.886	1.277	0.609	32.216	21.319	1.511	0.551	3.60165e+09	0	0
KDM6A	2.322	1.689	0.633	38.816	27.697	1.401	0.551	3.60153e+09	0	0
POLA1	1.488	0.885	0.603	25.399	14.908	1.704	0.551	3601187873	0	0
SBF2	3.259	2.561	0.698	51.857	39.982	1.297	0.551	3600499757	0	0
CLASP1	2.856	2.175	0.681	46.646	34.512	1.352	0.551	3.60038e+09	0	0
WNK1	2.204	1.576	0.628	37.18	25.762	1.443	0.551	3599949814	0	0
WT1	2.902	2.176	0.726	46.001	32.79	1.403	0.551	3.59994e+09	0	0
PRKG1	3.667	2.96	0.707	51.761	41.803	1.238	0.551	3.59978e+09	0	0
AGTPBP1	1.567	0.979	0.588	27.166	16.476	1.649	0.551	3599385543	0	0
CTBP2	2.718	2.051	0.668	44.391	32.57	1.363	0.551	3599237059	0	0
PRKDC	2.71	2.036	0.673	44.232	32.364	1.367	0.551	3.59907e+09	0	0
SMG1	1.737	1.158	0.579	30.682	20.157	1.522	0.551	3.59889e+09	0	0
NUTM2A-AS1	2.069	1.485	0.584	36.376	25.577	1.422	0.551	3598586733	0	0
HELZ	2.002	1.391	0.611	34.088	23.018	1.481	0.551	3.59854e+09	0	0
MMS22L	1.555	0.946	0.609	26.067	15.782	1.652	0.551	3598238411	0	0
B4GALNT3	1.158	0.574	0.584	20.103	9.759	2.06	0.551	3598165029	0	0
AOPEP	3.688	2.93	0.758	57.177	44.292	1.291	0.551	3.59807e+09	0	0
NCOA2	2.791	2.117	0.674	45.301	33.364	1.358	0.551	3598046937	0	0
USP3	1.962	1.357	0.605	33.54	22.541	1.488	0.551	3597996266	0	0
HOXB3	2.841	2.195	0.645	43.674	34.081	1.281	0.551	3597536404	0	0
ZNF124	1.88	1.275	0.605	31.848	21.073	1.511	0.551	3.59701e+09	0	0
SEMA6A	1.91	1.299	0.611	32.129	21.181	1.517	0.551	3.597e+09	0	0
NPEPPS	2.068	1.484	0.585	36.22	25.367	1.428	0.551	3596991797	0	0
EPB41	1.813	1.213	0.601	30.892	19.966	1.547	0.551	3596487701	0	0
DENND1A	2.111	1.496	0.615	35.564	24.527	1.45	0.551	3596281074	0	0
HERC2P9	1.566	1.074	0.492	31.989	21.468	1.49	0.551	3.59609e+09	0	0
SH3D19	1.859	1.257	0.601	31.738	21.219	1.496	0.551	3.59576e+09	0	0
HIPK2	2.758	2.085	0.673	44.523	32.58	1.367	0.551	3.59562e+09	0	0
SETD2	2.397	1.766	0.631	40.107	28.734	1.396	0.551	3595359707	0	0
ETNK1	2.043	1.439	0.604	34.882	23.816	1.465	0.55	3595054986	0	0
CTNNA1	2.489	1.856	0.633	41.345	30.193	1.369	0.55	3595010941	0	0
FKBP10	1.539	0.964	0.575	26.89	16.321	1.648	0.55	3594565219	0	0
FRMD5	1.293	0.7	0.594	21.904	11.688	1.874	0.55	3594293240	0	0
FNBP1L	2.559	1.917	0.641	42.289	30.81	1.373	0.55	3594073484	0	0
BBX	2.538	1.893	0.645	41.827	30.364	1.378	0.55	3.59366e+09	0	0
UBE3C	1.921	1.332	0.59	33.082	22.418	1.476	0.55	3.59337e+09	0	0
FAM168A	1.682	1.097	0.586	28.917	18.448	1.567	0.55	3593271526	0	0
WDR70	2.152	1.55	0.601	36.616	25.751	1.422	0.55	3593008059	0	0
SNTB1	1.651	1.032	0.619	26.959	16.857	1.599	0.55	3592800522	0	0
BTBD9	2.391	1.756	0.634	39.006	28.046	1.391	0.55	3.59269e+09	0	0
ASH1L	2.815	2.161	0.654	46.039	34.56	1.332	0.55	3.59267e+09	0	0
PLCB1	3.715	3.033	0.682	52.311	43.307	1.208	0.55	3592558129	0	0
RPTOR	1.638	1.058	0.58	28.371	18.084	1.569	0.55	3591779092	0	0
SPDYE2B	1.836	1.377	0.459	39.845	29.566	1.348	0.55	3.59176e+09	0	0
FBXL7	3.595	2.852	0.742	53.886	41.68	1.293	0.55	3.59129e+09	0	0
VPS13B	2.965	2.302	0.664	47.879	36.409	1.315	0.55	3.59109e+09	0	0
RFC3	1.879	1.265	0.614	30.603	20.409	1.499	0.55	3.59088e+09	0	0
SH3PXD2A	1.581	1.001	0.58	27.073	16.862	1.606	0.55	3.5902e+09	0	0
TMCC1	2.205	1.593	0.612	36.853	25.969	1.419	0.55	3589956868	0	0
TSHZ2	4.121	3.341	0.78	60.642	47.945	1.265	0.55	3589644560	0	0
NHSL2	1.295	0.717	0.578	22.489	12.651	1.778	0.55	3.58957e+09	0	0
LINC00624	1.386	0.82	0.566	24.025	13.798	1.741	0.55	3.58927e+09	0	0
HELLS	1.672	1.116	0.556	29.726	19.407	1.532	0.549	3588682614	0	0
NBAT1	2.685	2.04	0.646	43.204	31.987	1.351	0.549	3.58792e+09	0	0
SHOC1	1.934	1.323	0.611	31.467	21.217	1.483	0.549	3.58767e+09	0	0
MTA3	1.917	1.333	0.584	32.777	22.139	1.48	0.549	3.58746e+09	0	0
ATP13A3	1.872	1.297	0.575	32.431	21.677	1.496	0.549	3586941467	0	0
C1QTNF7	1.768	1.182	0.586	29.884	19.276	1.55	0.549	3586532618	0	0
SUMF1	3.763	3.054	0.709	57.701	45.898	1.257	0.549	3586525834	0	0
ANKRD11	2.782	2.135	0.647	45.439	33.868	1.342	0.549	3586304514	0	0
RBM33	1.826	1.249	0.577	31.337	21.013	1.491	0.549	3586280256	0	0
SCAF8	2.266	1.668	0.598	38.365	27.482	1.396	0.549	3.58609e+09	0	0
TRIM33	1.889	1.312	0.577	32.498	21.918	1.483	0.549	3.58579e+09	0	0
ZNF254	1.793	1.25	0.543	32.405	21.981	1.474	0.549	3585738369	0	0
KAT6A	2.106	1.512	0.593	35.634	24.934	1.429	0.549	3585658461	0	0
CHST11	1.616	1.022	0.594	26.603	16.411	1.621	0.549	3.58536e+09	0	0
NR6A1	2.244	1.629	0.615	36.713	26.056	1.409	0.549	3585293892	0	0
UBR3	2.178	1.584	0.594	36.693	25.989	1.412	0.549	3584084780	0	0
PPP6R3	2.854	2.197	0.657	46.553	34.809	1.337	0.549	3583905451	0	0
MED13	2.162	1.572	0.59	36.659	25.956	1.412	0.549	3583865106	0	0
SSBP2	3.423	2.714	0.709	53.252	41.175	1.293	0.549	3.58385e+09	0	0
PAXBP1	1.819	1.248	0.571	31.369	20.861	1.504	0.549	3.58384e+09	0	0
GOLGA4	2.95	2.314	0.636	48.018	36.861	1.303	0.549	3.58379e+09	0	0
ADGRG2	2.004	1.384	0.62	31.945	21.706	1.472	0.549	3583783207	0	0
ZNF730	1.448	0.896	0.552	25.689	15.807	1.625	0.549	3.58377e+09	0	0
DNAJC1	2.297	1.683	0.614	37.725	26.996	1.397	0.549	3583723841	0	0
NAA35	1.711	1.144	0.567	29.509	19.23	1.535	0.549	3.58355e+09	0	0
USP3-AS1	1.791	1.214	0.577	30.373	20.041	1.516	0.549	3.58328e+09	0	0
TBL1X	2.374	1.763	0.611	39.014	28.286	1.379	0.549	3582742872	0	0
GMDS	2.283	1.672	0.611	37.591	26.732	1.406	0.549	3.58271e+09	0	0
CCSER1	3.037	2.368	0.669	46.347	35.162	1.318	0.549	3582652135	0	0
ANKRD10	2.212	1.642	0.57	38.562	27.865	1.384	0.548	3581670025	0	0
CBLB	2.333	1.726	0.607	38.443	27.464	1.4	0.548	3.58118e+09	0	0
FOXJ3	1.788	1.225	0.562	30.949	20.746	1.492	0.548	3.58085e+09	0	0
PATJ	2.52	1.892	0.627	41.488	29.892	1.388	0.548	3.58077e+09	0	0
MIR924HG	2.399	1.74	0.659	34.627	25.582	1.354	0.548	3.58027e+09	0	0
RYK	1.774	1.215	0.559	30.754	20.458	1.503	0.548	3580184593	0	0
MEF2A	2.165	1.575	0.59	36.465	25.784	1.414	0.548	3.57996e+09	0	0
TAF15	2.55	1.941	0.609	42.549	31.491	1.351	0.548	3.57965e+09	0	0
BRCA1	1.669	1.134	0.534	29.781	19.874	1.499	0.548	3.57912e+09	0	0
RAD51B	3.277	2.607	0.67	50.669	39.521	1.282	0.548	3578649451	0	0
XRN1	1.885	1.321	0.564	32.465	22.292	1.456	0.548	3578461403	0	0
DDX39B	1.619	1.088	0.531	29.189	19.283	1.514	0.548	3578346528	0	0
LRCH3	1.844	1.282	0.562	31.713	21.483	1.476	0.548	3578130516	0	0
ZNF462	1.99	1.413	0.577	33.773	23.235	1.454	0.548	3.57796e+09	0	0
NBPF11	1.639	1.129	0.51	30.692	21.114	1.454	0.548	3577721989	0	0
CHD1	1.856	1.293	0.563	31.853	21.544	1.479	0.548	3577346208	0	0
SMAD2	2.078	1.5	0.578	35.271	24.66	1.43	0.548	3577200983	0	0
R3HDM2	1.92	1.364	0.557	33.131	22.938	1.444	0.548	3.57594e+09	0	0
FAM172A	2.676	2.075	0.601	44.245	33.57	1.318	0.548	3575814872	0	0
ARMH4	2.646	2.082	0.564	46.048	35.361	1.302	0.547	3.57567e+09	0	0
CMSS1	1.904	1.33	0.573	31.971	21.782	1.468	0.547	3.57563e+09	0	0
RICTOR	1.972	1.406	0.565	33.616	23.416	1.436	0.547	3.57549e+09	0	0
PHIP	2.901	2.255	0.646	47.011	35.466	1.326	0.547	3574943494	0	0
HDAC8	1.807	1.322	0.485	35.659	25.457	1.401	0.547	3.57488e+09	0	0
RANBP9	1.739	1.187	0.553	30.017	19.944	1.505	0.547	3574861053	0	0
PIAS1	2.149	1.572	0.576	36.373	25.832	1.408	0.547	3574497641	0	0
OGA	2.29	1.702	0.588	38.488	27.709	1.389	0.547	3.57415e+09	0	0
SPDYE2	1.756	1.309	0.448	36.918	27.33	1.351	0.547	3573790508	0	0
HERC2P2	1.569	1.109	0.461	31.773	21.94	1.448	0.547	3572733594	0	0
SCAF11	2.119	1.547	0.572	35.84	25.5	1.406	0.547	3572659846	0	0
SND1	1.836	1.281	0.554	31.414	21.368	1.47	0.547	3572580606	0	0
MSANTD3-TMEFF1	1.488	0.988	0.5	27.664	17.94	1.542	0.547	3.57206e+09	0	0
HIBCH	2.13	1.559	0.571	36.034	25.644	1.405	0.547	3571974127	0	0
FBXW7	1.733	1.182	0.551	29.627	19.715	1.503	0.547	3.57166e+09	0	0
CACUL1	1.7	1.156	0.544	29.368	19.479	1.508	0.547	3.57161e+09	0	0
SIK3	2.495	1.921	0.573	41.837	31.617	1.323	0.547	3571599970	0	0
LMBR1	1.64	1.096	0.544	28.254	18.433	1.533	0.547	3571519169	0	0
GPR173	1.433	0.888	0.545	24.576	14.999	1.638	0.547	3571490839	0	0
HERC4	2.326	1.744	0.582	38.798	28.396	1.366	0.547	3.57142e+09	0	0
HOXA-AS2	1.321	0.793	0.528	23.176	13.45	1.723	0.547	3571095811	0	0
MTF2	1.978	1.42	0.558	33.797	23.49	1.439	0.547	3570428469	0	0
FRAS1	2.783	2.152	0.631	43.474	32.816	1.325	0.547	3.56993e+09	0	0
FYN	2.331	1.738	0.593	38.212	27.343	1.397	0.547	3.56991e+09	0	0
ATP11B	1.617	1.08	0.537	28.103	18.32	1.534	0.547	3.56963e+09	0	0
ZNF148	2.346	1.764	0.582	39.383	28.698	1.372	0.546	3568965532	0	0
TARBP1	1.302	0.774	0.527	22.845	13.343	1.712	0.546	3568951734	0	0
RORA	4.388	3.638	0.75	63.175	50.897	1.241	0.546	3568919030	0	0
PIBF1	2.256	1.683	0.573	37.9	27.461	1.38	0.546	3.56879e+09	0	0
PNISR	3.035	2.388	0.647	48.914	37.447	1.306	0.546	3568704838	0	0
PBX3	2.03	1.451	0.579	33.022	22.815	1.447	0.546	3.56868e+09	0	0
ASAP2	1.749	1.202	0.547	29.79	20.051	1.486	0.546	3.56862e+09	0	0
NINL	1.508	0.97	0.538	26.012	16.473	1.579	0.546	3568437535	0	0
ZNF532	1.815	1.268	0.547	31.15	21.132	1.474	0.546	3568399334	0	0
CLASP2	2.28	1.702	0.578	38.152	27.638	1.38	0.546	3567925970	0	0
CRLF3	2.12	1.556	0.565	35.651	25.235	1.413	0.546	3567845634	0	0
NSD1	2.348	1.773	0.575	39.505	28.971	1.364	0.546	3567607269	0	0
C1QTNF3-AMACR	1.963	1.423	0.54	33.791	24.29	1.391	0.546	3.56752e+09	0	0
SEPTIN6	1.62	1.084	0.537	27.935	18.036	1.549	0.546	3.56751e+09	0	0
CNTNAP2	3.779	3.113	0.666	51.813	42.661	1.215	0.546	3567298232	0	0
NAA16	1.545	1.019	0.526	26.969	17.239	1.564	0.546	3566540598	0	0
NSD2	2.124	1.555	0.569	35.315	25.131	1.405	0.546	3.56646e+09	0	0
LINC01138	1.705	1.188	0.517	30.249	20.802	1.454	0.546	3.56642e+09	0	0
IGF2R	1.679	1.145	0.534	29.081	19.393	1.5	0.546	3.56628e+09	0	0
PTPN4	1.897	1.35	0.547	32.384	22.425	1.444	0.546	3566240429	0	0
CCDC138	1.415	0.892	0.524	24.713	15.105	1.636	0.546	3565899865	0	0
IARS1	1.921	1.371	0.55	32.718	22.532	1.452	0.546	3.56587e+09	0	0
USP6NL	1.563	1.031	0.532	27.026	17.423	1.551	0.546	3.56583e+09	0	0
MEMO1	1.623	1.112	0.511	29.08	19.472	1.493	0.546	3565575933	0	0
ANKHD1	1.922	1.4	0.522	34.072	24.308	1.402	0.546	3.56556e+09	0	0
UNC5B	1.296	0.765	0.531	22.274	12.805	1.74	0.546	3565135673	0	0
ARHGEF7	1.689	1.157	0.531	29.225	19.67	1.486	0.546	3564875596	0	0
CBFA2T2	1.982	1.432	0.55	33.562	23.638	1.42	0.546	3.56469e+09	0	0
ACAP2	1.725	1.195	0.53	29.904	20.177	1.482	0.546	3.56461e+09	0	0
DPY19L1P1	1.548	1.031	0.517	27.348	17.93	1.525	0.546	3.56447e+09	0	0
ZNF91	1.948	1.403	0.545	33.248	23.314	1.426	0.546	3.56409e+09	0	0
NCOR1	2.417	1.84	0.577	40.348	29.75	1.356	0.546	3563905631	0	0
NBEA	2.453	1.872	0.582	40.405	29.991	1.347	0.546	3563862067	0	0
PTPRG-AS1	1.869	1.314	0.555	31.06	21.241	1.462	0.546	3563849945	0	0
LINC00366	1.338	0.784	0.554	21.985	12.659	1.737	0.546	3563272098	0	0
TRA2A	2.418	1.839	0.579	40.146	29.703	1.352	0.546	3.56323e+09	0	0
MBNL3	1.204	0.669	0.536	20.431	11.197	1.825	0.546	3.56302e+09	0	0
ADNP	2.344	1.772	0.572	39.291	28.77	1.366	0.546	3.56294e+09	0	0
ANKRD6	1.639	1.103	0.536	27.959	18.421	1.518	0.546	3562654187	0	0
ASB3	2.158	1.605	0.554	36.404	26.312	1.384	0.545	3.56167e+09	0	0
PI4KA	1.302	0.805	0.497	23.486	14.164	1.658	0.545	3.56145e+09	0	0
ANKRD28	1.953	1.42	0.533	33.617	23.738	1.416	0.545	3561101571	0	0
DISP1	1.727	1.191	0.536	29.272	19.901	1.471	0.545	3.56097e+09	0	0
SOS1	2.506	1.926	0.58	41.535	30.994	1.34	0.545	3.56073e+09	0	0
OBSCN	1.402	0.884	0.519	24.381	15.109	1.614	0.545	3560626866	0	0
GFRA1	2.163	1.58	0.583	33.529	24.356	1.377	0.545	3.56053e+09	0	0
TBCK	2.189	1.637	0.552	36.976	26.888	1.375	0.545	3.56052e+09	0	0
RAP2C-AS1	1.409	0.875	0.534	23.735	14.417	1.646	0.545	3.56049e+09	0	0
TRPM7	1.738	1.215	0.523	30.148	20.457	1.474	0.545	3560430719	0	0
MMP16	2.126	1.561	0.565	34.968	24.818	1.409	0.545	3.56018e+09	0	0
EP400	1.376	0.868	0.508	24.293	14.98	1.622	0.545	3560094872	0	0
ZMYM4	2.596	2.029	0.567	43.213	32.992	1.31	0.545	3559718462	0	0
ATF7IP2	1.608	1.079	0.529	27.372	17.96	1.524	0.545	3559345050	0	0
ATP9A	1.555	1.034	0.521	26.768	17.322	1.545	0.545	3559330193	0	0
SLC25A21	1.351	0.828	0.524	23.24	14.137	1.644	0.545	3.55931e+09	0	0
SPECC1L	1.818	1.304	0.514	31.918	22.314	1.43	0.545	3559193800	0	0
DIP2B	1.703	1.181	0.523	29.347	19.864	1.477	0.545	3559128300	0	0
ZNF654	1.724	1.198	0.526	29.637	20.146	1.471	0.545	3.55903e+09	0	0
HIP1	1.503	0.981	0.522	25.802	16.403	1.573	0.545	3558992368	0	0
PDGFC	3.176	2.551	0.625	47.912	37.796	1.268	0.545	3558908223	0	0
CCDC88A	2.143	1.588	0.555	35.928	25.666	1.4	0.545	3558791239	0	0
YAF2	1.526	1.01	0.516	26.517	17.048	1.555	0.545	3558697625	0	0
GATAD2B	1.905	1.379	0.526	32.92	23.219	1.418	0.545	3.55846e+09	0	0
CNTN5	3.464	2.81	0.654	46.976	38.852	1.209	0.545	3.55836e+09	0	0
NPAS2	1.171	0.657	0.514	20.208	11.03	1.832	0.545	3558007979	0	0
GPC6	3.286	2.631	0.655	48.575	37.51	1.295	0.545	3.5575e+09	0	0
KMT2E	2.702	2.111	0.592	43.99	33.573	1.31	0.545	3557445497	0	0
TEAD1	2.581	1.997	0.584	42.086	31.584	1.333	0.545	3.5569e+09	0	0
LINC01278	1.956	1.423	0.533	33.025	23.73	1.392	0.545	3556576909	0	0
VWA8	1.866	1.339	0.526	31.864	22.351	1.426	0.545	3556500691	0	0
NREP	2.83	2.222	0.608	45.941	34.974	1.314	0.545	3556409102	0	0
SPATS2	1.756	1.235	0.521	30.19	20.598	1.466	0.545	3556286288	0	0
STK24	1.715	1.19	0.524	29.212	19.837	1.473	0.545	3556251362	0	0
LINC00665	1.278	0.778	0.5	22.483	13.27	1.694	0.545	3556157575	0	0
MARK3	2.1	1.558	0.542	35.445	25.643	1.382	0.544	3556086974	0	0
RBM20	1.088	0.579	0.509	18.738	9.593	1.953	0.544	3555929452	0	0
MIB1	2.002	1.469	0.533	34.057	24.244	1.405	0.544	3555469466	0	0
APP	3.265	2.628	0.638	51.703	40.496	1.277	0.544	3.55546e+09	0	0
CDK14	2.596	2.015	0.581	41.555	31.063	1.338	0.544	3.55535e+09	0	0
LYRM4	1.394	0.879	0.515	23.934	14.748	1.623	0.544	3.55515e+09	0	0
KDM2A	2.175	1.632	0.543	36.797	26.764	1.375	0.544	3.55497e+09	0	0
STOX2	1.723	1.186	0.537	28.567	19.427	1.47	0.544	3554965775	0	0
LRRC37A4P	1.292	0.84	0.452	25.256	16.366	1.543	0.544	3.55496e+09	0	0
TASP1	1.572	1.06	0.513	27.143	17.874	1.519	0.544	3.55467e+09	0	0
SEMA6A-AS1	1.571	1.047	0.524	26.441	17.131	1.543	0.544	3.55456e+09	0	0
ZRANB3	2	1.467	0.533	33.726	24.16	1.396	0.544	3554540671	0	0
PIAS2	1.47	0.967	0.503	25.718	16.493	1.559	0.544	3554346777	0	0
OSBPL8	1.9	1.37	0.53	32.219	22.555	1.428	0.544	3554291424	0	0
SPDYE6	1.677	1.283	0.394	37.183	27.982	1.329	0.544	3553915535	0	0
NDUFAF6	1.366	0.866	0.5	23.906	14.765	1.619	0.544	3553768216	0	0
CAMSAP2	1.672	1.158	0.514	28.796	19.447	1.481	0.544	3553735143	0	0
SEC63	1.597	1.094	0.504	27.921	18.506	1.509	0.544	3.55373e+09	0	0
UST	1.498	0.976	0.522	25.017	15.739	1.589	0.544	3553666985	0	0
TMEM135	1.684	1.171	0.513	29.05	19.731	1.472	0.544	3.55314e+09	0	0
MON2	1.904	1.382	0.523	32.576	22.972	1.418	0.544	3553002911	0	0
NAA15	1.658	1.147	0.511	28.621	19.327	1.481	0.544	3.55298e+09	0	0
ANO6	1.806	1.282	0.523	30.617	21.318	1.436	0.544	3552858811	0	0
AP3B1	1.98	1.455	0.525	33.859	24.12	1.404	0.544	3552767171	0	0
PPP1R9A	3.625	2.966	0.66	55.602	44.46	1.251	0.544	3552761201	0	0
LINC01266	1.583	1.043	0.54	25.756	16.483	1.563	0.544	3.5525e+09	0	0
ANKUB1	2.194	1.657	0.537	36.328	26.863	1.352	0.544	3552123019	0	0
ANTXR1	1.754	1.24	0.514	30.087	20.563	1.463	0.544	3.55207e+09	0	0
NSD3	2.138	1.605	0.533	36.367	26.451	1.375	0.544	3.55192e+09	0	0
FAM120B	1.613	1.104	0.51	27.849	18.722	1.488	0.544	3.5519e+09	0	0
N4BP2	1.632	1.123	0.509	28.22	18.85	1.497	0.544	3.55188e+09	0	0
MBTD1	1.685	1.185	0.5	29.539	20.157	1.465	0.544	3551679362	0	0
TSC22D2	1.599	1.087	0.512	27.304	18.111	1.508	0.544	3551677268	0	0
FANCC	1.93	1.401	0.529	32.475	22.987	1.413	0.544	3.55166e+09	0	0
DIS3L2	1.685	1.179	0.506	29.193	19.959	1.463	0.544	3551533571	0	0
RAB7A	1.573	1.071	0.502	27.648	18.501	1.494	0.544	3.55144e+09	0	0
XPO1	3.129	2.496	0.633	50.01	38.698	1.292	0.544	3551185687	0	0
PDS5A	2.103	1.571	0.532	35.718	25.802	1.384	0.544	3550999223	0	0
SH3RF1	1.968	1.434	0.534	32.915	23.214	1.418	0.544	3.5509e+09	0	0
R3HDM1	2.02	1.49	0.53	34.107	24.454	1.395	0.544	3.5505e+09	0	0
PBX1	4.413	3.701	0.712	64.964	53.368	1.217	0.544	3.55026e+09	0	0
TIA1	1.913	1.45	0.463	37.133	27.291	1.361	0.544	3550192779	0	0
AKAP9	2.586	2.018	0.568	42.629	32.314	1.319	0.544	3.54977e+09	0	0
CSNK1A1	2.452	1.931	0.522	42.359	32.514	1.303	0.543	3.54911e+09	0	0
PDSS2	1.939	1.42	0.519	32.876	23.623	1.392	0.543	3548985264	0	0
MUC20-OT1	1.683	1.208	0.475	30.429	21.167	1.438	0.543	3.54896e+09	0	0
BCL2	2.182	1.631	0.55	35.336	25.684	1.376	0.543	3548849689	0	0
SMC5	1.893	1.384	0.51	32.635	23.094	1.413	0.543	3.54849e+09	0	0
PI4KAP2	1.106	0.7	0.406	23.189	14.269	1.625	0.543	3.54834e+09	0	0
PCDHGA1	1.163	0.89	0.273	36.236	27.082	1.338	0.543	3547741341	0	0
SEPTIN11	1.89	1.371	0.519	31.972	22.419	1.426	0.543	3.5476e+09	0	0
CCNH	2.186	1.655	0.531	36.659	26.855	1.365	0.543	3.54658e+09	0	0
COMMD10	1.928	1.411	0.518	32.507	23.275	1.397	0.543	3.54645e+09	0	0
RGPD5	1.423	1.034	0.389	31.123	22.151	1.405	0.543	3546333803	0	0
UBE4B	1.865	1.356	0.509	31.891	22.557	1.414	0.543	3546273807	0	0
ATXN10	2.113	1.589	0.523	35.917	26.196	1.371	0.543	3546245434	0	0
NUBPL	1.708	1.202	0.506	29.128	20.05	1.453	0.543	3546215436	0	0
TBC1D22A	1.706	1.202	0.504	29.19	20.095	1.453	0.543	3.54601e+09	0	0
BCAR3	1.4	0.896	0.504	23.873	15.188	1.572	0.543	3.54533e+09	0	0
GABPB1-AS1	1.837	1.324	0.513	31.158	21.749	1.433	0.543	3545261185	0	0
TCERG1	1.647	1.156	0.491	28.735	19.494	1.474	0.543	3.54505e+09	0	0
DTNB	1.511	1.017	0.494	26.266	17.376	1.512	0.543	3545011479	0	0
AUH	1.708	1.211	0.497	29.502	20.38	1.448	0.543	3544948902	0	0
PLEKHG4B	1.148	0.658	0.49	19.831	11.067	1.792	0.543	3544877382	0	0
TLK1	1.938	1.428	0.51	33.142	23.648	1.401	0.543	3.54482e+09	0	0
MEIS1-AS2	1.154	0.667	0.488	19.721	10.778	1.83	0.543	3544669684	0	0
CELF1	2.078	1.561	0.517	35.407	25.729	1.376	0.543	3.5446e+09	0	0
ARHGEF11	1.597	1.105	0.492	27.712	18.664	1.485	0.543	3544592351	0	0
VEZT	1.759	1.257	0.502	30.21	20.965	1.441	0.543	3.54453e+09	0	0
HTT	1.519	1.031	0.488	26.689	17.856	1.495	0.543	3544337871	0	0
THSD4	1.726	1.197	0.529	27.934	18.976	1.472	0.543	3.54432e+09	0	0
AGO3	1.81	1.311	0.499	31.16	21.901	1.423	0.543	3543217815	0	0
SIMC1	1.309	0.84	0.469	23.586	14.844	1.589	0.543	3543054308	0	0
UBR1	1.739	1.245	0.494	30.116	20.985	1.435	0.542	3543039609	0	0
GIGYF2	2.045	1.535	0.511	34.823	25.476	1.367	0.542	3542844101	0	0
RNF38	1.602	1.112	0.49	27.715	18.739	1.479	0.542	3.54281e+09	0	0
XKR6	1.854	1.344	0.509	31.033	22.237	1.396	0.542	3.54253e+09	0	0
E2F3	1.1	0.624	0.476	19.37	10.703	1.81	0.542	3.54253e+09	0	0
HS2ST1	1.653	1.173	0.48	29.216	20.393	1.433	0.542	3542521304	0	0
PKN2	2.539	1.983	0.555	42.158	31.835	1.324	0.542	3542484190	0	0
CAMKMT	1.692	1.185	0.507	28.427	19.549	1.454	0.542	3542437864	0	0
GLG1	2.106	1.588	0.518	35.61	26.026	1.368	0.542	3.54241e+09	0	0
ITCH	1.913	1.42	0.492	33.266	24.045	1.383	0.542	3541991180	0	0
LINC02196	1.255	0.755	0.499	21.105	12.36	1.708	0.542	3541815288	0	0
ITSN1	1.757	1.262	0.495	30.144	21.07	1.431	0.542	3.54141e+09	0	0
VPS13A	1.544	1.062	0.482	27.021	18.084	1.494	0.542	3541040879	0	0
ARID1A	2.047	1.534	0.513	34.747	25.206	1.378	0.542	3.54101e+09	0	0
INPP4A	1.287	0.81	0.476	22.611	13.929	1.623	0.542	3540908082	0	0
ALMS1	1.381	0.913	0.468	24.659	15.91	1.55	0.542	3.54082e+09	0	0
FAM214A	1.358	0.881	0.476	23.841	15.074	1.582	0.542	3.54073e+09	0	0
UBE3A	1.889	1.39	0.499	32.458	23.14	1.403	0.542	3540610291	0	0
TRIM44	1.885	1.389	0.496	32.415	23.134	1.401	0.542	3.5401e+09	0	0
NBPF12	1.479	1.036	0.442	28.275	19.964	1.416	0.542	3.53995e+09	0	0
ABCA5	1.265	0.778	0.487	21.691	13.057	1.661	0.542	3.53976e+09	0	0
RIF1	1.787	1.296	0.491	30.824	21.541	1.431	0.542	3539334121	0	0
RAI1	1.205	0.732	0.472	21.136	12.54	1.685	0.542	3.5389e+09	0	0
FCHSD2	2.045	1.538	0.507	34.537	25.234	1.369	0.542	3.53873e+09	0	0
INVS	1.81	1.312	0.497	30.701	21.734	1.413	0.542	3.53833e+09	0	0
LRRC37A	1.234	0.829	0.405	25.242	16.802	1.502	0.542	3.53769e+09	0	0
ZFYVE9	1.496	1.021	0.474	26.189	17.502	1.496	0.542	3537525353	0	0
LRPPRC	1.644	1.165	0.479	28.606	19.568	1.462	0.542	3.53741e+09	0	0
BCL7A	1.182	0.707	0.474	20.523	11.96	1.716	0.542	3.53723e+09	0	0
LINC01967	1.526	1.032	0.494	25.669	16.993	1.511	0.542	3536858787	0	0
DYM	1.698	1.217	0.481	29.38	20.53	1.431	0.542	3536775597	0	0
CASD1	1.836	1.341	0.495	31.202	22.062	1.414	0.542	3536637686	0	0
OSBPL1A	1.64	1.157	0.484	28.143	19.183	1.467	0.542	3536584300	0	0
TSGA10	1.467	0.993	0.474	25.444	16.512	1.541	0.541	3.53649e+09	0	0
ZBTB20	4.873	4.137	0.736	70.273	58.193	1.208	0.541	3.53614e+09	0	0
NEK7	1.751	1.264	0.487	30.081	21.183	1.42	0.541	3536121627	0	0
ANKRD36B	1.758	1.329	0.428	33.633	24.622	1.366	0.541	3536113034	0	0
ST6GALNAC3	1.645	1.169	0.476	28.026	18.944	1.479	0.541	3.53611e+09	0	0
TAOK1	2.079	1.58	0.499	35.591	26.157	1.361	0.541	3536066752	0	0
EPS15	1.493	1.024	0.469	26.201	17.448	1.502	0.541	3.53605e+09	0	0
WSB1	2.762	2.193	0.569	44.575	34.129	1.306	0.541	3535920973	0	0
ZNF565	1.869	1.374	0.495	31.555	22.506	1.402	0.541	3.53592e+09	0	0
RABGAP1L	2.561	2.031	0.53	41.601	31.988	1.301	0.541	3535894787	0	0
CDC73	1.79	1.304	0.486	30.824	21.686	1.421	0.541	3535769687	0	0
RNF216	1.463	1.002	0.461	25.945	17.195	1.509	0.541	3535738408	0	0
MAP2K6	1.297	0.827	0.47	22.514	13.83	1.628	0.541	3.53566e+09	0	0
USP9X	1.836	1.353	0.484	31.705	22.706	1.396	0.541	3535362495	0	0
UBE2E3	2.453	1.917	0.536	40.443	30.61	1.321	0.541	3535357113	0	0
ZC4H2	1.181	0.721	0.46	21.061	12.578	1.675	0.541	3535296656	0	0
ATE1	1.743	1.261	0.482	30.034	21.077	1.425	0.541	3.53503e+09	0	0
RNF144A	1.505	1.03	0.476	26.033	17.287	1.506	0.541	3.53494e+09	0	0
ATP2B1	1.8	1.304	0.497	30.284	21.499	1.409	0.541	3.53471e+09	0	0
MOB3B	1.557	1.071	0.486	26.384	17.743	1.487	0.541	3.53458e+09	0	0
SHPRH	1.901	1.411	0.49	32.543	23.437	1.388	0.541	3.53452e+09	0	0
LAMC1	1.903	1.407	0.496	32.268	22.992	1.403	0.541	3534460935	0	0
SVIL	2.091	1.584	0.507	34.827	25.36	1.373	0.541	3534327841	0	0
PKD2	1.62	1.145	0.476	27.997	19.25	1.454	0.541	3533950142	0	0
CSMD1	1.651	1.151	0.5	26.82	18.322	1.464	0.541	3.5339e+09	0	0
ETV1	1.344	0.869	0.475	23.039	14.437	1.596	0.541	3.53383e+09	0	0
POGZ	2.318	1.8	0.517	38.865	29.272	1.328	0.541	3.53377e+09	0	0
GALNT1	1.332	0.872	0.459	23.519	14.954	1.573	0.541	3.53369e+09	0	0
FAM171A1	1.42	0.946	0.474	24.444	15.92	1.535	0.541	3.53361e+09	0	0
TSIX	1.477	0.926	0.551	22.244	14.32	1.553	0.541	3.5335e+09	0	0
LINC00342	1.488	1.026	0.462	26.262	17.785	1.477	0.541	3533362058	0	0
HDAC4	1.866	1.378	0.488	31.773	22.942	1.385	0.541	3.53248e+09	0	0
SMURF2	1.626	1.154	0.471	28.194	19.429	1.451	0.541	3532412699	0	0
TYW1	1.542	1.08	0.462	27.12	18.531	1.464	0.541	3.53235e+09	0	0
LINC01473	2.435	1.915	0.521	39.9	30.571	1.305	0.541	3532165255	0	0
ARHGAP32	1.758	1.275	0.483	29.913	21.071	1.42	0.541	3531931316	0	0
LAMA4-AS1	0.811	0.429	0.382	16.867	8.506	1.983	0.541	3.53187e+09	0	0
TENT2	2.18	1.675	0.505	36.756	27.335	1.345	0.541	3531855479	0	0
ADAM10	1.923	1.439	0.484	33.011	23.847	1.384	0.541	3531764761	0	0
MRTFB	1.756	1.275	0.481	30.068	21.334	1.409	0.541	3.53171e+09	0	0
FTO	1.889	1.403	0.486	32.244	23.249	1.387	0.541	3531679588	0	0
BCAS3	3.111	2.538	0.574	49.252	39.043	1.261	0.541	3531616468	0	0
SYNE2	2.93	2.359	0.571	46.829	36.414	1.286	0.541	3.5316e+09	0	0
KIF1B	2.218	1.711	0.507	37.295	27.828	1.34	0.541	3531511109	0	0
ADGRA3	1.721	1.247	0.474	29.658	20.661	1.435	0.541	3531337717	0	0
PDS5B	2.324	1.806	0.518	38.59	29.088	1.327	0.541	3531334135	0	0
MLXIP	1.209	0.754	0.455	21.3	12.865	1.656	0.541	3.53129e+09	0	0
ACACA	1.479	1.016	0.463	25.756	17.111	1.505	0.541	3531086100	0	0
SENP7	1.603	1.139	0.463	28.03	19.277	1.454	0.541	3530717118	0	0
PAK1	1.501	1.037	0.464	26.075	17.403	1.498	0.541	3530484936	0	0
RC3H1	1.642	1.178	0.464	28.633	19.944	1.436	0.541	3.53018e+09	0	0
GNAQ	2.238	1.728	0.511	37.313	27.848	1.34	0.541	3.53012e+09	0	0
HIP1R	1.047	0.6	0.447	18.658	10.332	1.806	0.541	3.53009e+09	0	0
SENP5	1.386	0.936	0.451	24.606	16.119	1.527	0.54	3.52969e+09	0	0
SECISBP2	1.502	1.043	0.459	26.29	17.621	1.492	0.54	3.52964e+09	0	0
GOLM1	1.771	1.298	0.473	30.65	21.377	1.434	0.54	3.52958e+09	0	0
SHISA9	1.049	0.536	0.513	16.647	8.599	1.936	0.54	3.52957e+09	0	0
FOXK2	1.449	0.99	0.459	25.278	16.794	1.505	0.54	3529091172	0	0
EPB41L3	0.998	0.541	0.457	17.634	9.504	1.855	0.54	3529081691	0	0
FAM160A1	1.297	0.831	0.465	22.295	13.951	1.598	0.54	3529006201	0	0
FNBP4	1.899	1.422	0.477	32.593	23.58	1.382	0.54	3.52889e+09	0	0
KDM5A	1.634	1.172	0.462	28.504	19.679	1.448	0.54	3528645659	0	0
RABGAP1	1.807	1.335	0.472	31.132	22.235	1.4	0.54	3.52851e+09	0	0
LINC02249	1.023	0.581	0.442	18.262	9.957	1.834	0.54	3.52822e+09	0	0
URI1	1.863	1.385	0.478	31.959	22.88	1.397	0.54	3.52804e+09	0	0
PPP1R9A-AS1	2.215	1.698	0.517	35.666	26.644	1.339	0.54	3528034980	0	0
ZNF56	1.513	1.051	0.462	26.131	17.639	1.481	0.54	3527906838	0	0
ZZZ3	1.831	1.357	0.475	31.488	22.514	1.399	0.54	3527577479	0	0
GPBP1	2.406	1.887	0.518	40.33	30.428	1.325	0.54	3.52757e+09	0	0
XPO4	1.373	0.923	0.451	24.209	15.823	1.53	0.54	3.52749e+09	0	0
CUL3	2.033	1.547	0.485	34.536	25.46	1.356	0.54	3527171790	0	0
ATP2C1	2.01	1.52	0.49	33.954	25.269	1.344	0.54	3.52704e+09	0	0
RASA2	1.469	1.018	0.451	25.868	17.411	1.486	0.54	3.52697e+09	0	0
ZKSCAN7-AS1	1.456	0.998	0.458	25.255	16.827	1.501	0.54	3.52689e+09	0	0
MPP6	1.174	0.71	0.464	20.206	12.107	1.669	0.54	3526792615	0	0
FAM193A	1.594	1.148	0.447	28.311	19.82	1.428	0.54	3.52674e+09	0	0
DENND4C	1.726	1.261	0.465	29.818	21.106	1.413	0.54	3526668542	0	0
KIDINS220	1.978	1.496	0.482	33.589	24.647	1.363	0.54	3526601437	0	0
LINC02428	1.446	0.965	0.481	24.076	16.022	1.503	0.54	3526387501	0	0
RB1CC1	1.734	1.268	0.466	29.881	21.201	1.409	0.54	3526337970	0	0
ZDHHC20	1.509	1.055	0.454	26.364	17.822	1.479	0.54	3.52616e+09	0	0
TRIP12	1.8	1.331	0.468	31.017	22.215	1.396	0.54	3.52607e+09	0	0
POLR2J4	1.217	0.852	0.365	26.197	18.111	1.446	0.54	3.52604e+09	0	0
HUNK	1.615	1.15	0.465	27.663	19.025	1.454	0.54	3.52588e+09	0	0
CASC9	2.539	2.007	0.532	40.182	30.81	1.304	0.54	3.52575e+09	0	0
LCOR	1.828	1.356	0.472	31.32	22.496	1.392	0.54	3525746046	0	0
DOCK7	1.789	1.322	0.467	30.812	22.031	1.399	0.54	3.52566e+09	0	0
ZNF721	1.474	1.074	0.4	28.876	20.243	1.426	0.54	3525496136	0	0
PACS1	1.544	1.078	0.466	26.379	18.071	1.46	0.54	3525437460	0	0
POU2F1	2.106	1.62	0.487	35.414	26.462	1.338	0.54	3.52538e+09	0	0
EZH2	1.563	1.1	0.463	26.798	18.223	1.471	0.54	3.52529e+09	0	0
PDE10A	1.823	1.341	0.482	30.367	21.806	1.393	0.54	3525206956	0	0
ANKS1A	1.598	1.141	0.456	27.544	19.015	1.449	0.54	3525089214	0	0
GUSBP16	1.652	1.307	0.345	38.01	29.72	1.279	0.54	3524938780	0	0
PIP4K2A	1.352	0.886	0.466	23.009	14.852	1.549	0.54	3.52491e+09	0	0
EMSY	1.378	0.936	0.441	24.606	16.357	1.504	0.54	3524866065	0	0
C3orf52	1.091	0.617	0.473	18.369	10.394	1.767	0.54	3.52479e+09	0	0
SEPTIN7P14	1.68	1.227	0.452	29.351	20.769	1.413	0.54	3524788933	0	0
CSRNP3	1.458	0.987	0.471	24.546	16.349	1.501	0.54	3524546147	0	0
LDAH	1.338	0.89	0.448	23.458	15.161	1.547	0.54	3.52451e+09	0	0
PXDN	1.539	1.085	0.454	26.747	18.21	1.469	0.54	3524436814	0	0
PTPRA	1.696	1.239	0.457	29.462	20.902	1.41	0.54	3.52432e+09	0	0
BACH1	2.197	1.715	0.481	37.101	27.937	1.328	0.54	3524312420	0	0
COL25A1	1.634	1.137	0.497	25.792	17.567	1.468	0.54	3.52419e+09	0	0
CDH11	2.47	1.934	0.536	39.246	29.645	1.324	0.54	3.52408e+09	0	0
PHLPP1	1.484	1.022	0.462	25.464	17.205	1.48	0.54	3.52405e+09	0	0
CHCHD3	2.192	1.739	0.454	38.05	29.766	1.278	0.54	3.52398e+09	0	0
LINC01515	1.734	1.247	0.487	28.384	19.523	1.454	0.54	3.52387e+09	0	0
PTPN12	1.624	1.169	0.455	28.192	19.634	1.436	0.54	3.52376e+09	0	0
LAPTM4B	2.405	1.881	0.524	39.758	29.696	1.339	0.54	3.52359e+09	0	0
ATG7	1.573	1.116	0.457	27.063	18.727	1.445	0.54	3523502197	0	0
CRIM1	1.44	0.978	0.462	24.3	16.01	1.518	0.54	3.5235e+09	0	0
ABI2	1.946	1.472	0.473	33.362	24.281	1.374	0.54	3.52348e+09	0	0
SMAD3	1.857	1.387	0.47	31.699	22.78	1.392	0.539	3523416295	0	0
CASK	2.037	1.561	0.476	34.699	25.747	1.348	0.539	3523339371	0	0
YAP1	2.543	2.021	0.522	42.027	32.264	1.303	0.539	3.52287e+09	0	0
PTK7	1.439	0.997	0.443	25.289	16.843	1.501	0.539	3522585299	0	0
GRIK4	1.042	0.579	0.462	17.63	9.673	1.823	0.539	3522304911	0	0
ROCK1	1.918	1.453	0.464	33.052	24.264	1.362	0.539	3.52221e+09	0	0
GLCCI1	2.102	1.622	0.48	34.982	26.18	1.336	0.539	3522057532	0	0
ACBD6	1.82	1.358	0.462	31.29	22.63	1.383	0.539	3521502211	0	0
RBM26	2.203	1.714	0.489	37.276	27.905	1.336	0.539	3521416267	0	0
KIAA0232	1.502	1.057	0.444	26.3	17.919	1.468	0.539	3.52129e+09	0	0
ZNF407	1.694	1.231	0.463	28.762	20.438	1.407	0.539	3521239542	0	0
GPHN	2.731	2.211	0.52	43.82	34.387	1.274	0.539	3521148037	0	0
ABHD15-AS1	1.447	1.013	0.434	25.67	17.492	1.468	0.539	3520721201	0	0
WDFY2	1.346	0.898	0.448	23.557	15.513	1.519	0.539	3.52052e+09	0	0
CEP170	1.668	1.232	0.436	29.738	21.243	1.4	0.539	3520508057	0	0
KAZN	2.77	2.234	0.536	41.528	32.837	1.265	0.539	3520442828	0	0
SRSF11	2.582	2.063	0.519	42.85	33.047	1.297	0.539	3520348063	0	0
RAF1	1.548	1.104	0.444	27.125	18.758	1.446	0.539	3520189844	0	0
RBPJ	2.075	1.596	0.479	35.051	26.085	1.344	0.539	3.52009e+09	0	0
PIP5K1A	1.814	1.357	0.457	31.381	22.696	1.383	0.539	3520059041	0	0
COL4A2	1.941	1.465	0.476	32.278	23.692	1.362	0.539	3.52004e+09	0	0
SIPA1L3	1.58	1.126	0.454	27.142	19.014	1.427	0.539	3519746938	0	0
LINC02694	1.587	1.122	0.464	26.581	18.393	1.445	0.539	3519732768	0	0
PIK3C2A	1.798	1.346	0.451	31.204	22.659	1.377	0.539	3.5196e+09	0	0
STRN3	1.96	1.491	0.469	33.259	24.439	1.361	0.539	3.51959e+09	0	0
NSUN6	1.401	0.954	0.447	24.194	16.059	1.507	0.539	3519542321	0	0
STAU2	1.802	1.344	0.459	30.927	22.401	1.381	0.539	3.51951e+09	0	0
CDH2	2.601	2.067	0.534	42.299	32.212	1.313	0.539	3.51946e+09	0	0
CHRFAM7A	0.987	0.613	0.373	20.242	12.244	1.653	0.539	3.51944e+09	0	0
BTAF1	1.469	1.03	0.439	25.835	17.592	1.469	0.539	3519436149	0	0
COPG2	1.455	1.011	0.444	25.251	17.05	1.481	0.539	3519315082	0	0
NHSL1	1.222	0.775	0.447	20.988	12.967	1.619	0.539	3.51922e+09	0	0
VPS41	1.44	1.002	0.439	25.25	17.008	1.485	0.539	3518901971	0	0
RASA1	2.194	1.711	0.482	36.911	27.816	1.327	0.539	3.51887e+09	0	0
MYH10	2.202	1.716	0.485	36.809	27.753	1.326	0.539	3518678858	0	0
OSBPL6	1.126	0.679	0.447	19.277	11.289	1.707	0.539	3518486440	0	0
PDPK1	1.119	0.728	0.391	21.678	13.692	1.583	0.539	3518454093	0	0
PLXDC2	2.282	1.786	0.496	37.189	28.044	1.326	0.539	3518119696	0	0
DTNA	1.752	1.286	0.466	29.319	20.847	1.406	0.539	3.51798e+09	0	0
SPIN1	1.968	1.503	0.465	33.632	24.758	1.358	0.539	3517954877	0	0
TACC2	1.164	0.733	0.431	20.652	12.737	1.621	0.539	3517889072	0	0
SLMAP	1.779	1.326	0.453	30.595	22.068	1.386	0.539	3.51747e+09	0	0
LARP4B	1.52	1.083	0.436	26.674	18.388	1.451	0.539	3517442154	0	0
HUWE1	1.819	1.366	0.453	31.321	22.803	1.374	0.539	3.51721e+09	0	0
DHX36	1.527	1.091	0.436	26.796	18.383	1.458	0.539	3517036072	0	0
NUDT3	1.272	0.89	0.382	25.115	17.025	1.475	0.539	3517027879	0	0
USP24	1.673	1.227	0.446	28.973	20.696	1.4	0.539	3.51695e+09	0	0
APPL2	1.328	0.894	0.434	23.327	15.298	1.525	0.539	3.51695e+09	0	0
SMAD9	1.123	0.687	0.436	19.56	11.64	1.68	0.538	3516896946	0	0
MTDH	1.882	1.424	0.458	32.221	23.584	1.366	0.538	3.51682e+09	0	0
LCLAT1	1.416	0.982	0.433	24.953	16.84	1.482	0.538	3516631214	0	0
TPST1	1.851	1.391	0.459	31.355	22.795	1.376	0.538	3.51654e+09	0	0
KLHDC10	1.529	1.087	0.441	26.476	18.159	1.458	0.538	3516515182	0	0
ZNF33A	1.62	1.175	0.445	27.935	19.623	1.424	0.538	3516383358	0	0
KC6	1.347	0.871	0.476	21.746	14.039	1.549	0.538	3515942514	0	0
RGS12	1.436	1.002	0.434	25.118	17.02	1.476	0.538	3.51593e+09	0	0
MIR181A2HG	1.57	1.124	0.446	26.986	18.774	1.437	0.538	3515336425	0	0
ZNF37BP	1.225	0.805	0.42	21.994	14.083	1.562	0.538	3.51522e+09	0	0
LINC01376	1.287	0.841	0.446	22.005	14.19	1.551	0.538	3.51521e+09	0	0
ZDHHC21	1.401	0.966	0.435	24.604	16.629	1.48	0.538	3515152270	0	0
FBXW8	1.147	0.722	0.424	20.362	12.498	1.629	0.538	3514924153	0	0
HMBOX1	1.546	1.112	0.434	27.02	18.869	1.432	0.538	3.51475e+09	0	0
PHF3	1.724	1.28	0.444	29.859	21.382	1.396	0.538	3514640824	0	0
GUSBP17	1.663	1.333	0.331	37.957	29.89	1.27	0.538	3.51449e+09	0	0
UBE2K	2.082	1.615	0.467	35.406	26.427	1.34	0.538	3.51406e+09	0	0
RPRD2	1.844	1.392	0.453	31.477	22.953	1.371	0.538	3.5138e+09	0	0
TTC39C	1.017	0.584	0.434	17.729	10.02	1.769	0.538	3.5138e+09	0	0
ATP11A	1.465	1.032	0.433	25.483	17.322	1.471	0.538	3513676664	0	0
EXOC6	1.301	0.874	0.427	22.878	14.96	1.529	0.538	3.51362e+09	0	0
DENND2B	1.547	1.105	0.441	26.441	18.399	1.437	0.538	3513278596	0	0
PRKACB	1.422	0.987	0.434	24.62	16.626	1.481	0.538	3.51297e+09	0	0
KMT2A	1.701	1.284	0.417	30.786	22.415	1.373	0.538	3.51293e+09	0	0
UTY	1.385	0.926	0.46	22.56	14.351	1.572	0.538	3.51283e+09	0	0
MAP3K4	1.356	0.933	0.423	23.979	16.046	1.494	0.538	3.51262e+09	0	0
PITPNA	1.112	0.686	0.426	19.508	11.756	1.659	0.538	3512563709	0	0
EVI5	1.62	1.185	0.436	28.085	19.844	1.415	0.538	3512353306	0	0
RGS17	0.908	0.489	0.419	16.077	8.37	1.921	0.538	3.51235e+09	0	0
DENND6A-AS1	1.206	0.775	0.431	20.896	13.117	1.593	0.538	3512239246	0	0
BRINP1	1.154	0.719	0.435	19.713	11.874	1.66	0.538	3.51202e+09	0	0
KDM5B	2.161	1.69	0.471	36.103	27.438	1.316	0.538	3512014835	0	0
POLR2J3	1.245	0.905	0.34	27.486	19.798	1.388	0.538	3.51189e+09	0	0
STK17A	1.188	0.758	0.43	20.645	12.925	1.597	0.538	3.51177e+09	0	0
SPRED2	1.275	0.85	0.425	22.338	14.512	1.539	0.538	3.51169e+09	0	0
PI4KAP1	0.958	0.611	0.347	20.292	12.548	1.617	0.538	3.51155e+09	0	0
TIAM2	1.738	1.303	0.435	30.086	21.926	1.372	0.538	3.51126e+09	0	0
RB1	1.774	1.332	0.442	30.411	22.239	1.367	0.538	3511107778	0	0
SPATA5	1.672	1.232	0.44	28.666	20.668	1.387	0.538	3.51093e+09	0	0
ITFG1	2.053	1.593	0.46	34.568	26.031	1.328	0.538	3.51092e+09	0	0
MLLT6	1.243	0.827	0.416	22.033	14.152	1.557	0.538	3510515567	0	0
AFDN	2.037	1.578	0.458	34.443	25.556	1.348	0.537	3510245224	0	0
U2SURP	1.849	1.409	0.441	31.984	23.328	1.371	0.537	3510061112	0	0
XPR1	1.381	0.96	0.421	24.312	16.437	1.479	0.537	3.50995e+09	0	0
PPHLN1	1.621	1.194	0.427	28.34	20.063	1.413	0.537	3.5099e+09	0	0
USP32	1.473	1.05	0.424	26.003	18.18	1.43	0.537	3.5098e+09	0	0
EXOC6B	2.105	1.651	0.453	35.539	27.106	1.311	0.537	3509424146	0	0
ARHGAP6	1.584	1.144	0.44	26.652	18.541	1.438	0.537	3.50938e+09	0	0
ADK	1.882	1.435	0.447	31.835	23.58	1.35	0.537	3509059616	0	0
FAM13B	1.693	1.261	0.432	29.412	21.243	1.385	0.537	3.50899e+09	0	0
MTAP	1.093	0.739	0.354	22.3	14.506	1.537	0.537	3508744615	0	0
PPP3CA	2.017	1.556	0.461	33.762	24.955	1.353	0.537	3.50855e+09	0	0
SMG6	1.464	1.039	0.425	25.428	17.556	1.448	0.537	3.50853e+09	0	0
NAIP	1.214	0.869	0.345	25.316	17.572	1.441	0.537	3.50842e+09	0	0
SUGCT	1.288	0.865	0.423	22.3	14.551	1.533	0.537	3508315398	0	0
FBXW11	1.572	1.145	0.427	27.237	19.288	1.412	0.537	3.50821e+09	0	0
PDE8A	1.324	0.905	0.419	23.172	15.375	1.507	0.537	3.50817e+09	0	0
ZFC3H1	1.431	1.01	0.421	25.056	17.264	1.451	0.537	3508136648	0	0
PPP1R12A	2.101	1.644	0.457	35.613	26.874	1.325	0.537	3508064897	0	0
PAFAH1B1	1.955	1.51	0.445	33.368	24.904	1.34	0.537	3508045617	0	0
ZMYND11	1.518	1.095	0.423	26.535	18.623	1.425	0.537	3.5076e+09	0	0
PDE3B	1.268	0.843	0.426	22.043	14.527	1.517	0.537	3.50747e+09	0	0
ATR	1.385	0.97	0.415	24.448	16.621	1.471	0.537	3.50694e+09	0	0
MTFR1	1.137	0.726	0.411	20.181	12.609	1.601	0.537	3506727853	0	0
TMTC2	2.888	2.368	0.52	44.31	35.337	1.254	0.537	3506621147	0	0
CDYL	1.512	1.091	0.421	26.316	18.449	1.426	0.537	3.50659e+09	0	0
CSPP1	1.483	1.064	0.419	25.873	17.979	1.439	0.537	3506331380	0	0
DSE	1.711	1.286	0.426	29.577	21.508	1.375	0.537	3.50633e+09	0	0
REPS1	1.321	0.909	0.413	23.307	15.557	1.498	0.537	3506206051	0	0
MBNL2	1.796	1.357	0.439	30.46	22.458	1.356	0.537	3505956550	0	0
KIF13A	1.775	1.34	0.435	30.343	22.195	1.367	0.537	3.50584e+09	0	0
SUPT20H	1.354	0.937	0.417	23.669	15.978	1.481	0.537	3.50579e+09	0	0
CDK5RAP2	1.693	1.267	0.426	29.274	21.072	1.389	0.537	3505619465	0	0
ZNF767P	1.092	0.681	0.41	19.384	11.93	1.625	0.537	3505267873	0	0
GUSBP13	1.576	1.263	0.314	36.693	28.957	1.267	0.537	3.50525e+09	0	0
TSBP1	1.515	1.068	0.447	24.712	16.941	1.459	0.537	3505245218	0	0
MAP2K4	1.541	1.117	0.424	26.638	18.823	1.415	0.537	3505105878	0	0
AK3	1.229	0.821	0.407	21.751	14.055	1.547	0.537	3.505e+09	0	0
TTLL5	1.576	1.16	0.416	27.634	19.806	1.395	0.537	3.50496e+09	0	0
ST7	1.028	0.669	0.359	20.762	13.339	1.556	0.537	3.50482e+09	0	0
SETX	1.625	1.203	0.422	28.235	20.172	1.4	0.537	3.50467e+09	0	0
SGCE	2.549	2.058	0.491	41.55	32.222	1.29	0.537	3504614155	0	0
TMLHE	1.313	0.891	0.422	22.84	15.422	1.481	0.537	3504523810	0	0
NPAS3	2.557	2.06	0.498	39.753	30.89	1.287	0.537	3.50452e+09	0	0
PWRN1	0.953	0.561	0.392	17.41	9.925	1.754	0.537	3.50444e+09	0	0
SPRED1	1.438	1.025	0.414	25.188	17.295	1.456	0.537	3504351894	0	0
MBOAT2	1.444	1.024	0.42	25.004	17.296	1.446	0.537	3504334119	0	0
ANK2	1.77	1.328	0.441	29.562	21.433	1.379	0.537	3.50429e+09	0	0
MYO1B	1.322	0.916	0.406	23.304	15.461	1.507	0.537	3504151955	0	0
PBRM1	1.97	1.528	0.442	33.666	25.076	1.343	0.537	3504063197	0	0
PRRC2C	2.47	1.991	0.479	41.128	31.913	1.289	0.537	3.50397e+09	0	0
WDPCP	2.183	1.733	0.45	36.745	28.168	1.304	0.537	3503963775	0	0
MGA	1.478	1.068	0.409	26.07	18.235	1.43	0.537	3503894568	0	0
SPIRE1	1.259	0.849	0.41	22.148	14.537	1.524	0.536	3503848363	0	0
BCL9	1.378	0.966	0.412	24.132	16.397	1.472	0.536	3503577833	0	0
RALGAPA2	1.377	0.961	0.417	23.816	16.108	1.479	0.536	3503546955	0	0
MARK4	1.202	0.826	0.376	22.601	15	1.507	0.536	3502939435	0	0
HERC2P3	1.141	0.799	0.343	23.791	16.3	1.46	0.536	3.5029e+09	0	0
RSRC1	1.528	1.115	0.413	26.715	18.932	1.411	0.536	3.50278e+09	0	0
FAAH2	1.153	0.751	0.402	20.54	13.033	1.576	0.536	3.50276e+09	0	0
THOC2	1.907	1.472	0.435	32.619	24.329	1.341	0.536	3.50272e+09	0	0
NRP1	1.734	1.287	0.447	28.281	20.473	1.381	0.536	3502677892	0	0
OPA1	1.283	0.884	0.399	22.904	15.254	1.502	0.536	3.50246e+09	0	0
FOCAD	1.678	1.254	0.425	28.917	21.218	1.363	0.536	3502247734	0	0
PPP2R2A	1.425	1.018	0.408	25.086	17.353	1.446	0.536	3502211344	0	0
VPS13C	1.753	1.339	0.414	30.614	22.694	1.349	0.536	3501870170	0	0
NOTCH2	2.168	1.746	0.422	37.171	29.532	1.259	0.536	3.50176e+09	0	0
CMTM7	1.001	0.601	0.4	17.833	10.426	1.71	0.536	3.50171e+09	0	0
GOLM2	1.633	1.219	0.414	28.495	20.676	1.378	0.536	3501678155	0	0
TEX9	1.374	0.967	0.406	24.119	16.465	1.465	0.536	3501579161	0	0
KBTBD11-OT1	1.052	0.684	0.368	20.448	13.096	1.561	0.536	3.50156e+09	0	0
DOCK5	1.032	0.63	0.402	18.144	10.693	1.697	0.536	3.50148e+09	0	0
GUSBP15	1.528	1.223	0.305	35.943	28.291	1.27	0.536	3.50147e+09	0	0
PRKCE	1.496	1.067	0.428	25.19	17.787	1.416	0.536	3.50118e+09	0	0
ZRANB2	1.919	1.486	0.433	32.844	24.487	1.341	0.536	3.50108e+09	0	0
FAM117B	1.207	0.8	0.407	21.07	13.53	1.557	0.536	3.50098e+09	0	0
WARS2-AS1	1.423	1.005	0.418	24.336	16.759	1.452	0.536	3.5008e+09	0	0
LINC00923	0.924	0.496	0.428	15.481	8.202	1.887	0.536	3.50074e+09	0	0
NUTM2B-AS1	1.71	1.307	0.403	30.385	22.572	1.346	0.536	3500730051	0	0
WASHC4	1.254	0.855	0.399	22.273	14.747	1.51	0.536	3.50071e+09	0	0
EGFLAM	0.682	0.261	0.422	11.713	4.525	2.589	0.536	3.50071e+09	0	0
RPRD1A	1.292	0.893	0.399	22.916	15.33	1.495	0.536	3.50059e+09	0	0
TMEM14B	1.606	1.243	0.363	31.679	23.447	1.351	0.536	3.50027e+09	0	0
CENPP	1.492	1.061	0.432	24.726	17.254	1.433	0.536	3.50017e+09	0	0
MAN1A2	1.477	1.067	0.41	25.664	18	1.426	0.536	3.50012e+09	0	0
TRAF3IP2-AS1	1.577	1.16	0.417	27.137	19.383	1.4	0.536	3500049447	0	0
DNM1L	1.308	0.907	0.4	23.091	15.53	1.487	0.536	3.49999e+09	0	0
LINC01036	1.761	1.308	0.453	28.117	20.789	1.353	0.536	3.49985e+09	0	0
NLGN4Y	1.238	0.806	0.432	20.346	12.893	1.578	0.536	3499554877	0	0
CREBBP	1.873	1.447	0.426	31.984	23.918	1.337	0.536	3.49918e+09	0	0
MSH3	1.311	0.91	0.4	23.025	15.429	1.492	0.536	3.49907e+09	0	0
SASH1	1.561	1.152	0.408	27.047	19.165	1.411	0.536	3498923542	0	0
ZNF814	1.429	1.029	0.399	25.164	17.553	1.434	0.536	3.49889e+09	0	0
ZNF644	1.898	1.47	0.428	32.4	24.281	1.334	0.536	3.49888e+09	0	0
BOD1L1	1.471	1.071	0.401	25.895	18.104	1.43	0.536	3498716819	0	0
ORC4	1.625	1.213	0.412	28.238	20.433	1.382	0.536	3498679936	0	0
UPF2	1.285	0.891	0.394	22.787	15.204	1.499	0.536	3498641334	0	0
MAP3K13	1.503	1.094	0.409	26.05	18.302	1.423	0.536	3.49859e+09	0	0
WDR27	0.997	0.662	0.335	20.741	13.343	1.554	0.536	3.49856e+09	0	0
SCAI	1.268	0.876	0.392	22.651	15.178	1.492	0.536	3498281255	0	0
KPNA3	1.235	0.836	0.399	21.784	14.383	1.515	0.536	3.49823e+09	0	0
RAPGEF6	1.43	1.036	0.394	25.451	17.87	1.424	0.536	3.49822e+09	0	0
NEDD4L	1.889	1.458	0.43	31.653	23.501	1.347	0.536	3498208956	0	0
QSER1	1.579	1.173	0.406	27.534	19.622	1.403	0.536	3498038965	0	0
TPP2	1.189	0.798	0.391	21.142	13.674	1.546	0.536	3.49781e+09	0	0
TOP2B	1.995	1.562	0.432	34.01	25.587	1.329	0.536	3.49767e+09	0	0
TNRC6C	1.465	1.058	0.407	25.592	18.101	1.414	0.536	3497464286	0	0
ARMC9	1.836	1.45	0.386	33.108	26.023	1.272	0.536	3.49738e+09	0	0
PHACTR2	1.333	0.932	0.402	23.392	16.074	1.455	0.535	3.49722e+09	0	0
LINC02315	0.964	0.508	0.456	14.927	7.783	1.918	0.535	3497191109	0	0
SESTD1	1.49	1.087	0.403	25.96	18.142	1.431	0.535	3497167791	0	0
CAMK2D	1.794	1.377	0.417	30.727	22.791	1.348	0.535	3.49713e+09	0	0
PRKCA	1.426	1.015	0.411	24.232	16.658	1.455	0.535	3497106977	0	0
GALNT17	0.923	0.504	0.418	15.535	8.371	1.856	0.535	3.4971e+09	0	0
IGF2BP2-AS1	1.016	0.622	0.395	17.925	10.636	1.685	0.535	3497089279	0	0
RAI14	1.296	0.882	0.414	22.084	14.817	1.49	0.535	3.49704e+09	0	0
RBM25	1.649	1.239	0.41	28.528	20.721	1.377	0.535	3.49701e+09	0	0
CEP164P1	0.932	0.579	0.353	18.182	10.867	1.673	0.535	3.49694e+09	0	0
DCAF6	1.85	1.427	0.424	31.497	23.534	1.338	0.535	3.49688e+09	0	0
SDCCAG8	1.621	1.208	0.414	27.845	20.138	1.383	0.535	3.49681e+09	0	0
CRTC3	1.461	1.065	0.396	25.765	18.342	1.405	0.535	3496593496	0	0
GSE1	1.733	1.313	0.42	29.139	21.445	1.359	0.535	3.49656e+09	0	0
CTDSPL2	1.517	1.114	0.403	26.435	18.795	1.406	0.535	3496511596	0	0
PHC3	1.767	1.353	0.414	30.742	22.982	1.338	0.535	3.49644e+09	0	0
USP47	1.974	1.547	0.427	33.589	25.473	1.319	0.535	3496237876	0	0
SORCS1	1.426	0.995	0.43	23.323	15.934	1.464	0.535	3.49607e+09	0	0
AHI1	1.794	1.379	0.414	30.872	23.243	1.328	0.535	3.49607e+09	0	0
KDM1A	1.852	1.431	0.42	31.785	23.544	1.35	0.535	3496060145	0	0
DENND2A	1.361	0.961	0.4	23.847	16.405	1.454	0.535	3.49605e+09	0	0
LEF1	1.129	0.721	0.408	19.253	11.956	1.61	0.535	3.49597e+09	0	0
HIBADH	1.468	1.063	0.405	25.374	17.765	1.428	0.535	3495928157	0	0
GCC2	1.643	1.243	0.401	28.725	20.935	1.372	0.535	3495857691	0	0
KIAA1109	1.752	1.341	0.412	30.261	22.368	1.353	0.535	3.49569e+09	0	0
SMG7	1.26	0.87	0.39	22.363	14.942	1.497	0.535	3495611714	0	0
SUPT3H	2.195	1.752	0.443	36.491	28.221	1.293	0.535	3.49553e+09	0	0
PHLDB2	1.699	1.271	0.429	27.957	20.62	1.356	0.535	3495522599	0	0
ILF3	1.898	1.476	0.422	32.576	24.175	1.347	0.535	3.49551e+09	0	0
GNB1	2.234	1.79	0.444	37.693	29.066	1.297	0.535	3495309809	0	0
LSAMP	4.149	3.641	0.509	57.942	50.713	1.143	0.535	3.49481e+09	0	0
PIK3CA	1.269	0.878	0.391	22.442	15.089	1.487	0.535	3494796810	0	0
VPS54	1.557	1.154	0.404	27.055	19.478	1.389	0.535	3494783545	0	0
GTF2IP4	1.766	1.428	0.338	37.395	29.175	1.282	0.535	3.49477e+09	0	0
TM9SF3	1.642	1.24	0.402	28.662	20.767	1.38	0.535	3494548021	0	0
SMG1P1	1.07	0.753	0.317	23.164	15.959	1.451	0.535	3.49454e+09	0	0
PAX8	2.334	1.857	0.477	35.252	27.373	1.288	0.535	3.49449e+09	0	0
EFCAB13	1.39	0.979	0.411	23.943	16.747	1.43	0.535	3.49448e+09	0	0
UBR2	1.625	1.221	0.404	28.246	20.604	1.371	0.535	3.49445e+09	0	0
SRPK1	1.223	0.84	0.383	21.81	14.361	1.519	0.535	3.49433e+09	0	0
TP53BP1	1.396	1.004	0.391	24.631	17.115	1.439	0.535	3.49423e+09	0	0
FAR1	1.307	0.921	0.386	23.285	15.882	1.466	0.535	3494160453	0	0
DDX3P1	1.565	1.138	0.427	25.575	18.337	1.395	0.535	3494132768	0	0
XRN2	1.56	1.161	0.399	27.213	19.482	1.397	0.535	3.49393e+09	0	0
TNRC18	1.735	1.326	0.409	29.732	21.961	1.354	0.535	3.49352e+09	0	0
KNTC1	0.924	0.536	0.387	16.432	9.34	1.759	0.535	3.49348e+09	0	0
HOXA9	2.025	1.655	0.37	38.164	29.837	1.279	0.535	3493466855	0	0
SEC24B	1.52	1.125	0.396	26.592	19.006	1.399	0.535	3.49306e+09	0	0
NUP153	1.239	0.858	0.381	22.115	14.76	1.498	0.535	3492661204	0	0
HSD17B12	1.349	1.013	0.336	26.907	19.267	1.397	0.535	3492593499	0	0
GON4L	1.281	0.898	0.383	22.792	15.474	1.473	0.535	3492533519	0	0
USP37	1.065	0.687	0.377	19.112	11.88	1.609	0.535	3.49242e+09	0	0
ZFR	1.756	1.351	0.405	30.419	22.536	1.35	0.535	3.4922e+09	0	0
ARMC3	0.997	0.578	0.418	16.431	9.422	1.744	0.535	3491730256	0	0
ZNF117	1.014	0.66	0.354	19.342	12.214	1.584	0.535	3.49167e+09	0	0
ZNF608	2.333	1.882	0.452	38.256	29.86	1.281	0.535	3491650352	0	0
PELI2	1.428	1.03	0.398	24.531	17.058	1.438	0.535	3.49164e+09	0	0
SLC16A1-AS1	1.176	0.789	0.387	20.617	13.381	1.541	0.535	3.49154e+09	0	0
PACRG	1.213	0.805	0.408	20.622	13.587	1.518	0.535	3491441493	0	0
PCDHA1	0.683	0.443	0.241	19.896	12.982	1.533	0.535	3491439216	0	0
PCNX1	1.829	1.42	0.409	31.356	23.555	1.331	0.535	3.49115e+09	0	0
KLHL23	1.372	0.991	0.381	24.292	16.763	1.449	0.534	3490637049	0	0
MRTFA	1.452	1.06	0.392	25.282	17.938	1.409	0.534	3.49052e+09	0	0
GUSBP2	1.313	0.95	0.363	24.558	17.581	1.397	0.534	3490496907	0	0
THOC1	1.256	0.874	0.382	22.3	15.092	1.478	0.534	3490469631	0	0
ELF2	1.87	1.465	0.405	32.114	24.512	1.31	0.534	3490243478	0	0
MAML2	2.848	2.359	0.489	43.851	35.261	1.244	0.534	3490238446	0	0
HECTD1	1.823	1.418	0.406	31.375	23.545	1.333	0.534	3490232558	0	0
PCDHGA2	0.903	0.732	0.171	32.168	24.577	1.309	0.534	3490195840	0	0
SMIM2-AS1	1.223	0.825	0.398	20.812	13.717	1.517	0.534	3.48992e+09	0	0
METTL15	1.762	1.348	0.414	29.937	22.461	1.333	0.534	3.48991e+09	0	0
ADGRV1	1.055	0.659	0.396	18.186	11.229	1.62	0.534	3489856585	0	0
MAN2A1	1.483	1.087	0.397	25.312	17.879	1.416	0.534	3.48985e+09	0	0
AFF4	1.682	1.284	0.398	29.234	21.677	1.349	0.534	3.48985e+09	0	0
PTEN	1.701	1.306	0.395	29.638	21.994	1.348	0.534	3489846431	0	0
TRPC4AP	1.348	0.968	0.381	23.896	16.631	1.437	0.534	3.48948e+09	0	0
BAZ1B	1.384	1.003	0.381	24.396	16.944	1.44	0.534	3.48929e+09	0	0
PSPC1	1.615	1.224	0.391	28.2	20.655	1.365	0.534	3.48928e+09	0	0
TIMM23B	1.044	0.693	0.351	19.802	12.757	1.552	0.534	3.48878e+09	0	0
CEP350	1.729	1.331	0.398	29.98	22.348	1.342	0.534	3488750439	0	0
PCDHGB1	0.804	0.638	0.166	30.162	22.737	1.327	0.534	3488668854	0	0
CAPZB	1.553	1.157	0.395	26.671	19.383	1.376	0.534	3488322173	0	0
ANO2	0.757	0.372	0.385	13.299	6.427	2.069	0.534	3.4881e+09	0	0
GLI3	1.423	1.03	0.392	24.415	17.093	1.428	0.534	3.48802e+09	0	0
ASCC3	1.477	1.09	0.388	25.711	18.348	1.401	0.534	3.48801e+09	0	0
THEM7P	0.753	0.353	0.4	12.827	6	2.138	0.534	3.48786e+09	0	0
PIK3C3	1.275	0.913	0.363	23.215	15.989	1.452	0.534	3487657992	0	0
CPLANE1	1.3	0.923	0.377	22.969	15.749	1.458	0.534	3487429248	0	0
BMP2K	1.234	0.859	0.375	21.888	14.755	1.483	0.534	3.48741e+09	0	0
CEP112	1.927	1.513	0.414	32.318	24.476	1.32	0.534	3487386627	0	0
PPM1L	1.189	0.807	0.382	20.719	13.595	1.524	0.534	3.48737e+09	0	0
NARS2	1.197	0.821	0.377	21.287	14.208	1.498	0.534	3.48735e+09	0	0
LEMD3	1.167	0.794	0.373	20.845	13.755	1.516	0.534	3487332706	0	0
NAA25	1.091	0.724	0.367	19.678	12.624	1.559	0.534	3.48684e+09	0	0
OSBPL9	1.741	1.346	0.394	30.194	22.473	1.344	0.534	3486752064	0	0
PPP2R5E	1.615	1.224	0.39	27.932	20.485	1.363	0.534	3486739709	0	0
CNOT6	1.214	0.843	0.37	21.666	14.48	1.496	0.534	3.4867e+09	0	0
FOXN3	1.946	1.548	0.398	33.342	25.521	1.306	0.534	3.48663e+09	0	0
C2CD5	1.326	0.954	0.372	23.662	16.506	1.434	0.534	3486615273	0	0
SDK1	1.695	1.281	0.414	27.426	20.093	1.365	0.534	3.4865e+09	0	0
PCDHGA3	0.871	0.707	0.164	31.594	24.127	1.31	0.534	3.48633e+09	0	0
RSF1	1.902	1.499	0.403	32.785	25.118	1.305	0.534	3.48602e+09	0	0
CHFR	1.064	0.732	0.332	20.935	13.936	1.502	0.534	3.48574e+09	0	0
AGO2	1.289	0.919	0.37	22.939	15.734	1.458	0.534	3485702553	0	0
PPFIA1	1.254	0.883	0.371	22.303	15.181	1.469	0.534	3.48564e+09	0	0
GRAMD1B	1.039	0.655	0.385	18.001	11.071	1.626	0.534	3485570363	0	0
ABLIM1	1.516	1.133	0.383	26.283	18.784	1.399	0.534	3485480561	0	0
BCKDHB	1.41	1.031	0.379	24.699	17.467	1.414	0.534	3485478334	0	0
CYRIB	1.461	1.082	0.379	25.608	18.2	1.407	0.534	3.48541e+09	0	0
RIC1	1.33	0.957	0.372	23.587	16.407	1.438	0.534	3.48541e+09	0	0
ACIN1	1.284	0.909	0.375	22.674	15.597	1.454	0.534	3.48539e+09	0	0
PRPF40B	1.122	0.751	0.372	19.894	12.896	1.543	0.534	3485225106	0	0
MAP4K5	1.685	1.292	0.393	29.031	21.591	1.345	0.534	3485212549	0	0
TMEM178A	0.873	0.502	0.37	15.556	8.678	1.793	0.534	3485075197	0	0
RBFOX2	3.531	3.024	0.507	56.255	46.829	1.201	0.534	3.48506e+09	0	0
PRPF4B	1.554	1.176	0.379	27.236	19.701	1.382	0.534	3.48505e+09	0	0
GUSBP3	1.388	1.111	0.277	33.047	25.91	1.275	0.534	3484878409	0	0
TSBP1-AS1	1.867	1.459	0.408	30.88	23.481	1.315	0.534	3.48476e+09	0	0
PSMD1	1.291	0.92	0.371	22.877	15.717	1.456	0.534	3484753215	0	0
MAST2	1.062	0.695	0.368	19.018	12.113	1.57	0.534	3484582060	0	0
CCAR1	1.734	1.343	0.39	30.034	22.415	1.34	0.534	3.48458e+09	0	0
DENND5A	1.522	1.138	0.384	26.332	19.061	1.381	0.534	3484538813	0	0
TPTEP2-CSNK1E	1.129	0.822	0.307	23.903	16.804	1.422	0.534	3484451655	0	0
GTF2IP1	1.753	1.428	0.324	37.004	29.096	1.272	0.534	3484445228	0	0
N4BP2L2	3.017	2.518	0.499	48.921	39.378	1.242	0.534	3.48438e+09	0	0
GXYLT1	0.994	0.636	0.358	17.998	11.008	1.635	0.534	3.4843e+09	0	0
STT3B	1.542	1.162	0.38	27.15	19.842	1.368	0.534	3.48429e+09	0	0
RPS6KA3	1.218	0.845	0.373	21.467	14.419	1.489	0.533	3484204475	0	0
KIAA1549	1.081	0.716	0.366	19.41	12.499	1.553	0.533	3.48416e+09	0	0
GDNF-AS1	0.851	0.479	0.372	15.059	8.247	1.826	0.533	3.48405e+09	0	0
KIAA0319L	1.377	1	0.377	24.098	16.978	1.419	0.533	3483833095	0	0
DIDO1	1.186	0.82	0.366	21.276	14.311	1.487	0.533	3483817395	0	0
ASXL3	1.431	1.045	0.386	24.563	17.416	1.41	0.533	3.4838e+09	0	0
CEP83	1.18	0.812	0.368	21.023	14.028	1.499	0.533	3.4838e+09	0	0
ENC1	1.589	1.196	0.393	26.933	19.247	1.399	0.533	3.48373e+09	0	0
GATAD2A	1.172	0.804	0.368	20.799	13.801	1.507	0.533	3483603551	0	0
EPC2	1.254	0.885	0.37	22.214	15.174	1.464	0.533	3483574653	0	0
SMARCAD1	1.434	1.062	0.372	25.337	17.988	1.409	0.533	3483455703	0	0
RANBP2	1.568	1.225	0.342	29.411	22.082	1.332	0.533	3.48327e+09	0	0
ATAD5	1.145	0.775	0.37	20.157	13.194	1.528	0.533	3.48316e+09	0	0
COL4A5	1.432	1.053	0.379	24.897	17.687	1.408	0.533	3483144998	0	0
FRG1-DT	1.277	0.907	0.37	22.633	15.603	1.45	0.533	3.48312e+09	0	0
DHX15	1.518	1.145	0.373	26.725	19.316	1.384	0.533	3483080691	0	0
TLK2	1.365	1.004	0.361	24.623	17.511	1.406	0.533	3.48299e+09	0	0
BDP1	1.5	1.127	0.373	26.386	18.995	1.389	0.533	3.48299e+09	0	0
CCNL2	1.266	0.899	0.367	22.469	15.444	1.455	0.533	3482859639	0	0
PMS1	1.12	0.76	0.36	20.111	13.097	1.536	0.533	3482826016	0	0
DLG5	1.238	0.873	0.366	22.038	14.987	1.47	0.533	3.48275e+09	0	0
FRS2	1.251	0.882	0.368	22.137	15.108	1.465	0.533	3482648998	0	0
INTS6	1.239	0.861	0.379	21.472	14.611	1.47	0.533	3482060913	0	0
HDGFL3	1.358	0.989	0.369	23.879	16.634	1.436	0.533	3482054534	0	0
SCFD2	1.149	0.781	0.367	20.574	13.815	1.489	0.533	3.48195e+09	0	0
SLC30A9	1.292	0.928	0.364	23.015	15.97	1.441	0.533	3481858187	0	0
RPAP2	1.279	0.913	0.366	22.623	15.571	1.453	0.533	3.48183e+09	0	0
VPS53	1.259	0.895	0.364	22.485	15.52	1.449	0.533	3481749710	0	0
UNK	1.086	0.722	0.364	19.376	12.546	1.544	0.533	3.48172e+09	0	0
ZDHHC17	1.31	0.942	0.367	23.167	16.131	1.436	0.533	3481577800	0	0
DROSHA	0.972	0.613	0.359	17.423	10.615	1.641	0.533	3481380813	0	0
HAS2	1.194	0.823	0.371	20.585	13.391	1.537	0.533	3.48137e+09	0	0
FAM66D	0.973	0.62	0.353	18.014	11.311	1.593	0.533	3.48133e+09	0	0
TPTEP2	1.025	0.721	0.304	21.694	14.823	1.464	0.533	3.48127e+09	0	0
TASOR2	1.314	0.945	0.369	23.093	16.028	1.441	0.533	3.48124e+09	0	0
CNOT10	1.054	0.699	0.355	19.139	12.287	1.558	0.533	3481201919	0	0
CBR4	2.174	1.759	0.415	36.09	28.237	1.278	0.533	3.48114e+09	0	0
NPIPB5	1.859	1.55	0.309	39.49	32.207	1.226	0.533	3.48105e+09	0	0
LRRFIP1	1.504	1.126	0.378	25.998	18.843	1.38	0.533	3480890835	0	0
ZNF83	1.283	0.919	0.364	22.765	15.851	1.436	0.533	3.4808e+09	0	0
SPTLC1	1.082	0.731	0.351	19.782	12.928	1.53	0.533	3480765925	0	0
CKMT2-AS1	0.98	0.616	0.364	17.448	10.708	1.629	0.533	3480604720	0	0
KMT5B	1.366	0.999	0.368	24.084	17.065	1.411	0.533	3480252565	0	0
BABAM2	1.887	1.495	0.392	32.129	24.633	1.304	0.533	3.48024e+09	0	0
MED27	1.141	0.774	0.367	20.254	13.459	1.505	0.533	3.48023e+09	0	0
RIPOR2	0.952	0.57	0.382	16.368	9.717	1.685	0.533	3.48016e+09	0	0
CDIN1	1.143	0.781	0.362	20.237	13.374	1.513	0.533	3.47995e+09	0	0
REV1	1.404	1.039	0.365	24.704	17.566	1.406	0.533	3479852592	0	0
EPHA3	0.996	0.583	0.413	15.869	9.277	1.711	0.533	3.4798e+09	0	0
CLEC16A	1.187	0.822	0.364	20.901	14.073	1.485	0.533	3479212624	0	0
GMDS-DT	1.894	1.495	0.399	31.533	24.135	1.307	0.533	3479062597	0	0
VPS8	1.289	0.925	0.364	22.731	15.884	1.431	0.533	3478864173	0	0
TUBGCP3	1.136	0.777	0.359	20.285	13.496	1.503	0.533	3.47886e+09	0	0
TAF2	1.113	0.76	0.353	20.086	13.284	1.512	0.533	3478842393	0	0
B3GALNT2	1.229	0.865	0.364	21.568	14.638	1.473	0.533	3.47875e+09	0	0
TYW1B	1.172	0.813	0.359	20.989	14.269	1.471	0.533	3.47872e+09	0	0
RAB28	1.297	0.928	0.369	22.674	15.836	1.432	0.533	3478685552	0	0
PDE5A	2.337	1.917	0.42	38.625	30.845	1.252	0.533	3.47857e+09	0	0
TTN-AS1	1.401	1.028	0.373	24.184	17.337	1.395	0.533	3478562946	0	0
CCDC91	1.593	1.212	0.38	27.118	20.005	1.356	0.533	3478519004	0	0
ATAD2B	1.545	1.172	0.373	26.849	19.701	1.363	0.533	3.47848e+09	0	0
LPAR1	0.936	0.571	0.366	16.344	9.643	1.695	0.533	3478456891	0	0
MARCHF7	1.704	1.328	0.375	29.677	22.213	1.336	0.533	3.47821e+09	0	0
EGFEM1P	1.138	0.755	0.383	18.985	12.221	1.553	0.533	3.47821e+09	0	0
MAPKAP1	1.38	1.017	0.363	24.35	17.436	1.397	0.533	3478091095	0	0
CDK19	1.968	1.568	0.401	33.194	25.279	1.313	0.533	3.47807e+09	0	0
RAD23B	1.528	1.161	0.367	26.774	19.431	1.378	0.533	3477863052	0	0
RNF217	1.461	1.082	0.379	24.956	17.959	1.39	0.533	3.47785e+09	0	0
PCDHGA4	0.766	0.614	0.152	29.301	22.19	1.32	0.533	3477837766	0	0
RAB3GAP2	1.529	1.162	0.366	26.869	19.711	1.363	0.533	3477821183	0	0
NRF1	1.311	0.947	0.364	23.093	16.251	1.421	0.533	3477757150	0	0
CD2AP	1.602	1.231	0.371	27.861	20.404	1.365	0.533	3.47776e+09	0	0
RBM39	2.929	2.451	0.477	47.585	38.513	1.236	0.532	3.4777e+09	0	0
ABL1	1.464	1.094	0.37	25.404	18.375	1.383	0.532	3.4777e+09	0	0
LINC02241	1.241	0.89	0.35	22.707	16.025	1.417	0.532	3477601446	0	0
PPP2R3A	1.396	1.026	0.37	24.073	17.144	1.404	0.532	3.47753e+09	0	0
RNF150	1.325	0.955	0.37	22.833	15.907	1.435	0.532	3477519406	0	0
DLC1	1.698	1.308	0.39	28.175	20.792	1.355	0.532	3.47738e+09	0	0
DYNC2I1	1.353	0.988	0.365	23.608	16.699	1.414	0.532	3.47715e+09	0	0
SMARCA4	1.829	1.444	0.385	31.322	23.69	1.322	0.532	3.47697e+09	0	0
MAP2K5	1.552	1.179	0.373	26.792	19.731	1.358	0.532	3.4769e+09	0	0
CSNK2A1	1.624	1.254	0.369	28.341	21.218	1.336	0.532	3.47685e+09	0	0
UPRT	1.01	0.652	0.358	17.841	11.173	1.597	0.532	3476847693	0	0
ADIPOR2	0.965	0.614	0.351	17.373	10.711	1.622	0.532	3476781791	0	0
SLC25A12	1.166	0.809	0.356	20.842	14.13	1.475	0.532	3.47675e+09	0	0
CUL1	1.34	0.982	0.358	23.724	16.783	1.414	0.532	3476736351	0	0
HACD3	1.702	1.325	0.377	29.461	21.774	1.353	0.532	3476702013	0	0
BRIP1	1.207	0.817	0.39	20.032	13.498	1.484	0.532	3.47669e+09	0	0
ZNF131	1.293	0.936	0.357	22.927	16.041	1.429	0.532	3.47664e+09	0	0
NBPF19	1.376	1.088	0.289	29.931	23.237	1.288	0.532	3.47653e+09	0	0
SFSWAP	1.167	0.815	0.352	20.876	14.107	1.48	0.532	3.47627e+09	0	0
RPS6KC1	1.483	1.117	0.366	25.97	19.009	1.366	0.532	3476155426	0	0
SMARCC2	0.956	0.661	0.294	20.086	13.328	1.507	0.532	3.47614e+09	0	0
TMEM131L	1.058	0.694	0.364	18.373	11.706	1.569	0.532	3476065474	0	0
TMEM41B	1.101	0.752	0.349	19.773	13.019	1.519	0.532	3.47595e+09	0	0
ELOVL6	0.914	0.564	0.35	16.326	9.672	1.688	0.532	3.47579e+09	0	0
HOXC6	1.178	0.872	0.306	24.459	17.863	1.369	0.532	3.47571e+09	0	0
PUM3	1.191	0.838	0.353	21.135	14.351	1.473	0.532	3475567267	0	0
CNOT4	1.386	1.028	0.357	24.515	17.603	1.393	0.532	3475546546	0	0
DLEU2	2.662	2.205	0.457	42.428	33.924	1.251	0.532	3.47548e+09	0	0
ZBTB46	0.972	0.618	0.354	17.445	10.895	1.601	0.532	3475377421	0	0
BAHCC1	0.88	0.537	0.342	15.928	9.282	1.716	0.532	3475328786	0	0
SACS	1.083	0.718	0.365	18.884	12.325	1.532	0.532	3.47526e+09	0	0
CEP290	1.292	0.93	0.362	22.53	15.736	1.432	0.532	3.47517e+09	0	0
ATF7IP	2.034	1.637	0.397	34.428	26.659	1.291	0.532	3475134962	0	0
SNX9	1.29	0.932	0.358	22.694	15.9	1.427	0.532	3.47508e+09	0	0
NAP1L4	1.972	1.581	0.391	33.659	25.855	1.302	0.532	3475076610	0	0
FAM78B	0.739	0.37	0.369	12.811	6.352	2.017	0.532	3475020594	0	0
CDK17	1.133	0.78	0.354	20.167	13.501	1.494	0.532	3.47502e+09	0	0
SRGAP3	1.57	1.206	0.363	27.068	19.84	1.364	0.532	3475014746	0	0
TVP23C-CDRT4	1.343	1.031	0.312	26.976	20.095	1.342	0.532	3474993399	0	0
WDR35	1.155	0.802	0.353	20.542	13.822	1.486	0.532	3474750896	0	0
LURAP1L-AS1	1.017	0.618	0.399	16.285	9.838	1.655	0.532	3474631189	0	0
AKAP10	1.228	0.88	0.348	21.946	15.107	1.453	0.532	3.47452e+09	0	0
ANKRD26	1.587	1.218	0.369	27.413	20.214	1.356	0.532	3.47446e+09	0	0
NPEPPSP1	0.904	0.638	0.267	20.843	14.193	1.469	0.532	3.47438e+09	0	0
RBBP4	1.481	1.127	0.355	26.16	18.864	1.387	0.532	3474251381	0	0
FUBP3	1.11	0.763	0.347	19.9	13.208	1.507	0.532	3474207161	0	0
RNF115	1.338	0.98	0.358	23.499	16.674	1.409	0.532	3.4741e+09	0	0
SHTN1	0.923	0.572	0.351	16.811	10.394	1.617	0.532	3474045879	0	0
L3MBTL4	1.3	0.924	0.375	21.909	15.325	1.43	0.532	3473923856	0	0
ANKLE2	0.987	0.644	0.343	17.922	11.351	1.579	0.532	3473924184	0	0
SECISBP2L	1.292	0.938	0.354	22.857	16.081	1.421	0.532	3473518192	0	0
NME7	1.308	0.954	0.353	23.142	16.433	1.408	0.532	3473391210	0	0
ADAM17	1.205	0.854	0.352	21.353	14.69	1.454	0.532	3473283100	0	0
USP49	0.738	0.438	0.3	15.186	8.7	1.745	0.532	3473224152	0	0
ATP2A2	1.319	0.969	0.35	23.37	16.475	1.419	0.532	3472928236	0	0
TRERF1	1.029	0.677	0.353	18.209	11.699	1.557	0.532	3472683484	0	0
HIRA	0.947	0.609	0.338	17.351	10.837	1.601	0.532	3472538962	0	0
PPM1E	1.235	0.868	0.367	21.354	14.763	1.446	0.532	3472504085	0	0
FBN3	0.878	0.53	0.348	15.597	9.119	1.71	0.532	3472410844	0	0
USP9Y	1.33	0.952	0.378	21.796	14.778	1.475	0.532	3.47238e+09	0	0
COL13A1	0.838	0.494	0.344	14.907	8.376	1.78	0.532	3472372396	0	0
CACNA1C	1.696	1.326	0.369	27.824	20.611	1.35	0.532	3472353152	0	0
UBAP2	1.303	0.953	0.35	23.035	16.287	1.414	0.532	3.47233e+09	0	0
UBA2	1.567	1.207	0.36	27.355	20.077	1.363	0.532	3472220098	0	0
FSD1L	0.947	0.617	0.329	17.781	11.316	1.571	0.532	3472203979	0	0
SLF1	0.947	0.607	0.34	17.074	10.535	1.621	0.532	3471736757	0	0
CDK12	1.289	0.942	0.348	22.889	16.129	1.419	0.532	3471736048	0	0
GBF1	1.182	0.833	0.35	20.968	14.405	1.456	0.532	3.47169e+09	0	0
ZNF451	1.259	0.915	0.345	22.504	15.772	1.427	0.532	3471609143	0	0
PTPRF	1.289	0.939	0.349	22.763	15.954	1.427	0.532	3.47159e+09	0	0
RILPL1	0.898	0.558	0.34	16.273	9.8	1.66	0.532	3471544445	0	0
PTPN13	2.887	2.425	0.463	45.818	37.092	1.235	0.532	3471527401	0	0
TET3	1.057	0.709	0.348	18.706	12.164	1.538	0.532	3471384693	0	0
RGPD8	1.04	0.78	0.261	24.227	17.614	1.375	0.531	3.47119e+09	0	0
DMXL2	1.011	0.668	0.343	18.176	11.666	1.558	0.531	3471134668	0	0
RGS7	1.499	1.107	0.392	23.907	17.335	1.379	0.531	3471118605	0	0
FANCA	0.839	0.495	0.344	15.063	8.655	1.74	0.531	3471065349	0	0
RBMS1	1.978	1.593	0.385	33.321	25.758	1.294	0.531	3471015525	0	0
XXYLT1	0.798	0.453	0.346	14.375	8.019	1.793	0.531	3.47092e+09	0	0
KCNIP1	0.875	0.505	0.37	14.696	8.318	1.767	0.531	3.47091e+09	0	0
ECPAS	1.244	0.897	0.347	22.056	15.396	1.433	0.531	3470830179	0	0
CAPN7	1.309	0.964	0.346	23.27	16.508	1.41	0.531	3470660765	0	0
SPATA6	1.348	0.998	0.351	24.055	17.47	1.377	0.531	3470587158	0	0
MVB12B	0.943	0.601	0.342	16.908	10.462	1.616	0.531	3470487895	0	0
JAK1	1.786	1.416	0.37	30.525	23.315	1.309	0.531	3470333038	0	0
AIG1	1.233	0.884	0.35	21.645	14.984	1.445	0.531	3.47013e+09	0	0
LRRC8D	0.99	0.71	0.28	20.94	14.291	1.465	0.531	3.47011e+09	0	0
CWC27	1.361	1.014	0.347	24.127	17.362	1.39	0.531	3470005046	0	0
SINHCAF	2.098	1.713	0.384	35.506	27.637	1.285	0.531	3.46951e+09	0	0
USP33	1.445	1.096	0.349	25.442	18.629	1.366	0.531	3.46936e+09	0	0
TSC22D1	2.934	2.475	0.459	46.886	38.183	1.228	0.531	3.46921e+09	0	0
EP300	1.493	1.14	0.353	26.059	19.173	1.359	0.531	3469165332	0	0
PHTF2	1.256	0.915	0.341	22.262	15.547	1.432	0.531	3.46907e+09	0	0
ATF6	1.325	0.982	0.343	23.53	16.798	1.401	0.531	3469036203	0	0
DDX46	1.599	1.252	0.347	28.235	21.032	1.342	0.531	3.46903e+09	0	0
ST8SIA2	0.629	0.277	0.353	11.088	4.845	2.289	0.531	3.4689e+09	0	0
LRIG3	1.386	1.031	0.355	23.743	16.933	1.402	0.531	3468864668	0	0
LINC01876	1.437	1.047	0.39	22.934	16.614	1.38	0.531	3.46886e+09	0	0
UHRF2	1.12	0.787	0.333	20.249	13.649	1.484	0.531	3468844954	0	0
HECW2	0.768	0.413	0.355	13.423	7.161	1.874	0.531	3.46882e+09	0	0
FNDC3B	2.392	1.97	0.421	39.391	30.692	1.283	0.531	3.46881e+09	0	0
AHCYL2	1.284	0.929	0.354	22.169	15.585	1.422	0.531	3.46874e+09	0	0
GAK	0.893	0.553	0.34	16.093	9.754	1.65	0.531	3.46873e+09	0	0
SPEN	1.49	1.14	0.35	26.099	19.246	1.356	0.531	3468643896	0	0
SBNO1	1.201	0.86	0.341	21.314	14.701	1.45	0.531	3468552976	0	0
MB21D2	0.91	0.561	0.35	15.885	9.529	1.667	0.531	3468442414	0	0
BRD4	1.33	0.988	0.343	23.496	16.798	1.399	0.531	3.46822e+09	0	0
TAF1D	1.633	1.279	0.354	28.489	21.338	1.335	0.531	3.46812e+09	0	0
XPO7	1.096	0.759	0.337	19.646	13.157	1.493	0.531	3.4681e+09	0	0
TMEM245	1.427	1.08	0.347	25.085	18.271	1.373	0.531	3.46809e+09	0	0
CTPS2	1.088	0.746	0.343	19.386	12.998	1.491	0.531	3468084544	0	0
CPD	1.311	0.962	0.349	22.9	16.2	1.414	0.531	3.46806e+09	0	0
CUL4A	1.174	0.834	0.34	20.902	14.384	1.453	0.531	3.46797e+09	0	0
RIN2	1.504	1.143	0.36	25.709	18.985	1.354	0.531	3.46791e+09	0	0
CCNT2	1.129	0.792	0.338	20.258	13.768	1.471	0.531	3.46791e+09	0	0
UBE2E2	1.795	1.418	0.377	29.741	22.71	1.31	0.531	3.46788e+09	0	0
ITPR2	2.032	1.639	0.394	32.465	25.496	1.273	0.531	3.4678e+09	0	0
GNAL	0.836	0.495	0.341	15.106	8.885	1.7	0.531	3467719446	0	0
UBE2R2	1.611	1.255	0.356	27.972	20.844	1.342	0.531	3.46758e+09	0	0
NR2C2	1.137	0.798	0.34	20.276	13.83	1.466	0.531	3.46749e+09	0	0
HOXB-AS3	2.494	2.081	0.413	39.128	32.046	1.221	0.531	3.46746e+09	0	0
RBM5	1.285	0.948	0.336	23.074	16.527	1.396	0.531	3467417424	0	0
POLR1C	1.088	0.744	0.344	19.095	12.656	1.509	0.531	3.46739e+09	0	0
CFAP44	0.988	0.659	0.329	18.119	11.764	1.54	0.531	3467379992	0	0
STAG2	1.699	1.342	0.357	29.509	22.369	1.319	0.531	3467375834	0	0
SPDYE3	1.542	1.202	0.34	27.338	20.82	1.313	0.531	3.46737e+09	0	0
CEP95	1.223	0.884	0.339	21.783	15.211	1.432	0.531	3.46736e+09	0	0
CEP192	1.559	1.206	0.353	27.04	20.055	1.348	0.531	3467301985	0	0
ZNF780B	1.072	0.746	0.326	19.738	13.332	1.481	0.531	3467214757	0	0
LARP4	0.982	0.648	0.333	17.706	11.316	1.565	0.531	3467074722	0	0
DNM1	0.856	0.523	0.333	15.387	9.04	1.702	0.531	3467019286	0	0
UCK2	0.822	0.488	0.335	14.796	8.482	1.744	0.531	3466916761	0	0
PPA2	1.35	1.01	0.34	23.886	17.124	1.395	0.531	3.4668e+09	0	0
DCAF10	1.352	1.008	0.343	23.761	17.119	1.388	0.531	3.46668e+09	0	0
KPNA1	1.154	0.815	0.339	20.741	14.343	1.446	0.531	3.46622e+09	0	0
RNF145	1.279	0.941	0.339	22.645	16.038	1.412	0.531	3465987217	0	0
AGBL4	1.448	1.102	0.346	25.185	18.78	1.341	0.531	3465778168	0	0
GRIN2A	0.99	0.611	0.38	15.794	9.523	1.659	0.531	3.46577e+09	0	0
KCTD1	1.571	1.217	0.354	26.914	20.013	1.345	0.531	3.46557e+09	0	0
DENND6A	1.145	0.814	0.331	20.544	14.068	1.46	0.531	3465432694	0	0
AGPAT3	1.039	0.705	0.334	18.587	12.238	1.519	0.531	3.46539e+09	0	0
ZKSCAN1	1.457	1.111	0.346	25.361	18.637	1.361	0.531	3465285443	0	0
GGA2	0.998	0.674	0.323	18.331	11.991	1.529	0.531	3465277079	0	0
ARFGEF2	1.016	0.684	0.332	18.287	11.995	1.525	0.531	3.46513e+09	0	0
ADGRL2	1.918	1.542	0.376	31.538	24.552	1.285	0.531	3.4651e+09	0	0
HOXC4	1.029	0.707	0.322	19.491	13.4	1.455	0.531	3.46497e+09	0	0
UVRAG	1.233	0.898	0.336	21.862	15.371	1.422	0.531	3464923661	0	0
PRPF40A	1.592	1.245	0.347	27.748	20.7	1.34	0.531	3.46491e+09	0	0
TTTY14	1.545	1.169	0.376	24.885	18.297	1.36	0.531	3.4649e+09	0	0
SFPQ	2.423	2.014	0.41	40.441	32.219	1.255	0.531	3464842143	0	0
RTTN	1.122	0.785	0.337	19.923	13.602	1.465	0.531	3.4648e+09	0	0
WDR43	1.029	0.699	0.33	18.462	12.088	1.527	0.531	3464777527	0	0
ZNF451-AS1	1.125	0.786	0.339	19.778	13.404	1.476	0.53	3.46459e+09	0	0
ZFYVE16	1.451	1.112	0.339	25.575	18.818	1.359	0.53	3464590116	0	0
PCDHGB2	0.689	0.554	0.135	27.443	20.775	1.321	0.53	3464515613	0	0
SCAPER	1.731	1.379	0.352	30.014	23.132	1.298	0.53	3464505177	0	0
GPR107	1.037	0.71	0.327	18.75	12.414	1.51	0.53	3.46448e+09	0	0
EMID1	0.894	0.558	0.336	15.716	9.409	1.67	0.53	3.46444e+09	0	0
FAM184B	1	0.664	0.335	17.623	11.294	1.56	0.53	3.46439e+09	0	0
ITGB3BP	1.251	0.918	0.333	22.209	15.64	1.42	0.53	3.46436e+09	0	0
EHBP1	1.674	1.319	0.355	28.778	21.917	1.313	0.53	3464204156	0	0
GREB1	0.853	0.538	0.315	15.984	9.756	1.638	0.53	3.46409e+09	0	0
AVL9	1.322	0.983	0.339	23.245	16.728	1.39	0.53	3.46406e+09	0	0
FAM120A	1.117	0.787	0.329	19.994	13.61	1.469	0.53	3.46357e+09	0	0
THADA	1.58	1.232	0.347	27.403	20.737	1.321	0.53	3.46352e+09	0	0
SMG1P3	0.961	0.692	0.269	20.894	14.637	1.427	0.53	3.46344e+09	0	0
TBC1D19	1.372	1.039	0.333	24.464	17.941	1.364	0.53	3.46329e+09	0	0
MYCBP2	1.646	1.295	0.351	28.377	21.53	1.318	0.53	3463160032	0	0
NMT1	1.231	0.896	0.335	21.621	15.15	1.427	0.53	3.46315e+09	0	0
AMOTL1	1.046	0.717	0.329	18.698	12.362	1.513	0.53	3.46299e+09	0	0
INTS12	1.479	1.156	0.324	26.576	19.836	1.34	0.53	3.46282e+09	0	0
CDC42SE2	1.192	0.863	0.329	21.231	14.788	1.436	0.53	3.4628e+09	0	0
PLCH1	1.193	0.844	0.35	20.345	14.06	1.447	0.53	3462720707	0	0
EPB41L5	1.571	1.222	0.349	26.876	19.971	1.346	0.53	3462582800	0	0
TTC28-AS1	1.097	0.765	0.332	19.421	13.094	1.483	0.53	3462576247	0	0
FAXDC2	1.073	0.742	0.331	18.977	12.636	1.502	0.53	3.46249e+09	0	0
KHDC4	1.012	0.69	0.321	18.371	12.061	1.523	0.53	3462440243	0	0
TSPAN5	1.4	1.048	0.351	23.674	17.197	1.377	0.53	3.46235e+09	0	0
NCOA6	1.146	0.819	0.327	20.523	14.195	1.446	0.53	3462296890	0	0
STS	0.854	0.507	0.347	15.143	9.18	1.65	0.53	3462162098	0	0
USP15	1.184	0.85	0.334	20.963	14.672	1.429	0.53	3462153450	0	0
NPHP3-ACAD11	1.002	0.717	0.286	20.357	14.104	1.443	0.53	3462098267	0	0
PRKRIP1	1.115	0.796	0.318	20.454	14.18	1.442	0.53	3.46203e+09	0	0
GPBP1L1	1.45	1.116	0.334	25.666	19.041	1.348	0.53	3461909388	0	0
DPY19L3	0.971	0.645	0.325	17.423	11.187	1.557	0.53	3461828901	0	0
ATP6V1H	0.943	0.622	0.321	17.205	11.007	1.563	0.53	3.46179e+09	0	0
TTC37	1.565	1.223	0.343	27.229	20.437	1.332	0.53	3461756958	0	0
GUSBP14	1.265	1.029	0.236	31.267	24.771	1.262	0.53	3.46166e+09	0	0
GOLGA2P10	1.061	0.782	0.279	21.987	15.684	1.402	0.53	3461575568	0	0
GREB1L	0.834	0.491	0.343	14.29	8.181	1.747	0.53	3461315028	0	0
CMIP	1.189	0.855	0.334	20.832	14.542	1.433	0.53	3.46122e+09	0	0
NECTIN3	1.229	0.891	0.338	21.337	14.952	1.427	0.53	3461198630	0	0
FBXL2	1.3	0.966	0.334	22.791	16.351	1.394	0.53	3461198195	0	0
FAM85B	1.003	0.679	0.324	18.13	11.978	1.514	0.53	3.46119e+09	0	0
SPAG9	1.502	1.163	0.339	26.213	19.578	1.339	0.53	3.46106e+09	0	0
ANAPC1	1.076	0.78	0.296	20.728	14.43	1.436	0.53	3.46105e+09	0	0
NLK	1.424	1.087	0.337	24.86	18.21	1.365	0.53	3.461e+09	0	0
ECHDC1	1.188	0.864	0.325	21.197	14.745	1.438	0.53	3.46083e+09	0	0
AFF1	1.693	1.337	0.356	28.512	21.917	1.301	0.53	3460660862	0	0
BTD	1.237	0.903	0.334	21.666	15.361	1.41	0.53	3460630765	0	0
HLCS	1.248	0.907	0.341	21.581	15.371	1.404	0.53	3460468658	0	0
ATRN	1.199	0.866	0.332	21.058	14.799	1.423	0.53	3460301338	0	0
EPG5	0.987	0.664	0.324	17.773	11.624	1.529	0.53	3460264527	0	0
CHM	1.109	0.789	0.32	19.946	13.63	1.463	0.53	3460199329	0	0
POM121	1.159	0.845	0.314	21.185	14.871	1.425	0.53	3460080818	0	0
RDH10-AS1	1.309	0.947	0.361	21.478	15.268	1.407	0.53	3460071791	0	0
DIP2A	1.124	0.798	0.326	20.105	13.913	1.445	0.53	3460059232	0	0
ZNF84	1.083	0.766	0.317	19.514	13.16	1.483	0.53	3.46004e+09	0	0
MATR3	1.939	1.626	0.313	39.085	31.171	1.254	0.53	3.46003e+09	0	0
LRP4	0.775	0.443	0.333	13.746	7.724	1.78	0.53	3.46002e+09	0	0
DOP1A	1.069	0.742	0.327	19.002	12.796	1.485	0.53	3.45999e+09	0	0
TTC19	1.42	1.091	0.329	25.085	18.499	1.356	0.53	3.45996e+09	0	0
SLC25A36	1.361	1.034	0.327	24.219	17.647	1.372	0.53	3459713787	0	0
RAD18	0.924	0.596	0.329	16.455	10.402	1.582	0.53	3459455700	0	0
DHX8	0.877	0.551	0.326	15.604	9.526	1.638	0.53	3459394583	0	0
IQCB1	0.981	0.66	0.321	17.682	11.535	1.533	0.53	3459308940	0	0
NAIPP2	0.902	0.653	0.248	20.389	14.218	1.434	0.53	3459111204	0	0
TIMM23B-AGAP6	0.761	0.516	0.244	17.683	11.626	1.521	0.53	3459095643	0	0
KLHL24	1.293	0.962	0.33	22.679	16.306	1.391	0.53	3.45889e+09	0	0
SMAD4	1.275	0.982	0.294	24.48	17.955	1.363	0.53	3458818808	0	0
LCORL	1.72	1.371	0.349	29.498	22.547	1.308	0.53	3458818015	0	0
SCFD1	1.472	1.14	0.333	25.807	19.304	1.337	0.53	3458720308	0	0
GMPS	1.001	0.693	0.308	18.305	12.015	1.524	0.53	3458653243	0	0
C1orf21	1.272	0.945	0.328	22.262	15.812	1.408	0.53	3.45855e+09	0	0
CTNNA3	1.498	1.168	0.33	25.839	19.416	1.331	0.53	3.45849e+09	0	0
CDH20	0.916	0.569	0.347	15.456	9.473	1.632	0.53	3.45844e+09	0	0
CNTLN	1.432	1.096	0.336	24.774	18.317	1.353	0.53	3.45834e+09	0	0
KCNQ1OT1	3.012	2.556	0.457	46.538	37.476	1.242	0.53	3458340909	0	0
SEC31A	1.634	1.308	0.326	29.087	22.298	1.304	0.53	3458299573	0	0
GOLGB1	1.427	1.096	0.33	25.205	18.788	1.342	0.53	3.45823e+09	0	0
CEP85L	1.154	0.825	0.329	20.214	14.026	1.441	0.53	3458225050	0	0
RAB11FIP3	1.013	0.691	0.322	18.084	12.005	1.506	0.53	3.4582e+09	0	0
ESCO1	0.955	0.644	0.311	17.596	11.495	1.531	0.529	3.45812e+09	0	0
OTUD7B	1.14	0.819	0.321	20.363	14.172	1.437	0.529	3458053904	0	0
LIPE-AS1	0.892	0.566	0.326	15.848	9.854	1.608	0.529	3.45793e+09	0	0
FAM135A	1.222	0.901	0.321	21.78	15.485	1.407	0.529	3.45788e+09	0	0
TNKS2	1.31	0.984	0.326	23.201	16.854	1.377	0.529	3457835539	0	0
ADGRL1	0.75	0.434	0.316	13.583	7.566	1.795	0.529	3457810563	0	0
ZNF544	0.957	0.684	0.273	19.868	13.681	1.452	0.529	3.45763e+09	0	0
ABL2	1.119	0.797	0.322	19.973	13.801	1.447	0.529	3457617256	0	0
ASXL1	1.618	1.281	0.337	28.11	21.35	1.317	0.529	3457525714	0	0
NUP58	1.145	0.83	0.315	20.56	14.239	1.444	0.529	3.45752e+09	0	0
TRA2B	1.256	0.936	0.32	22.359	15.942	1.403	0.529	3457469250	0	0
C8orf44-SGK3	0.965	0.689	0.276	19.805	13.681	1.448	0.529	3.45745e+09	0	0
PNN	1.526	1.193	0.333	26.615	19.895	1.338	0.529	3.4574e+09	0	0
LINC01237	0.589	0.271	0.318	10.793	4.894	2.205	0.529	3457360348	0	0
ZNF248	1.131	0.815	0.317	20.295	14.13	1.436	0.529	3457047923	0	0
PLEKHA8	0.921	0.605	0.317	16.578	10.524	1.575	0.529	3.45704e+09	0	0
LYRM2	1	0.68	0.32	17.708	11.58	1.529	0.529	3.45693e+09	0	0
CEP162	1.003	0.686	0.316	17.921	11.776	1.522	0.529	3.45682e+09	0	0
ZNF43	1.14	0.819	0.321	20.171	13.979	1.443	0.529	3.45678e+09	0	0
POM121C	1.156	0.853	0.304	21.337	15.093	1.414	0.529	3456760439	0	0
DNMT3A	1.264	0.938	0.326	22.114	15.837	1.396	0.529	3456730118	0	0
ZMYND8	1.529	1.198	0.331	26.515	19.824	1.338	0.529	3.45672e+09	0	0
DCAF5	1.202	0.874	0.327	21.069	14.886	1.415	0.529	3456702963	0	0
DCBLD2	1.288	0.97	0.318	22.922	16.546	1.385	0.529	3.4567e+09	0	0
CCDC6	1.014	0.693	0.321	17.974	11.891	1.512	0.529	3.45661e+09	0	0
MTREX	1.335	1.012	0.323	23.615	17.247	1.369	0.529	3456435067	0	0
NUP107	1.12	0.805	0.314	20.06	13.842	1.449	0.529	3.45627e+09	0	0
CACNB2	1.16	0.829	0.331	19.903	13.74	1.449	0.529	3456208007	0	0
CCDC65	0.882	0.558	0.323	15.593	9.627	1.62	0.529	3.45608e+09	0	0
RFC1	1.129	0.818	0.311	20.322	14.053	1.446	0.529	3455831482	0	0
ADAMTS20	0.6	0.269	0.33	10.576	4.736	2.233	0.529	3.45574e+09	0	0
ABCA11P	0.969	0.711	0.258	20.746	14.511	1.43	0.529	3.45555e+09	0	0
ZSWIM5	0.943	0.626	0.317	16.829	10.801	1.558	0.529	3.45555e+09	0	0
CMYA5	1.034	0.719	0.315	18.343	12.177	1.506	0.529	3.45546e+09	0	0
DAB2IP	0.873	0.561	0.312	15.851	9.894	1.602	0.529	3.45533e+09	0	0
XRRA1	1.187	0.875	0.312	21.297	15.12	1.408	0.529	3455303449	0	0
TET2	1.355	1.029	0.326	23.755	17.466	1.36	0.529	3.45529e+09	0	0
TMEM131	1.528	1.2	0.329	26.684	20.155	1.324	0.529	3455254716	0	0
HOOK3	1.28	0.968	0.312	23.12	16.875	1.37	0.529	3455207716	0	0
NCKAP1	1.469	1.143	0.326	25.801	19.362	1.333	0.529	3.45513e+09	0	0
SOD2	1.649	1.317	0.332	28.592	21.786	1.312	0.529	3.45494e+09	0	0
GLYR1	1.072	0.76	0.313	19.192	13.069	1.468	0.529	3454856044	0	0
DCUN1D2	0.808	0.501	0.308	14.788	8.858	1.67	0.529	3.45483e+09	0	0
AFF2	0.997	0.678	0.319	18.008	12.116	1.486	0.529	3.45481e+09	0	0
DDX1	1.265	0.953	0.312	22.485	15.96	1.409	0.529	3.45479e+09	0	0
SPDYE5	0.989	0.724	0.266	20.914	15.037	1.391	0.529	3.45472e+09	0	0
WNK2	0.875	0.558	0.317	15.527	9.567	1.623	0.529	3454619919	0	0
TTF1	1.019	0.711	0.308	18.299	12.156	1.505	0.529	3454552322	0	0
NCOA1	2.242	1.866	0.375	37.096	29.463	1.259	0.529	3.45443e+09	0	0
ARL5A	1.018	0.727	0.291	19.21	13.067	1.47	0.529	3454406610	0	0
RAB10	1.511	1.185	0.326	26.371	19.862	1.328	0.529	3454350723	0	0
CREB1	1.392	1.071	0.322	24.408	17.991	1.357	0.529	3.4541e+09	0	0
SREBF2	1.031	0.709	0.321	18.258	12.307	1.484	0.529	3454073671	0	0
LARS2	0.902	0.592	0.31	16.365	10.449	1.566	0.529	3.45401e+09	0	0
UTP20	0.883	0.571	0.312	15.909	9.981	1.594	0.529	3453970079	0	0
EFHC1	1.125	0.821	0.304	20.538	14.42	1.424	0.529	3453767924	0	0
PEAK1	1.291	0.974	0.318	22.79	16.581	1.374	0.529	3.45374e+09	0	0
ZFHX3	2.021	1.662	0.358	33.725	26.739	1.261	0.529	3.45371e+09	0	0
SNCAIP	1.036	0.688	0.348	16.925	11.073	1.528	0.529	3453508451	0	0
KCTD3	1.112	0.803	0.309	20.009	13.888	1.441	0.529	3453505423	0	0
CD46	1.513	1.192	0.322	26.774	20.244	1.323	0.529	3453462763	0	0
SLC25A13	1.093	0.78	0.313	19.49	13.464	1.448	0.529	3453372697	0	0
NT5C2	1.307	0.987	0.32	22.998	16.872	1.363	0.529	3.45336e+09	0	0
PPP4R2	1.465	1.149	0.316	26.09	19.57	1.333	0.529	3453316295	0	0
CAPRIN1	1.495	1.174	0.321	26.209	19.518	1.343	0.529	3.45312e+09	0	0
DHX9	1.592	1.267	0.326	27.87	21.046	1.324	0.529	3.45306e+09	0	0
ATM	1.597	1.27	0.327	27.93	21.398	1.305	0.529	3452994283	0	0
FCHO2	1.188	0.873	0.314	21.094	14.993	1.407	0.529	3452990833	0	0
MEST	2.346	1.948	0.398	38.375	30.349	1.264	0.529	3.45278e+09	0	0
DLEU7	1.223	0.864	0.359	19.411	13.565	1.431	0.529	3.45278e+09	0	0
ZFAND6	1.485	1.164	0.321	26.045	19.565	1.331	0.529	3.45276e+09	0	0
LRRTM4	1.756	1.408	0.348	28.013	21.982	1.274	0.529	3.4527e+09	0	0
ZNF37A	1.006	0.72	0.286	19.443	13.48	1.442	0.529	3452585668	0	0
YLPM1	1.343	1.023	0.32	23.544	17.325	1.359	0.529	3.45239e+09	0	0
ABCC1	0.979	0.663	0.317	17.299	11.409	1.516	0.529	3.45222e+09	0	0
SERP1	1.455	1.138	0.317	25.6	19.011	1.347	0.529	3452169627	0	0
NEMF	1.448	1.125	0.323	25.262	19.046	1.326	0.529	3.45212e+09	0	0
LARP1	1.337	1.026	0.311	23.683	17.271	1.371	0.529	3452040759	0	0
TET1	1.239	0.925	0.313	21.903	15.742	1.391	0.529	3451999121	0	0
LUC7L	1.173	0.865	0.307	20.963	14.799	1.416	0.529	3451914909	0	0
CUX2	0.814	0.451	0.363	12.881	7.194	1.791	0.529	3451906066	0	0
UTRN	2.678	2.274	0.405	43.185	34.331	1.258	0.529	3451789944	0	0
SFI1	0.791	0.488	0.302	14.575	8.782	1.66	0.529	3.45168e+09	0	0
KLHL28	1.26	0.937	0.323	21.839	15.783	1.384	0.528	3.45158e+09	0	0
ARHGAP21	1.344	1.03	0.313	23.755	17.529	1.355	0.528	3.45158e+09	0	0
STX18-AS1	0.995	0.676	0.319	17.504	11.673	1.5	0.528	3451503734	0	0
UBR4	1.13	0.824	0.306	20.449	14.51	1.409	0.528	3.45121e+09	0	0
YTHDC2	1.146	0.836	0.31	20.417	14.409	1.417	0.528	3451204935	0	0
TMCO3	0.934	0.637	0.297	17.231	11.347	1.519	0.528	3451120513	0	0
RSRP1	1.363	1.047	0.316	24.043	17.866	1.346	0.528	3451110646	0	0
PTBP3	1.565	1.238	0.327	26.441	19.813	1.335	0.528	3450901009	0	0
SIPA1L2	1.217	0.886	0.331	20.415	14.445	1.413	0.528	3450830755	0	0
DENR	1.111	0.808	0.304	19.907	13.807	1.442	0.528	3450786763	0	0
PCDHGA5	0.645	0.523	0.122	26.18	19.947	1.312	0.528	3.45076e+09	0	0
LSM14A	1.819	1.482	0.337	31.342	24.401	1.284	0.528	3450671686	0	0
CACNB4	0.741	0.459	0.283	14.377	8.602	1.671	0.528	3.45057e+09	0	0
GPATCH2	1.303	0.991	0.311	23.112	17.001	1.359	0.528	3.45056e+09	0	0
NCK2	1.106	0.797	0.309	19.672	13.711	1.435	0.528	3.45048e+09	0	0
CDC14A	1.288	0.976	0.312	22.517	16.319	1.38	0.528	3.45028e+09	0	0
CSTF3	1.145	0.842	0.303	20.504	14.409	1.423	0.528	3.45024e+09	0	0
TRIM24	1.307	0.997	0.311	23.083	16.888	1.367	0.528	3.4502e+09	0	0
ATXN7	1.017	0.713	0.304	18.348	12.468	1.472	0.528	3450192285	0	0
KIAA1328	1.457	1.139	0.318	25.352	19.19	1.321	0.528	3.45009e+09	0	0
TPTE2P5	1.053	0.773	0.279	20.414	14.497	1.408	0.528	3.45006e+09	0	0
TNPO1	1.704	1.376	0.328	29.513	22.8	1.294	0.528	3449978616	0	0
NCALD	1.195	0.851	0.344	19.207	13.348	1.439	0.528	3449875159	0	0
ARHGAP35	1.077	0.772	0.305	19.305	13.401	1.441	0.528	3449678392	0	0
SERP2	1.391	1.07	0.32	23.898	17.688	1.351	0.528	3.4496e+09	0	0
DZIP1	0.935	0.63	0.305	16.773	10.944	1.533	0.528	3.44957e+09	0	0
MAP3K2	1.214	0.908	0.306	21.627	15.566	1.389	0.528	3449444502	0	0
HOMER2	0.789	0.474	0.315	14.117	8.441	1.673	0.528	3449440670	0	0
ELOA-AS1	0.912	0.603	0.309	16.183	10.382	1.559	0.528	3449435103	0	0
RLF	1.193	0.884	0.31	21.207	15.26	1.39	0.528	3449415183	0	0
TAFA5	0.635	0.308	0.327	10.884	5.243	2.076	0.528	3449293226	0	0
CAMSAP1	0.944	0.638	0.305	16.921	11.138	1.519	0.528	3.4489e+09	0	0
LINC00871	1.017	0.691	0.325	17.266	11.53	1.497	0.528	3448781320	0	0
IFT88	1.374	1.06	0.314	23.999	17.815	1.347	0.528	3448682496	0	0
LIMS1	1.48	1.167	0.313	25.952	19.62	1.323	0.528	3448617402	0	0
FGF12	1.074	0.774	0.299	19.475	13.685	1.423	0.528	3448535597	0	0
RC3H2	1.039	0.738	0.301	18.716	12.846	1.457	0.528	3448488707	0	0
ZNF518A	1.63	1.306	0.323	28.213	21.756	1.297	0.528	3448453878	0	0
RTN3	1.31	1.004	0.306	23.231	16.932	1.372	0.528	3448448350	0	0
AGPAT4	1.003	0.695	0.308	17.868	12.103	1.476	0.528	3.44838e+09	0	0
SRGAP2C	1.585	1.318	0.267	31.759	25.193	1.261	0.528	3.44831e+09	0	0
WWP1	1.468	1.152	0.317	25.632	19.386	1.322	0.528	3448267910	0	0
SRRM2	2.27	1.903	0.367	37.872	30.405	1.246	0.528	3448032191	0	0
ANAPC1P2	0.708	0.446	0.262	14.69	9.017	1.629	0.528	3.44799e+09	0	0
ARHGAP12	1.056	0.755	0.301	18.977	13.107	1.448	0.528	3447932203	0	0
DELEC1	0.88	0.52	0.36	13.814	8.271	1.67	0.528	3447897445	0	0
PHC2	1.087	0.792	0.295	19.804	13.967	1.418	0.528	3447886422	0	0
INO80	1.025	0.725	0.3	18.511	12.692	1.458	0.528	3447844542	0	0
MPDZ	1.502	1.187	0.316	26.191	19.974	1.311	0.528	3.44772e+09	0	0
ATF2	1.297	0.993	0.304	23.099	17.028	1.357	0.528	3.44765e+09	0	0
CDON	1.169	0.857	0.312	20.265	14.316	1.416	0.528	3.44755e+09	0	0
TPTE2P6	0.988	0.685	0.303	17.662	11.907	1.483	0.528	3447521980	0	0
DMTF1	1.283	0.982	0.302	22.94	16.793	1.366	0.528	3447501544	0	0
WASH3P	0.856	0.642	0.214	20.354	14.465	1.407	0.528	3.44745e+09	0	0
ENPP7P6	1.006	0.733	0.274	20.144	14.484	1.391	0.528	3447444244	0	0
CEMIP	0.887	0.573	0.314	15.33	9.607	1.596	0.528	3447384682	0	0
HERC2P4	0.53	0.27	0.26	11.272	5.691	1.981	0.528	3447353409	0	0
PAX8-AS1	2.492	2.096	0.397	36.736	29.769	1.234	0.528	3447325111	0	0
BTRC	1.257	0.949	0.308	22.144	16.211	1.366	0.528	3.44698e+09	0	0
HIF1A-AS3	1.302	0.991	0.31	22.483	16.41	1.37	0.528	3446973702	0	0
CLOCK	1.236	0.93	0.306	21.795	15.862	1.374	0.528	3446946632	0	0
CPLX2	0.607	0.28	0.327	10.338	4.783	2.161	0.528	3.44691e+09	0	0
CFAP91	0.572	0.299	0.272	11.387	5.777	1.971	0.528	3446894522	0	0
AGPAT5	1.097	0.804	0.293	19.764	13.74	1.438	0.528	3446794859	0	0
CNTRL	1.118	0.821	0.296	20.021	14.112	1.419	0.528	3446771274	0	0
PGM5P2	1.002	0.703	0.299	18.106	12.389	1.461	0.528	3446767266	0	0
UBXN7	1.098	0.802	0.296	19.772	13.851	1.428	0.528	3446765345	0	0
NUP214	1.004	0.707	0.296	18.138	12.335	1.47	0.528	3446695270	0	0
SEPTIN9	1.2	0.902	0.298	21.373	15.352	1.392	0.528	3446655579	0	0
WDR11	1.064	0.767	0.296	19.22	13.37	1.438	0.528	3446558507	0	0
FGF7P3	2.444	2.134	0.311	44.301	37.21	1.191	0.528	3.44653e+09	0	0
TTN	1.305	0.985	0.32	22.017	16.061	1.371	0.528	3446506798	0	0
GLMN	0.957	0.665	0.292	17.386	11.581	1.501	0.528	3.44631e+09	0	0
EMC3	1.024	0.724	0.3	18.321	12.563	1.458	0.528	3446245425	0	0
ARMC8	0.98	0.684	0.296	17.794	12.043	1.477	0.528	3.44623e+09	0	0
ZNF718	0.964	0.672	0.292	17.494	11.684	1.497	0.528	3.44618e+09	0	0
CREBZF	1.084	0.792	0.292	19.673	13.773	1.428	0.528	3.44601e+09	0	0
CCDC92	0.921	0.631	0.29	16.95	11.241	1.508	0.528	3.44583e+09	0	0
RAP1GDS1	1.083	0.792	0.29	19.895	14.138	1.407	0.528	3.44577e+09	0	0
RAB33B-AS1	1.144	0.842	0.302	20.318	14.507	1.401	0.528	3.44561e+09	0	0
TBC1D16	0.933	0.632	0.301	16.645	10.971	1.517	0.528	3445575442	0	0
RGPD1	0.742	0.509	0.233	16.875	11.244	1.501	0.528	3445475884	0	0
FOXO3	1.491	1.181	0.309	25.991	19.824	1.311	0.528	3.44547e+09	0	0
FUBP1	1.639	1.325	0.314	28.674	22.121	1.296	0.528	3445427400	0	0
TRAPPC8	1.049	0.752	0.297	18.866	13.096	1.441	0.528	3.44538e+09	0	0
DDHD1	0.964	0.668	0.296	17.321	11.564	1.498	0.528	3.44526e+09	0	0
DNAJC13	0.98	0.686	0.294	17.747	12.023	1.476	0.528	3445152453	0	0
RNF213-AS1	1.001	0.7	0.301	17.743	12.027	1.475	0.528	3445144384	0	0
MPRIP	1.245	0.944	0.302	21.958	16.034	1.369	0.528	3445092668	0	0
SLIT1	0.611	0.304	0.307	10.902	5.386	2.024	0.528	3445087373	0	0
CUL5	1.389	1.083	0.306	24.419	18.311	1.334	0.527	3445065214	0	0
ANKRD13C	1.146	0.851	0.296	20.509	14.598	1.405	0.527	3.44504e+09	0	0
PHF21B	0.848	0.542	0.306	14.901	9.278	1.606	0.527	3444807970	0	0
BCLAF1	1.402	1.106	0.296	25.159	19.004	1.324	0.527	3.44467e+09	0	0
THOC3	0.68	0.431	0.249	14.191	8.549	1.66	0.527	3.44461e+09	0	0
ZNF704	1.466	1.147	0.319	24.891	19.026	1.308	0.527	3444384625	0	0
CASTOR3	0.833	0.535	0.298	15.062	9.496	1.586	0.527	3444361413	0	0
IFT81	1.177	0.887	0.29	21.31	15.396	1.384	0.527	3.44425e+09	0	0
ITGB1	1.716	1.401	0.315	30.007	23.344	1.285	0.527	3444201424	0	0
MTBP	0.826	0.535	0.291	15.048	9.444	1.593	0.527	3.44393e+09	0	0
ACSL3	1.264	0.96	0.304	22.099	16.208	1.364	0.527	3443560246	0	0
SMURF1	1.018	0.718	0.3	17.973	12.318	1.459	0.527	3.44338e+09	0	0
RIMBP2	0.771	0.476	0.295	13.715	8.112	1.691	0.527	3443357223	0	0
XPO6	0.867	0.577	0.291	15.757	10.148	1.553	0.527	3.44335e+09	0	0
VPS35L	1.025	0.728	0.297	18.225	12.538	1.454	0.527	3443248738	0	0
SUN1	1.188	0.902	0.286	21.769	15.949	1.365	0.527	3443146229	0	0
LSP1P5	1.139	0.893	0.246	23.366	17.4	1.343	0.527	3.44302e+09	0	0
OXR1	1.681	1.363	0.318	28.411	21.955	1.294	0.527	3443010488	0	0
AGFG1	1.121	0.826	0.295	19.986	14.232	1.404	0.527	3.44296e+09	0	0
LPIN1	0.779	0.493	0.285	14.274	8.69	1.643	0.527	3.44295e+09	0	0
MCM9	0.864	0.57	0.294	15.513	9.926	1.563	0.527	3.44294e+09	0	0
MFHAS1	1.377	1.076	0.301	23.878	17.653	1.353	0.527	3.4429e+09	0	0
MTX2	1.414	1.113	0.301	24.923	18.744	1.33	0.527	3442732817	0	0
CALN1	0.775	0.456	0.319	13.195	7.762	1.7	0.527	3442683038	0	0
LPIN2	0.908	0.622	0.286	16.452	10.791	1.525	0.527	3.44244e+09	0	0
ENO4	0.709	0.408	0.302	12.622	7.165	1.762	0.527	3442318492	0	0
MICU1	1.435	1.133	0.302	25.19	19.226	1.31	0.527	3.44211e+09	0	0
PICALM	2.025	1.691	0.333	34.543	27.534	1.255	0.527	3442066174	0	0
PRSS23	1.524	1.216	0.307	25.998	19.801	1.313	0.527	3.44206e+09	0	0
EPCAM-DT	1.074	0.774	0.3	18.635	12.851	1.45	0.527	3.44206e+09	0	0
NPIPA9	0.63	0.444	0.186	17.302	11.745	1.473	0.527	3.44202e+09	0	0
COL14A1	0.85	0.528	0.321	14.571	9.198	1.584	0.527	3.44185e+09	0	0
KATNAL1	0.986	0.7	0.287	17.767	12.083	1.47	0.527	3441846225	0	0
WDR73	0.911	0.62	0.291	16.365	10.776	1.519	0.527	3.44183e+09	0	0
SLCO5A1	0.717	0.412	0.305	12.465	7.002	1.78	0.527	3.44172e+09	0	0
C3orf70	0.768	0.472	0.296	13.622	8.088	1.684	0.527	3441701316	0	0
RARS2	1.023	0.739	0.285	18.517	12.79	1.448	0.527	3.44166e+09	0	0
NPIPB3	1.649	1.409	0.24	36.189	30.021	1.205	0.527	3441653423	0	0
EIF3B	0.961	0.68	0.281	17.419	11.679	1.492	0.527	3.44165e+09	0	0
IPO9-AS1	0.987	0.687	0.3	17.202	11.595	1.484	0.527	3.4416e+09	0	0
ELOVL2	0.722	0.441	0.281	13.34	7.81	1.708	0.527	3.44155e+09	0	0
ACVR2B	1.011	0.727	0.283	18.233	12.446	1.465	0.527	3441489686	0	0
PRKD3	1.133	0.843	0.29	20.231	14.46	1.399	0.527	3.44148e+09	0	0
CSNK1G3	1.107	0.816	0.292	19.734	13.998	1.41	0.527	3.44146e+09	0	0
UBN2	1.02	0.73	0.29	18.333	12.7	1.444	0.527	3.44136e+09	0	0
IREB2	0.984	0.699	0.285	17.813	12.146	1.467	0.527	3.44132e+09	0	0
CLIP1	1.029	0.738	0.291	18.369	12.729	1.443	0.527	3441252818	0	0
TNPO3	1.093	0.804	0.289	19.651	13.967	1.407	0.527	3441243733	0	0
CCDC144NL-AS1	1.975	1.628	0.347	31.482	25.602	1.23	0.527	3.44114e+09	0	0
ADD1	1.404	1.108	0.296	24.827	18.775	1.322	0.527	3.44108e+09	0	0
RAD54L2	0.856	0.583	0.274	16.242	10.723	1.515	0.527	3.44108e+09	0	0
MPHOSPH8	1.243	0.95	0.292	22.035	16.226	1.358	0.527	3.44098e+09	0	0
FER	2.352	1.994	0.358	38.687	31.406	1.232	0.527	3.44087e+09	0	0
ZNF618	1.177	0.882	0.296	20.714	14.969	1.384	0.527	3.44087e+09	0	0
SKINT1L	0.607	0.303	0.303	10.767	5.388	1.999	0.527	3.44085e+09	0	0
PPP1R13B	0.869	0.579	0.29	15.532	9.982	1.556	0.527	3440729085	0	0
SLIT2	2.402	2.038	0.364	37.203	30.127	1.235	0.527	3.44072e+09	0	0
MAPK10	2.675	2.292	0.384	42.904	35.21	1.219	0.527	3.4407e+09	0	0
PCDHA2	0.478	0.321	0.157	15.949	10.537	1.514	0.527	3440663447	0	0
GTF2H2B	1.125	0.896	0.229	24.892	18.965	1.313	0.527	3.44053e+09	0	0
LMNA	0.967	0.676	0.291	17.202	11.626	1.48	0.527	3440507659	0	0
MAPKAPK5	0.749	0.469	0.279	13.829	8.335	1.659	0.527	3.44037e+09	0	0
WAPL	1.193	0.906	0.287	21.369	15.565	1.373	0.527	3.44037e+09	0	0
IP6K1	0.93	0.649	0.282	16.926	11.316	1.496	0.527	3440328483	0	0
TMEM87A	1.117	0.826	0.291	19.96	14.315	1.394	0.527	3440212788	0	0
AQR	0.995	0.708	0.287	17.936	12.362	1.451	0.527	3.44006e+09	0	0
PAWR	1.383	1.086	0.297	24.172	18.112	1.335	0.527	3440022841	0	0
MYO9B	0.899	0.611	0.289	16.199	10.715	1.512	0.527	3439930447	0	0
EPC1	1.927	1.603	0.324	32.938	26.403	1.247	0.527	3.4399e+09	0	0
MACROH2A2	1.1	0.815	0.285	19.649	13.883	1.415	0.527	3.43973e+09	0	0
UBE2D3	1.725	1.414	0.311	29.985	23.455	1.278	0.527	3439674961	0	0
ARIH2	0.923	0.643	0.28	16.877	11.334	1.489	0.527	3.43958e+09	0	0
ELAPOR2	0.945	0.662	0.283	17.145	11.585	1.48	0.527	3439554834	0	0
RNF169	1.238	0.951	0.287	22.126	16.375	1.351	0.527	3.43935e+09	0	0
TTC14	1.042	0.758	0.284	18.84	13.228	1.424	0.527	3439310733	0	0
CARS2	0.909	0.622	0.286	16.379	10.876	1.506	0.527	3.43929e+09	0	0
SLC36A4	0.943	0.665	0.278	17.283	11.704	1.477	0.527	3439274251	0	0
KCMF1	1.05	0.764	0.286	18.81	13.188	1.426	0.527	3439273358	0	0
SETDB1	0.907	0.623	0.283	16.405	10.88	1.508	0.527	3439254314	0	0
BMP6	0.561	0.254	0.307	9.66	4.32	2.236	0.527	3.43925e+09	0	0
IP6K2	1.204	0.918	0.285	21.574	15.787	1.367	0.527	3.43917e+09	0	0
ABR	0.896	0.602	0.293	15.907	10.467	1.52	0.527	3439149176	0	0
TSEN2	0.838	0.55	0.289	15.061	9.615	1.566	0.527	3439111992	0	0
RNF157	0.782	0.505	0.277	14.417	8.955	1.61	0.527	3.43911e+09	0	0
TRAPPC10	0.946	0.666	0.279	17.337	11.82	1.467	0.527	3439015084	0	0
NRDC	1.488	1.191	0.296	26.111	20.025	1.304	0.527	3439008903	0	0
STARD9	0.738	0.456	0.282	13.427	7.994	1.68	0.527	3438998911	0	0
TDRD3	1.302	1.004	0.297	22.677	16.902	1.342	0.527	3.43886e+09	0	0
INTU	1.14	0.858	0.282	20.606	14.921	1.381	0.527	3.43883e+09	0	0
RNF213	1.202	0.908	0.295	20.997	15.33	1.37	0.527	3438732168	0	0
NOL10	0.937	0.655	0.283	16.943	11.422	1.483	0.527	3.43867e+09	0	0
SRBD1	1.139	0.85	0.289	20.127	14.471	1.391	0.527	3438629494	0	0
FANCL	0.959	0.677	0.282	17.31	11.741	1.474	0.527	3438629177	0	0
PDCD6IP	1.066	0.784	0.282	19.241	13.627	1.412	0.526	3.43847e+09	0	0
STAT5B	0.985	0.699	0.286	17.765	12.275	1.447	0.526	3438444680	0	0
DNASE1	1.003	0.715	0.288	17.824	12.295	1.45	0.526	3.43841e+09	0	0
MAPK14	0.932	0.646	0.286	16.739	11.268	1.485	0.526	3.4384e+09	0	0
FXR1	2.04	1.707	0.333	34.775	27.9	1.246	0.526	3438321926	0	0
RIC8B	0.879	0.595	0.283	15.884	10.419	1.524	0.526	3.43825e+09	0	0
SUCLG2	1.114	0.826	0.288	19.778	14.172	1.396	0.526	3438234700	0	0
CCNL1	1.063	0.78	0.283	19.137	13.547	1.413	0.526	3438216445	0	0
HPSE2	1.272	0.994	0.278	23.313	17.755	1.313	0.526	3.43803e+09	0	0
GPR89B	0.811	0.561	0.25	16.361	10.906	1.5	0.526	3438013010	0	0
ELP2	1.035	0.756	0.279	18.717	13.098	1.429	0.526	3.43795e+09	0	0
CLSTN3	0.578	0.293	0.285	10.49	5.159	2.033	0.526	3437881978	0	0
MBNL1	1.739	1.428	0.31	29.838	23.604	1.264	0.526	3.43773e+09	0	0
SPDYE1	0.908	0.678	0.23	20.333	14.959	1.359	0.526	3.43766e+09	0	0
ORC2	1.012	0.731	0.281	18.223	12.679	1.437	0.526	3.43758e+09	0	0
LINC01933	0.956	0.687	0.269	18.077	12.675	1.426	0.526	3.43725e+09	0	0
USP10	1.074	0.795	0.279	19.269	13.597	1.417	0.526	3.4371e+09	0	0
TSC1	0.771	0.493	0.278	14.125	8.754	1.613	0.526	3437052050	0	0
REEP3	1.015	0.729	0.285	18.098	12.604	1.436	0.526	3.43705e+09	0	0
ANAPC5	1.096	0.82	0.276	19.914	14.278	1.395	0.526	3436984506	0	0
PGAP1	1.279	0.991	0.288	22.552	16.837	1.339	0.526	3.43698e+09	0	0
ZNF789	0.828	0.55	0.278	15.04	9.628	1.562	0.526	3.43695e+09	0	0
SCAF4	0.884	0.605	0.278	16.087	10.67	1.508	0.526	3436844701	0	0
GTF2H2C	1.117	0.894	0.223	24.572	18.725	1.312	0.526	3.43674e+09	0	0
SNX4	0.938	0.661	0.277	17.038	11.55	1.475	0.526	3.43665e+09	0	0
GNE	0.699	0.413	0.287	12.513	7.207	1.736	0.526	3.43648e+09	0	0
ZNF197	0.978	0.713	0.265	18.306	12.812	1.429	0.526	3436421599	0	0
USP8	1.025	0.746	0.279	18.418	12.89	1.429	0.526	3436418291	0	0
GCFC2	1.228	0.944	0.284	21.677	15.949	1.359	0.526	3.43624e+09	0	0
CAB39	1.088	0.803	0.285	19.338	13.823	1.399	0.526	3436217085	0	0
POLE2	0.936	0.653	0.283	16.614	11.148	1.49	0.526	3.43615e+09	0	0
PCNX4	1.312	1.023	0.289	23.097	17.397	1.328	0.526	3436118997	0	0
GAPVD1	0.956	0.678	0.277	17.331	11.875	1.459	0.526	3.43609e+09	0	0
COLQ	0.725	0.446	0.279	13.28	7.981	1.664	0.526	3.43603e+09	0	0
SRSF10	1.667	1.366	0.301	28.825	22.498	1.281	0.526	3.43594e+09	0	0
YME1L1	1.164	0.886	0.278	20.794	15.093	1.378	0.526	3.43581e+09	0	0
STX8	1.191	0.904	0.287	20.945	15.402	1.36	0.526	3.4358e+09	0	0
NT5DC1	0.865	0.585	0.28	15.513	10.102	1.536	0.526	3435762210	0	0
NFATC3	1.154	0.88	0.273	21.103	15.543	1.358	0.526	3435701489	0	0
FADS2	0.945	0.687	0.258	17.709	12.127	1.46	0.526	3435698560	0	0
PPM1H	1.146	0.859	0.287	19.951	14.314	1.394	0.526	3435395502	0	0
SREK1	1.216	0.937	0.279	21.743	16.043	1.355	0.526	3.4353e+09	0	0
ELP3	0.867	0.596	0.271	16.048	10.683	1.502	0.526	3435192466	0	0
NPIPB4	1.582	1.349	0.233	34.158	28.396	1.203	0.526	3435168638	0	0
GABBR1	0.747	0.468	0.279	13.546	8.241	1.644	0.526	3435143600	0	0
GPR137C	0.91	0.622	0.288	15.836	10.426	1.519	0.526	3.43509e+09	0	0
NSUN5P1	0.746	0.506	0.241	15.499	10.183	1.522	0.526	3.43503e+09	0	0
DYNC1H1	1.621	1.32	0.301	27.853	21.801	1.278	0.526	3.43495e+09	0	0
SNX13	1.228	0.944	0.285	21.732	16.148	1.346	0.526	3434948972	0	0
ZNF519	0.813	0.535	0.278	14.747	9.438	1.562	0.526	3434865723	0	0
CDC42BPA	2.119	1.789	0.33	35.657	28.935	1.232	0.526	3434852479	0	0
BRWD3	1.008	0.731	0.277	18.17	12.717	1.429	0.526	3434818980	0	0
CHCHD6	0.709	0.443	0.267	13.449	8.214	1.637	0.526	3.43458e+09	0	0
ETV5	0.811	0.538	0.274	14.647	9.27	1.58	0.526	3434575718	0	0
VPS50	0.99	0.714	0.276	18.099	12.766	1.418	0.526	3434522008	0	0
RNF149	1.078	0.801	0.277	19.377	13.873	1.397	0.526	3434497796	0	0
ERI3	1.044	0.766	0.278	18.723	13.262	1.412	0.526	3.43441e+09	0	0
MGMT	1.218	0.936	0.282	21.543	15.907	1.354	0.526	3.4344e+09	0	0
MTHFD1L	0.991	0.708	0.283	17.481	12.089	1.446	0.526	3.43436e+09	0	0
RNF13	0.991	0.714	0.277	17.79	12.367	1.439	0.526	3434245966	0	0
MARK1	0.812	0.531	0.282	14.577	9.303	1.567	0.526	3.43424e+09	0	0
ERCC8	0.856	0.585	0.271	15.671	10.314	1.519	0.526	3434199449	0	0
RNF4	1.057	0.788	0.269	19.716	14.37	1.372	0.526	3.43418e+09	0	0
RALGAPB	0.86	0.586	0.274	15.66	10.329	1.516	0.526	3434091876	0	0
SORBS2	1.31	1.012	0.298	22.223	16.704	1.33	0.526	3.43407e+09	0	0
MOB1B	0.985	0.712	0.273	17.894	12.476	1.434	0.526	3.43401e+09	0	0
TPT1-AS1	1.445	1.158	0.287	25.305	19.538	1.295	0.526	3433868742	0	0
CCDC144B	0.644	0.408	0.236	13.551	8.326	1.628	0.526	3.43377e+09	0	0
TOGARAM1	1.049	0.769	0.28	18.644	13.215	1.411	0.526	3.43368e+09	0	0
STX18	0.85	0.575	0.275	15.483	10.2	1.518	0.526	3433673357	0	0
LINC01122	0.884	0.59	0.294	15.119	9.825	1.539	0.526	3.43363e+09	0	0
BAZ1A	0.962	0.68	0.282	17.02	11.669	1.459	0.526	3433542258	0	0
ADD3	1.65	1.352	0.298	28.363	22.278	1.273	0.526	3433422805	0	0
KHDRBS1	1.902	1.592	0.31	32.69	25.925	1.261	0.526	3.43341e+09	0	0
RUFY3	1.443	1.156	0.287	25.212	19.364	1.302	0.526	3433362464	0	0
TSPAN9	0.959	0.679	0.28	16.988	11.634	1.46	0.526	3.43328e+09	0	0
CASP8AP2	0.813	0.547	0.267	14.926	9.574	1.559	0.526	3433230440	0	0
CA8	0.763	0.467	0.296	13.077	7.877	1.66	0.526	3.43318e+09	0	0
RAB3GAP1	1.237	0.955	0.282	21.952	16.438	1.335	0.526	3.43317e+09	0	0
ARHGAP42	0.876	0.592	0.285	15.355	10.065	1.526	0.526	3.43316e+09	0	0
SDCBP2-AS1	0.872	0.595	0.277	15.619	10.324	1.513	0.526	3.43316e+09	0	0
ELOVL5	0.818	0.548	0.27	14.924	9.624	1.551	0.526	3.43315e+09	0	0
ENTPD1-AS1	1.42	1.129	0.291	24.39	18.73	1.302	0.526	3.43312e+09	0	0
LSP1P4	1.044	0.814	0.229	21.736	16.15	1.346	0.526	3.43311e+09	0	0
NSUN5P2	0.69	0.469	0.221	15.249	10.002	1.525	0.526	3433038556	0	0
HIVEP1	1.022	0.743	0.278	18.088	12.689	1.426	0.526	3432989519	0	0
HHAT	0.896	0.619	0.277	16.062	10.756	1.493	0.526	3.43297e+09	0	0
MYRIP	0.842	0.564	0.278	15.413	10.226	1.507	0.526	3432955896	0	0
SKIL	1.138	0.866	0.272	20.335	14.701	1.383	0.526	3432942555	0	0
MNS1	0.848	0.566	0.282	14.959	9.684	1.545	0.526	3.43294e+09	0	0
OGT	1.227	0.949	0.279	21.864	16.321	1.34	0.526	3432881081	0	0
GAD1	0.495	0.166	0.329	7.877	2.789	2.825	0.526	3432846922	0	0
DLGAP1-AS5	0.591	0.312	0.279	10.585	5.401	1.96	0.526	3.43279e+09	0	0
RCL1	0.724	0.453	0.271	13.203	7.954	1.66	0.526	3432758383	0	0
SEMA3F	0.715	0.447	0.268	13.039	7.77	1.678	0.526	3432711712	0	0
ENOSF1	1.096	0.819	0.277	19.534	14.099	1.385	0.526	3432680000	0	0
OMG	0.829	0.552	0.278	14.82	9.569	1.549	0.526	3432670827	0	0
MTR	1.276	0.998	0.278	22.683	17.029	1.332	0.526	3.43265e+09	0	0
GTF2F2	1.015	0.743	0.272	18.117	12.659	1.431	0.526	3.43257e+09	0	0
ACAD9	0.765	0.494	0.27	13.964	8.718	1.602	0.526	3.43254e+09	0	0
FBXO42	1.09	0.815	0.275	19.489	14.055	1.387	0.526	3.43247e+09	0	0
ARFIP1	0.924	0.653	0.271	16.714	11.36	1.471	0.526	3.43246e+09	0	0
MCC	1.446	1.154	0.292	24.679	18.962	1.301	0.526	3.43246e+09	0	0
PHACTR4	1.679	1.385	0.294	29.09	23.003	1.265	0.526	3432343734	0	0
STAT4	1.111	0.802	0.309	17.79	12.365	1.439	0.526	3.43211e+09	0	0
MYO19	0.656	0.383	0.273	11.944	6.766	1.765	0.526	3.43207e+09	0	0
UQCC1	0.86	0.59	0.271	15.702	10.458	1.501	0.525	3.43202e+09	0	0
MCM3AP	0.953	0.682	0.27	17.289	11.975	1.444	0.525	3431965549	0	0
GRAMD1A	0.771	0.497	0.275	13.9	8.69	1.599	0.525	3431953702	0	0
ST3GAL3	0.887	0.656	0.231	18.582	13.203	1.407	0.525	3431943536	0	0
HCG18	0.821	0.576	0.245	16.546	11.267	1.469	0.525	3.43193e+09	0	0
SPINK5	0.893	0.615	0.278	15.75	10.431	1.51	0.525	3431927545	0	0
CUL2	0.824	0.557	0.266	15.053	9.77	1.541	0.525	3431671280	0	0
TSTD3	1.214	0.937	0.277	21.432	15.905	1.347	0.525	3431560527	0	0
ASXL2	0.937	0.665	0.272	16.928	11.655	1.452	0.525	3431558235	0	0
NR2F2	3.185	2.708	0.477	50.754	40.765	1.245	0.525	3.43152e+09	0	0
ATRNL1	1.118	0.841	0.277	19.494	14.014	1.391	0.525	3.43135e+09	0	0
SLC8A1	1.506	1.202	0.305	24.147	18.523	1.304	0.525	3431342663	0	0
MRPS28	0.814	0.595	0.22	17.473	12.098	1.444	0.525	3431301273	0	0
SMIM8	0.932	0.667	0.265	17.15	11.867	1.445	0.525	3.4313e+09	0	0
NUP210	0.583	0.316	0.267	10.792	5.647	1.911	0.525	3.43127e+09	0	0
MPHOSPH9	1.148	0.88	0.267	20.658	15.113	1.367	0.525	3431241710	0	0
SLCO2A1	0.638	0.37	0.268	11.609	6.426	1.807	0.525	3431205991	0	0
SLTM	1.564	1.276	0.288	27.245	21.289	1.28	0.525	3.43118e+09	0	0
GALNT7	1.008	0.735	0.273	17.825	12.461	1.43	0.525	3.43115e+09	0	0
HDAC7	0.796	0.522	0.274	14.315	9.122	1.569	0.525	3.43107e+09	0	0
LINC02456	0.67	0.403	0.267	12.373	7.227	1.712	0.525	3.43099e+09	0	0
GOLGA2P7	1.044	0.82	0.224	22.255	16.728	1.33	0.525	3430984299	0	0
SPSB4	0.584	0.319	0.265	10.723	5.571	1.925	0.525	3.43076e+09	0	0
KIAA2026	1.13	0.856	0.274	20.075	14.657	1.37	0.525	3.43075e+09	0	0
PARN	0.912	0.634	0.278	16.629	11.5	1.446	0.525	3430605957	0	0
CCNC	1.198	0.926	0.272	21.37	15.841	1.349	0.525	3.43049e+09	0	0
ESYT2	1.138	0.867	0.271	20.198	14.746	1.37	0.525	3.43043e+09	0	0
ANK3	2.273	1.937	0.336	36.961	29.973	1.233	0.525	3.43041e+09	0	0
PANK2	0.896	0.629	0.267	16.216	10.944	1.482	0.525	3.43035e+09	0	0
SUSD1	0.828	0.549	0.279	14.566	9.406	1.549	0.525	3.43025e+09	0	0
RABL6	0.956	0.722	0.234	18.602	13.159	1.414	0.525	3.4302e+09	0	0
ZGRF1	0.769	0.491	0.278	13.716	8.613	1.592	0.525	3430067175	0	0
DYNC2H1	1.672	1.38	0.292	28.746	22.716	1.265	0.525	3430041660	0	0
KPNA5	0.928	0.663	0.265	16.935	11.688	1.449	0.525	3429759857	0	0
PDE4DIP	1.05	0.839	0.211	22.244	16.712	1.331	0.525	3.42968e+09	0	0
IPO11	1.063	0.806	0.257	19.96	14.636	1.364	0.525	3429676588	0	0
BCR	0.804	0.537	0.267	14.598	9.439	1.547	0.525	3.42967e+09	0	0
HS3ST3A1	0.858	0.579	0.279	14.72	9.469	1.554	0.525	3429621847	0	0
POLE	0.642	0.374	0.268	11.757	6.672	1.762	0.525	3429590110	0	0
TLE1	1.433	1.154	0.28	24.842	18.964	1.31	0.525	3.42957e+09	0	0
MBOAT1	0.789	0.526	0.263	14.311	9.086	1.575	0.525	3429529996	0	0
TIAL1	1.074	0.811	0.264	19.441	14.016	1.387	0.525	3429513191	0	0
SRSF4	1.285	1.014	0.271	22.834	17.179	1.329	0.525	3.42947e+09	0	0
STXBP4	0.973	0.698	0.275	17.219	11.993	1.436	0.525	3.42936e+09	0	0
PHF20	1.087	0.819	0.268	19.51	14.17	1.377	0.525	3.42936e+09	0	0
KIZ	1.074	0.802	0.271	19.035	13.742	1.385	0.525	3.42933e+09	0	0
FAM222B	0.941	0.671	0.27	16.885	11.654	1.449	0.525	3.42931e+09	0	0
DMXL1	1.438	1.158	0.28	25.201	19.575	1.287	0.525	3.42921e+09	0	0
TBC1D1	1.008	0.737	0.272	17.889	12.604	1.419	0.525	3429003238	0	0
ERCC6L2	1.117	0.849	0.267	20.01	14.651	1.366	0.525	3428940520	0	0
GMCL1	0.876	0.619	0.257	15.999	10.706	1.494	0.525	3428810394	0	0
ESR2	1.216	0.936	0.28	20.967	15.595	1.344	0.525	3428762333	0	0
FAM168B	0.956	0.694	0.263	17.327	12.05	1.438	0.525	3428693405	0	0
SNX25	1.011	0.745	0.266	18.139	12.838	1.413	0.525	3428684962	0	0
PPP4R1	1.028	0.761	0.267	18.452	13.173	1.401	0.525	3428649971	0	0
MRPS6	1.386	1.147	0.24	27.142	21.313	1.273	0.525	3.4286e+09	0	0
ASTN2	1.354	1.069	0.285	22.792	17.436	1.307	0.525	3428582054	0	0
MFSD14B	0.787	0.528	0.259	14.701	9.592	1.533	0.525	3428580004	0	0
PPP2R2D	1.003	0.736	0.268	18.081	12.863	1.406	0.525	3428557966	0	0
SLX4IP	0.948	0.674	0.274	16.791	11.611	1.446	0.525	3.42854e+09	0	0
TOP1	2.056	1.739	0.317	34.63	28.024	1.236	0.525	3428502661	0	0
ARHGAP17	0.848	0.58	0.268	15.312	10.178	1.504	0.525	3428419395	0	0
FOXK1	0.933	0.67	0.262	16.904	11.675	1.448	0.525	3428356535	0	0
HM13	0.872	0.613	0.259	15.945	10.726	1.487	0.525	3.42833e+09	0	0
EEPD1	0.621	0.352	0.268	11.303	6.264	1.805	0.525	3.4283e+09	0	0
KLHL22	0.816	0.554	0.262	15.048	9.936	1.514	0.525	3.42825e+09	0	0
DDX11	0.672	0.414	0.258	12.644	7.603	1.663	0.525	3428241447	0	0
PRDM2	1.077	0.807	0.271	19.203	13.964	1.375	0.525	3.42817e+09	0	0
BRD1	0.954	0.687	0.267	17.151	11.946	1.436	0.525	3428097608	0	0
IBTK	1.056	0.791	0.265	18.985	13.69	1.387	0.525	3427890264	0	0
GJC1	0.663	0.407	0.256	12.29	7.189	1.71	0.525	3.42786e+09	0	0
DNAJC11	0.798	0.539	0.259	14.651	9.518	1.539	0.525	3427663008	0	0
ANO10	1.036	0.772	0.265	18.517	13.225	1.4	0.525	3427645177	0	0
DCP1A	0.962	0.701	0.262	17.502	12.297	1.423	0.525	3.42757e+09	0	0
TMTC4	0.737	0.478	0.259	13.546	8.435	1.606	0.525	3.42756e+09	0	0
ARHGEF18	0.773	0.504	0.269	13.865	8.799	1.576	0.525	3.42754e+09	0	0
SPRY4-AS1	1.147	0.874	0.273	19.925	14.565	1.368	0.525	3427468660	0	0
MFGE8	0.739	0.487	0.252	13.568	8.378	1.619	0.525	3427358314	0	0
SPOCK3	1.128	0.836	0.292	18.138	12.85	1.412	0.525	3427348198	0	0
OCIAD1	1.519	1.243	0.276	26.792	20.88	1.283	0.525	3427179410	0	0
SMAP1	0.918	0.659	0.259	16.771	11.593	1.447	0.525	3.42711e+09	0	0
CCDC66	1.258	0.994	0.263	22.505	16.95	1.328	0.525	3.42696e+09	0	0
LNC-LBCS	1.08	0.806	0.274	18.648	13.368	1.395	0.525	3.42684e+09	0	0
SLC38A9	0.839	0.578	0.261	15.424	10.363	1.488	0.525	3426776673	0	0
PCDHA3	0.444	0.306	0.138	15.226	10.228	1.489	0.525	3.42661e+09	0	0
PCBP1-AS1	0.995	0.726	0.269	17.703	12.586	1.407	0.525	3426565975	0	0
KHDC1	0.795	0.538	0.257	14.504	9.392	1.544	0.525	3426507010	0	0
BEND7	0.893	0.624	0.269	15.935	10.842	1.47	0.525	3.42647e+09	0	0
PCSK6	0.619	0.372	0.247	12.041	7.059	1.706	0.525	3426447110	0	0
NSRP1	1.239	0.975	0.264	22.055	16.565	1.331	0.525	3.42644e+09	0	0
MTMR7	0.571	0.309	0.262	10.439	5.442	1.918	0.525	3426417958	0	0
FAM133B	0.988	0.733	0.254	18.365	13.234	1.388	0.525	3.42641e+09	0	0
USP28	0.87	0.613	0.257	15.806	10.644	1.485	0.525	3426282852	0	0
LINC02432	0.613	0.351	0.262	10.943	5.896	1.856	0.525	3.42627e+09	0	0
NCOR2	1.205	0.932	0.272	21.054	15.762	1.336	0.525	3.42626e+09	0	0
ST6GAL2	0.84	0.572	0.268	14.872	9.755	1.524	0.525	3426236446	0	0
KDM4B	1.017	0.752	0.265	18.206	13.051	1.395	0.525	3.42623e+09	0	0
AHCTF1	1.141	0.881	0.259	20.697	15.416	1.343	0.525	3426218270	0	0
AKAP8L	0.932	0.673	0.259	16.918	11.755	1.439	0.525	3426206326	0	0
NVL	0.838	0.576	0.262	15.2	10.12	1.502	0.525	3426204677	0	0
SPOCK2	0.749	0.491	0.258	13.481	8.345	1.615	0.525	3.42619e+09	0	0
SEPTIN2	1.905	1.605	0.3	32.72	26.25	1.247	0.525	3426022353	0	0
LINC01980	0.739	0.459	0.28	12.723	7.746	1.643	0.525	3425994657	0	0
CSNK1G1	1.016	0.77	0.246	19.462	14.28	1.363	0.525	3425940717	0	0
MAD1L1	0.745	0.499	0.245	14.496	9.497	1.526	0.525	3.42586e+09	0	0
OFD1	1.119	0.854	0.266	19.928	14.673	1.358	0.525	3.42584e+09	0	0
CFAP20DC-AS1	0.904	0.639	0.265	16.471	11.477	1.435	0.525	3.42584e+09	0	0
MAPK1	1.187	0.925	0.262	21.438	16.164	1.326	0.525	3.42578e+09	0	0
APTX	1.005	0.748	0.258	18.074	12.806	1.411	0.525	3.42571e+09	0	0
PRKAR1B	0.714	0.45	0.264	12.802	7.784	1.645	0.525	3.42562e+09	0	0
DGKD	0.798	0.533	0.265	14.368	9.355	1.536	0.525	3425572461	0	0
SGMS1	1.201	0.929	0.272	20.919	15.615	1.34	0.525	3.42555e+09	0	0
LPGAT1	0.933	0.669	0.263	16.762	11.666	1.437	0.525	3.42554e+09	0	0
ZC3H14	1.093	0.834	0.259	19.749	14.482	1.364	0.525	3.42552e+09	0	0
NHLRC2	0.97	0.713	0.257	17.608	12.435	1.416	0.525	3425508714	0	0
LINC01829	1.131	0.865	0.266	19.517	14.1	1.384	0.524	3425418170	0	0
LONP2	1.15	0.889	0.261	20.593	15.24	1.351	0.524	3425374162	0	0
TSPAN14	0.879	0.616	0.263	15.809	10.75	1.471	0.524	3.4253e+09	0	0
VKORC1L1	0.917	0.657	0.26	16.579	11.478	1.444	0.524	3425295626	0	0
ULK4	1.24	0.97	0.27	21.797	16.533	1.318	0.524	3425286924	0	0
LMTK2	0.759	0.497	0.262	13.774	8.78	1.569	0.524	3425256014	0	0
SLC44A1	0.995	0.737	0.258	17.949	12.717	1.411	0.524	3.42525e+09	0	0
NOS1AP	1.546	1.268	0.278	26.268	20.443	1.285	0.524	3.42524e+09	0	0
RAB12	0.809	0.549	0.261	14.782	9.78	1.511	0.524	3.42523e+09	0	0
LINC00869	0.944	0.725	0.219	20.021	14.934	1.341	0.524	3.42523e+09	0	0
CBWD6	0.889	0.701	0.188	21.493	16.297	1.319	0.524	3.42521e+09	0	0
ZNF586	0.841	0.581	0.26	15.22	10.165	1.497	0.524	3.42517e+09	0	0
PTCD3	1.016	0.757	0.259	18.36	13.2	1.391	0.524	3.42514e+09	0	0
TSPOAP1	0.634	0.373	0.261	11.594	6.643	1.745	0.524	3.4251e+09	0	0
RIMS1	0.647	0.375	0.271	11.483	6.542	1.755	0.524	3425083858	0	0
AFAP1	0.955	0.695	0.26	17.047	11.903	1.432	0.524	3425076863	0	0
USP45	1.068	0.798	0.27	18.619	13.451	1.384	0.524	3425010889	0	0
SS18	1.309	1.046	0.263	23.212	17.643	1.316	0.524	3424987928	0	0
CEP43	0.849	0.621	0.227	17.208	12.122	1.42	0.524	3.42484e+09	0	0
ZRANB1	0.929	0.672	0.257	16.802	11.664	1.441	0.524	3424783436	0	0
ARHGEF12	1.802	1.512	0.29	30.75	24.656	1.247	0.524	3424774432	0	0
RABGEF1	1.029	0.804	0.225	21.145	15.831	1.336	0.524	3424755765	0	0
GNA12	0.824	0.562	0.261	14.882	9.866	1.508	0.524	3.42473e+09	0	0
PACRGL	0.784	0.53	0.254	14.44	9.422	1.533	0.524	3424720286	0	0
NOMO2	0.655	0.456	0.199	14.937	9.88	1.512	0.524	3.42472e+09	0	0
RPL32P3	0.723	0.468	0.256	13.356	8.378	1.594	0.524	3.42464e+09	0	0
SYK	0.81	0.526	0.284	13.747	8.825	1.558	0.524	3424591130	0	0
CEP57	1.241	0.981	0.26	22.165	16.716	1.326	0.524	3424520161	0	0
NR2C1	0.831	0.579	0.252	15.339	10.299	1.489	0.524	3424509061	0	0
FAM126B	0.804	0.554	0.25	14.935	9.896	1.509	0.524	3424469295	0	0
MROH1	0.63	0.367	0.263	11.476	6.562	1.749	0.524	3.42446e+09	0	0
CRAMP1	0.691	0.449	0.242	13.583	8.665	1.567	0.524	3.4242e+09	0	0
UBA6-AS1	1.597	1.306	0.291	26.641	21.256	1.253	0.524	3.42417e+09	0	0
COL26A1	0.979	0.721	0.258	17.3	12.066	1.434	0.524	3424153781	0	0
SAFB	1.222	0.967	0.255	21.946	16.488	1.331	0.524	3.42411e+09	0	0
RSL1D1-DT	0.825	0.559	0.266	14.677	9.7	1.513	0.524	3.42407e+09	0	0
INSR	1.042	0.785	0.257	18.647	13.423	1.389	0.524	3423955551	0	0
FNBP1	1.174	0.916	0.258	20.906	15.561	1.343	0.524	3.42389e+09	0	0
RCC2	1.061	0.807	0.254	18.943	13.624	1.39	0.524	3423503255	0	0
DHX57	0.817	0.562	0.255	14.803	9.79	1.512	0.524	3.42345e+09	0	0
UBA6	1.094	0.84	0.255	19.738	14.49	1.362	0.524	3423418941	0	0
MGAT5	1.444	1.173	0.271	24.585	18.9	1.301	0.524	3423414298	0	0
RAPGEF1	0.872	0.606	0.266	15.633	10.718	1.459	0.524	3423374354	0	0
FIRRE	0.6	0.317	0.283	10.056	5.173	1.944	0.524	3423173714	0	0
SMN2	0.803	0.592	0.211	17.066	11.975	1.425	0.524	3423158364	0	0
TPR	1.833	1.543	0.29	31.532	25.26	1.248	0.524	3.42302e+09	0	0
EDRF1	0.724	0.469	0.255	13.256	8.328	1.592	0.524	3422959746	0	0
MCPH1	1.071	0.806	0.265	18.783	13.662	1.375	0.524	3.42292e+09	0	0
RECK	0.868	0.611	0.257	15.698	10.708	1.466	0.524	3422878565	0	0
SFXN1	0.912	0.665	0.247	16.652	11.514	1.446	0.524	3.42287e+09	0	0
OTULIN	0.656	0.409	0.247	12.187	7.254	1.68	0.524	3422689576	0	0
ADARB1	0.753	0.493	0.26	13.498	8.571	1.575	0.524	3.42264e+09	0	0
ARMH3	0.991	0.734	0.256	17.773	12.697	1.4	0.524	3422598805	0	0
TOPBP1	0.819	0.572	0.248	15.042	10.019	1.501	0.524	3422509651	0	0
STAG3L2	1.135	0.901	0.234	21.914	16.767	1.307	0.524	3.42248e+09	0	0
PPP4R3A	1.137	0.88	0.257	20.237	15.034	1.346	0.524	3422402692	0	0
PACSIN2	0.932	0.672	0.26	16.742	11.785	1.421	0.524	3422386800	0	0
TCF20	0.94	0.686	0.254	17.066	12.052	1.416	0.524	3422361934	0	0
LINC01145	0.812	0.591	0.221	17.201	12.325	1.396	0.524	3422312563	0	0
RALGAPA1	1.665	1.392	0.272	29.021	23.323	1.244	0.524	3.42231e+09	0	0
KPNB1-DT	0.816	0.559	0.256	14.715	9.761	1.507	0.524	3.4223e+09	0	0
MAP3K7	0.955	0.708	0.247	17.664	12.625	1.399	0.524	3422281862	0	0
PIK3CB	0.947	0.695	0.252	17.137	12.076	1.419	0.524	3422257309	0	0
CAV3	0.69	0.408	0.282	11.712	6.892	1.699	0.524	3.42226e+09	0	0
TCF4-AS1	0.822	0.555	0.267	14.312	9.384	1.525	0.524	3422251587	0	0
TEX10	0.812	0.558	0.254	14.787	9.849	1.501	0.524	3422109614	0	0
PCNT	0.798	0.544	0.255	14.507	9.585	1.513	0.524	3.42208e+09	0	0
ARNT2	1.013	0.754	0.259	17.844	12.734	1.401	0.524	3.42204e+09	0	0
MAPRE2	0.714	0.462	0.252	13.089	8.177	1.601	0.524	3421973598	0	0
MAP4	1.377	1.116	0.261	24.286	18.781	1.293	0.524	3.42196e+09	0	0
PRKCI	0.991	0.742	0.249	18.197	13.138	1.385	0.524	3421698038	0	0
PDLIM5	1.108	0.837	0.27	18.812	13.703	1.373	0.524	3421668061	0	0
CLSTN1	1.166	0.914	0.253	20.921	15.611	1.34	0.524	3.42167e+09	0	0
LINC00276	0.706	0.43	0.276	12.281	7.505	1.636	0.524	3.42161e+09	0	0
GALK2	0.965	0.711	0.254	17.462	12.476	1.4	0.524	3.4216e+09	0	0
COX20	1.008	0.751	0.257	18.056	13.019	1.387	0.524	3.42157e+09	0	0
EPN2	1.342	1.082	0.259	23.73	18.316	1.296	0.524	3421496547	0	0
[truncated: 13,976 more rows]

## Sheet: CM_like_blastemal|dn
featurekey	log2Mean	log2Mean_other	log2FC	percentage	percentage_other	percentage_fold_change	auroc	mwu_U	mwu_pval	mwu_qval
RPS14	3.055	4.694	-1.639	46.201	61.573	0.75	0.36	2350682158	0	0
RPL13	3.534	4.993	-1.459	54.113	66.337	0.816	0.36	2354272102	0	0
RPS18	3.865	5.286	-1.421	58.459	69.646	0.839	0.362	2.36282e+09	0	0
RPS23	3.218	4.661	-1.443	50.529	63.748	0.793	0.369	2410213508	0	0
RPS19	3.414	4.793	-1.379	52.085	64.306	0.81	0.369	2.4117e+09	0	0
PTMA	3.546	4.908	-1.362	53.816	65.137	0.826	0.37	2.41703e+09	0	0
RPLP1	3.426	4.79	-1.364	52.409	64.7	0.81	0.371	2421925910	0	0
RPL34	2.949	4.391	-1.441	46.07	59.601	0.773	0.372	2.43024e+09	0	0
RPL11	3.565	4.847	-1.282	54.028	65.077	0.83	0.375	2.44841e+09	0	0
MT-CO3	4.37	5.84	-1.47	58.454	69.231	0.844	0.376	2.45553e+09	0	0
H3-3A	2.2	3.609	-1.409	39.608	55.262	0.717	0.377	2459381835	0	0
RPS2	3.445	4.827	-1.382	55.16	66.887	0.825	0.378	2.46727e+09	0	0
RPS27A	3.258	4.548	-1.291	50.759	62.451	0.813	0.378	2470650215	0	0
MT-RNR1	5.443	6.645	-1.202	70.925	77.388	0.916	0.379	2474813304	0	0
RPL37A	3.43	4.636	-1.206	52.949	63.678	0.832	0.38	2.48414e+09	0	0
RPL41	2.698	4.169	-1.471	42.948	57.709	0.744	0.381	2486268422	0	0
RPL7A	3.274	4.577	-1.302	51.301	62.581	0.82	0.381	2.48652e+09	0	0
EEF1A1	4.428	5.529	-1.101	66.531	73.845	0.901	0.382	2.49232e+09	0	0
RPL15	2.997	4.272	-1.276	47.942	59.685	0.803	0.386	2.51985e+09	0	0
RPL26	2.333	3.694	-1.361	40.853	55.206	0.74	0.387	2.52528e+09	0	0
RPL30	2.888	4.122	-1.235	45.81	57.53	0.796	0.387	2.52748e+09	0	0
RPL13A	2.879	4.118	-1.24	50.969	63.111	0.808	0.388	2534977015	0	0
RPL3	4.252	5.213	-0.961	67.79	74.579	0.909	0.389	2.5402e+09	0	0
RPS12	2.831	4.08	-1.248	45.404	57.575	0.789	0.389	2540383492	0	0
RPL35A	2.796	4.02	-1.223	44.386	56	0.793	0.389	2540678290	0	0
RPS27	2.381	3.669	-1.288	44.15	57.877	0.763	0.391	2.55042e+09	0	0
RPS4X	3.47	4.584	-1.114	52.522	62.036	0.847	0.391	2.55488e+09	0	0
RPL27A	3.061	4.208	-1.147	49.203	59.767	0.823	0.391	2.55672e+09	0	0
MT-ATP6	4.559	5.789	-1.23	61.278	70.033	0.875	0.392	2.55743e+09	0	0
TPT1	2.757	3.979	-1.222	43.455	55.166	0.788	0.392	2559292416	0	0
RPS7	2.542	3.834	-1.292	41.374	54.263	0.762	0.392	2559373602	0	0
RPL18	2.493	3.742	-1.249	39.819	52.467	0.759	0.392	2.56253e+09	0	0
RPL32	2.2	3.548	-1.348	35.141	49.097	0.716	0.393	2563883587	0	0
MT-CO1	4.395	5.607	-1.212	60.154	68.505	0.878	0.393	2564636616	0	0
RPS24	3	4.221	-1.221	47.316	58.438	0.81	0.393	2.56633e+09	0	0
RPL37	2.481	3.713	-1.232	39.886	52.191	0.764	0.393	2568690656	0	0
RPS11	2.296	3.537	-1.241	37.047	49.941	0.742	0.396	2586227751	0	0
RPL17-C18orf32	1.834	2.976	-1.142	37.198	51.294	0.725	0.398	2599603587	0	0
MT-RNR2	8.646	9.204	-0.558	94.326	94.589	0.997	0.398	2.6002e+09	0	0
RPL23	2.543	3.688	-1.145	40.689	52.038	0.782	0.399	2.60822e+09	0	0
RPL39	2.11	3.181	-1.07	40.156	52.27	0.768	0.4	2611441707	0	0
RPL35	2.254	3.435	-1.181	37.034	49.451	0.749	0.4	2614194443	0	0
RPL24	2.556	3.685	-1.129	41.222	52.231	0.789	0.4	2.61434e+09	0	0
RPS15A	2.469	3.636	-1.167	39.942	51.631	0.774	0.4	2.61454e+09	0	0
RPS16	1.978	3.209	-1.231	32.725	46.348	0.706	0.4	2614581506	0	0
MT-CYB	3.189	4.398	-1.21	45.901	56.816	0.808	0.402	2622365859	0	0
RPS3	3.004	4.045	-1.04	47.254	56.801	0.832	0.402	2623212675	0	0
RPS15	2.304	3.475	-1.17	38.725	50.987	0.76	0.402	2.6233e+09	0	0
RPL36	2.15	3.296	-1.146	35.655	47.787	0.746	0.403	2.63315e+09	0	0
RPS9	2.773	3.807	-1.034	44.442	54.34	0.818	0.404	2.63759e+09	0	0
RPL17	1.7	2.78	-1.08	34.814	48.399	0.719	0.404	2641036469	0	0
OOEP	2.007	3.02	-1.014	38.613	50.333	0.767	0.405	2643530759	0	0
RPL29	1.697	2.902	-1.205	28.06	41.62	0.674	0.406	2654452423	0	0
RPL5	2.762	3.819	-1.057	44.181	54.192	0.815	0.407	2656729513	0	0
RPS3A	2.858	3.937	-1.079	50.854	61.193	0.831	0.407	2658414569	0	0
RPS6	2.677	3.717	-1.04	42.573	52.265	0.815	0.407	2660206609	0	0
MT-CO2	3.779	4.846	-1.067	52.878	61.088	0.866	0.408	2664368172	0	0
RPL19	2.304	3.396	-1.093	37.663	48.821	0.771	0.409	2.67011e+09	0	0
RPL23A	2.003	3.136	-1.132	33.672	46.045	0.731	0.409	2672148836	0	0
RPL10	2.615	3.662	-1.048	43.909	54.301	0.809	0.41	2.67975e+09	0	0
MECOM	1.537	2.642	-1.105	29.225	43.445	0.673	0.411	2683806101	0	0
RPS10	1.759	2.798	-1.038	34.282	46.703	0.734	0.412	2.68957e+09	0	0
RPS28	2.064	3.133	-1.069	36.454	48.775	0.747	0.412	2691533242	0	0
RPL21	1.802	2.745	-0.943	40.622	52.139	0.779	0.413	2697588399	0	0
STMN1	1.381	2.519	-1.138	23.308	36.536	0.638	0.413	2697947490	0	0
RPL10A	2.21	3.22	-1.01	36.343	46.622	0.78	0.414	2700600187	0	0
TMSB10	1.42	2.544	-1.123	23.997	36.965	0.649	0.414	2.70437e+09	0	0
FAU	1.613	2.691	-1.078	27.573	39.853	0.692	0.414	2.70618e+09	0	0
RPL21P16	1.448	2.35	-0.902	35.386	47.071	0.752	0.415	2707459483	0	0
RPL18A	1.424	2.418	-0.994	28.799	41.71	0.69	0.415	2707562574	0	0
RPL9	1.845	2.723	-0.878	38.547	49.242	0.783	0.417	2.72354e+09	0	0
MT-ND4	3.807	4.705	-0.898	53.936	60.259	0.895	0.418	2728338436	0	0
NACA	2.437	3.348	-0.911	39.797	48.373	0.823	0.419	2.73823e+09	0	0
RPL8	1.94	2.929	-0.989	32	42.34	0.756	0.419	2739213980	0	0
MIF	1.032	1.982	-0.95	20.779	33.385	0.622	0.42	2.74614e+09	0	0
ACTG1	2.835	3.675	-0.84	44.743	52.065	0.859	0.422	2.75889e+09	0	0
RPL28	1.569	2.537	-0.968	26.238	37.272	0.704	0.424	2.77145e+09	0	0
RPLP2	2.025	2.891	-0.866	33.615	42.5	0.791	0.427	2787813043	0	0
RPS8	2.292	3.122	-0.83	37.659	45.675	0.824	0.427	2.7889e+09	0	0
RPL7	2.503	3.305	-0.802	47.687	55.326	0.862	0.427	2790648706	0	0
RPL3P4	2.405	3.149	-0.745	42.389	49.989	0.848	0.428	2793632543	0	0
RPS21	2.049	2.9	-0.851	33.772	42.657	0.792	0.428	2.79435e+09	0	0
TMSB4X	1.724	2.603	-0.878	29.079	38.987	0.746	0.428	2.79661e+09	0	0
RPL14	2.033	2.889	-0.856	34.181	42.781	0.799	0.428	2797666079	0	0
H4C3	1.003	1.946	-0.943	17.413	28.944	0.602	0.43	2.80815e+09	0	0
RPL22	1.46	2.247	-0.787	30.054	40.034	0.751	0.431	2815316212	0	0
RPS20	1.838	2.685	-0.847	31.114	39.892	0.78	0.431	2815429380	0	0
NPM1	2.145	2.969	-0.824	37.31	45.573	0.819	0.432	2818698112	0	0
H2AZ1	1.118	2.034	-0.917	19.419	30.071	0.646	0.432	2819471757	0	0
RPL12	1.456	2.345	-0.889	25.25	35.335	0.715	0.432	2823105636	0	0
APOO	1.966	2.642	-0.677	41.028	49.019	0.837	0.432	2.82384e+09	0	0
RPS13	1.427	2.303	-0.876	24.221	34.312	0.706	0.433	2824649267	0	0
RPL6	2.106	2.916	-0.81	37.755	46.045	0.82	0.433	2825188917	0	0
RPL27	1.65	2.483	-0.833	27.941	36.921	0.757	0.433	2.83023e+09	0	0
EEF1G	1.722	2.432	-0.71	34.616	42.7	0.811	0.434	2.83384e+09	0	0
RPS25	1.213	2.054	-0.84	22.861	33.548	0.681	0.434	2834717666	0	0
HMGB1	2.858	3.545	-0.687	47.932	53.744	0.892	0.437	2.85198e+09	0	0
MT-ND1	2.99	3.69	-0.7	45.768	51.898	0.882	0.437	2.85248e+09	0	0
RPL38	1.681	2.465	-0.784	28.425	36.896	0.77	0.437	2.85268e+09	0	0
RPS5	1.436	2.251	-0.815	24.271	33.356	0.728	0.437	2.85512e+09	0	0
RPS17	1.583	2.269	-0.686	32.603	40.369	0.808	0.437	2855164555	0	0
MT-ND3	3.523	4.192	-0.669	51.115	56.21	0.909	0.437	2855349093	0	0
RPL36A	1.004	1.664	-0.66	23.112	33.05	0.699	0.437	2.85663e+09	0	0
SRP14	1.102	1.932	-0.83	19.124	29.004	0.659	0.437	2856953897	0	0
TXNRD1	1.831	2.516	-0.685	36.076	44.611	0.809	0.437	2.85698e+09	0	0
H3-3B	2.326	3.02	-0.694	37.866	44.465	0.852	0.438	2862739606	0	0
UBA52	1.132	1.947	-0.815	19.668	29.267	0.672	0.439	2.86469e+09	0	0
RPL13AP5	1.525	2.227	-0.702	31.01	39.028	0.795	0.44	2.87203e+09	0	0
RPL18AP3	0.893	1.552	-0.659	20.005	29.714	0.673	0.44	2872575942	0	0
HNRNPA1	2.851	3.456	-0.605	50.541	55.256	0.915	0.443	2.89131e+09	0	0
RPS3AP6	1.435	2.082	-0.646	29.725	38.062	0.781	0.444	2.89856e+09	0	0
RPLP0	2.422	3.064	-0.641	41.48	46.74	0.887	0.444	2.90118e+09	0	0
RPL7P9	1.567	2.181	-0.614	33.157	40.209	0.825	0.445	2.90514e+09	0	0
HMGB2	0.822	1.563	-0.741	14.564	23.944	0.608	0.445	2.90591e+09	0	0
UBB	0.942	1.681	-0.74	16.636	25.667	0.648	0.445	2906001567	0	0
GAPDH	1.2	1.946	-0.746	20.412	28.628	0.713	0.446	2.91191e+09	0	0
HSP90AA1	2.254	2.885	-0.631	35.827	42.249	0.848	0.446	2.91192e+09	0	0
RACK1	2.145	2.769	-0.624	35.543	41.087	0.865	0.446	2911941337	0	0
ACTB	0.97	1.688	-0.717	17.185	25.929	0.663	0.446	2913715118	0	0
JPT1	1.099	1.731	-0.632	21.4	29.286	0.731	0.448	2.92769e+09	0	0
PLEKHA7	1.685	2.246	-0.561	33.745	41.879	0.806	0.448	2.92793e+09	0	0
HSP90AB1	2.084	2.684	-0.6	34.578	39.57	0.874	0.448	2927939290	0	0
FTH1	1.174	1.897	-0.723	20.336	28.366	0.717	0.448	2.92804e+09	0	0
RPSA	1.828	2.45	-0.622	34.358	41.138	0.835	0.449	2932705134	0	0
COX7C	0.947	1.619	-0.672	16.894	24.958	0.677	0.45	2.93924e+09	0	0
TUBA1B	1.067	1.742	-0.675	18.739	26.295	0.713	0.451	2.94393e+09	0	0
RPL6P27	1.042	1.615	-0.574	20.928	28.51	0.734	0.451	2948551058	0	0
DYNLL1	0.894	1.549	-0.655	15.919	23.786	0.669	0.452	2.94995e+09	0	0
SUMO2	0.871	1.437	-0.566	17.6	24.964	0.705	0.454	2964500145	0	0
ATP5F1E	0.779	1.412	-0.633	13.818	21.6	0.64	0.454	2.96523e+09	0	0
CHCHD2	0.911	1.539	-0.629	16.176	23.541	0.687	0.454	2965435573	0	0
SERF2	0.944	1.552	-0.608	17.43	24.737	0.705	0.454	2.96785e+09	0	0
IGF2	2.922	3.348	-0.426	54.404	55.568	0.979	0.455	2969256540	0	0
NDUFA4	0.802	1.427	-0.625	14.284	21.789	0.656	0.455	2970894641	0	0
TOP2A	0.686	1.298	-0.612	11.982	19.788	0.606	0.455	2974763865	0	0
RPL36A-HNRNPH2	0.8	1.269	-0.47	18.906	26.013	0.727	0.456	2975552026	0	0
RBP1	0.884	1.478	-0.594	15.786	22.641	0.697	0.457	2.98436e+09	0	0
RPL21P119	0.817	1.266	-0.449	22.423	28.801	0.779	0.457	2.98464e+09	0	0
NDUFS5	0.726	1.323	-0.597	13.043	20.307	0.642	0.457	2.98507e+09	0	0
RPS29	1.267	1.824	-0.557	22.072	28.446	0.776	0.457	2.9862e+09	0	0
VIM	0.76	1.324	-0.564	13.445	20.675	0.65	0.458	2993835244	0	0
MT-ND2	2.598	3.074	-0.477	40.341	43.872	0.92	0.459	2.9962e+09	0	0
NME1-NME2	0.896	1.402	-0.506	18.78	24.89	0.754	0.459	2996362705	0	0
GAS5	1.453	1.973	-0.52	25.147	30.456	0.826	0.459	2.99723e+09	0	0
TUBB	1.049	1.591	-0.542	18.667	24.601	0.759	0.46	3.00359e+09	0	0
CALM2	1.363	1.816	-0.452	27.474	32.35	0.849	0.46	3.00364e+09	0	0
SNHG29	1.48	1.986	-0.506	25.604	30.551	0.838	0.46	3005218510	0	0
CENPF	0.988	1.538	-0.55	16.62	22.914	0.725	0.461	3.00888e+09	0	0
FTL	1.243	1.769	-0.525	21.562	27.112	0.795	0.461	3009290399	0	0
NDUFA13	0.826	1.309	-0.483	16.899	23.125	0.731	0.461	3.01073e+09	0	0
HINT1	1.087	1.613	-0.526	19.127	24.731	0.773	0.462	3.01459e+09	0	0
MTND1P23	0.889	1.441	-0.552	13.99	20.911	0.669	0.462	3015145402	0	0
EIF1	1.037	1.553	-0.516	18.185	23.984	0.758	0.462	3.01774e+09	0	0
RPL4	1.363	1.852	-0.489	24.525	29.425	0.833	0.462	3019979187	0	0
ERBB4	0.654	1.336	-0.682	11.056	17.644	0.627	0.463	3.02097e+09	0	0
MARCKSL1	0.739	1.257	-0.518	13.184	19.346	0.681	0.463	3.02321e+09	0	0
RPL22P1	0.51	0.932	-0.422	11.985	18.433	0.65	0.463	3023601912	0	0
SET	1.624	2.091	-0.466	28.155	31.913	0.882	0.463	3.02401e+09	0	0
GSTP1	0.62	1.136	-0.515	11.195	17.466	0.641	0.464	3.02783e+09	0	0
RPL21P75	0.744	1.126	-0.382	20.63	25.986	0.794	0.464	3030281140	0	0
PRDX2	0.592	1.052	-0.46	12.927	18.858	0.686	0.465	3034898769	0	0
UBL5	0.532	1.025	-0.493	9.708	15.912	0.61	0.465	3037392703	0	0
EEF2	1.882	2.283	-0.4	31.868	34.998	0.911	0.465	3039166878	0	0
BST2	1.358	1.805	-0.447	23.124	27.579	0.838	0.466	3040445353	0	0
BTF3	0.823	1.303	-0.48	14.742	20.17	0.731	0.466	3042771104	0	0
TUBA1A	0.853	1.322	-0.468	15.133	20.591	0.735	0.466	3044462655	0	0
NME2	0.694	1.123	-0.429	14.956	20.253	0.738	0.466	3044697424	0	0
SNRPE	0.91	1.376	-0.465	16.816	22.064	0.762	0.466	3.04544e+09	0	0
UQCRB	0.75	1.219	-0.469	13.6	19.205	0.708	0.466	3045522023	0	0
COX6C	0.736	1.207	-0.471	13.357	18.828	0.709	0.467	3048004515	0	0
MARCKS	1.129	1.575	-0.447	19.903	24.583	0.81	0.467	3.04855e+09	0	0
ATP5MG	0.615	1.065	-0.45	11.929	17.626	0.677	0.467	3049715895	0	0
GNAS	1.951	2.318	-0.367	33.162	35.913	0.923	0.467	3050520497	0	0
UQCRH	1.014	1.474	-0.46	18.281	23.011	0.794	0.467	3.05069e+09	0	0
RPL10P9	0.981	1.425	-0.444	17.966	23.32	0.77	0.467	3051875260	0	0
PFDN5	0.945	1.341	-0.396	19.73	24.351	0.81	0.467	3052408545	0	0
MALAT1	10.872	10.834	0.037	99.686	98.853	1.008	0.468	3057374953	0	0
ASPM	0.418	0.867	-0.449	7.529	13.361	0.563	0.468	3059226838	0	0
TMA7	0.749	1.193	-0.443	13.796	18.849	0.732	0.469	3061749313	0	0
EEF1B2	1.024	1.445	-0.421	19.49	24.027	0.811	0.469	3064630485	0	0
PRDX1	0.496	0.926	-0.431	9.173	14.506	0.632	0.47	3068650278	0	0
ELOB	0.511	0.942	-0.431	9.381	14.657	0.64	0.47	3069931626	0	0
MIR99AHG	0.508	0.938	-0.43	8.599	14.168	0.607	0.47	3071910532	0	0
ALDOA	0.54	0.933	-0.393	11.35	16.351	0.694	0.47	3.07213e+09	0	0
NUCKS1	2.098	2.397	-0.299	35.491	37.022	0.959	0.471	3076428109	0	0
RPL9P7	0.767	1.086	-0.319	18.352	22.646	0.81	0.471	3.07744e+09	0	0
SKP1	0.942	1.339	-0.397	17.305	21.645	0.8	0.471	3077693894	0	0
MYL6	0.988	1.384	-0.395	17.749	21.917	0.81	0.471	3.07833e+09	0	0
S100A11	0.395	0.794	-0.399	7.263	12.535	0.579	0.471	3078538965	0	0
CENPE	0.261	0.638	-0.377	4.802	10.329	0.465	0.471	3.07882e+09	0	0
COX5B	0.435	0.842	-0.407	8.01	13.168	0.608	0.471	3.07903e+09	0	0
HSPE1	0.889	1.274	-0.385	16.729	21.242	0.788	0.472	3.08163e+09	0	0
SOX4	2.345	2.625	-0.28	38.277	39.636	0.966	0.472	3.08205e+09	0	0
ATP5PF	0.652	1.056	-0.405	11.858	16.535	0.717	0.472	3.08227e+09	0	0
PARK7	0.613	1.012	-0.398	11.226	15.899	0.706	0.472	3.08519e+09	0	0
COX4I1	0.644	1.033	-0.389	11.599	16.245	0.714	0.473	3086235977	0	0
COX7A2	0.666	1.056	-0.391	12.371	16.913	0.731	0.473	3.08737e+09	0	0
FREM1	1.184	1.541	-0.357	19.609	23.766	0.825	0.474	3093807627	0	0
PEBP1	0.711	1.09	-0.38	12.968	17.132	0.757	0.474	3095568416	0	0
MZT2B	0.572	0.941	-0.369	10.513	15.002	0.701	0.474	3096370687	0	0
EID1	0.817	1.178	-0.361	14.782	18.765	0.788	0.474	3.09811e+09	0	0
SNRPB	0.494	0.867	-0.373	9.138	13.565	0.674	0.475	3099919655	0	0
LDHA	0.628	1.009	-0.381	11.124	15.4	0.722	0.475	3.10006e+09	0	0
RPS26	0.45	0.725	-0.274	11.442	16.131	0.709	0.475	3.10052e+09	0	0
CIRBP	1.473	1.795	-0.322	25.796	28.308	0.911	0.475	3.10066e+09	0	0
RAN	0.59	0.956	-0.366	10.82	15.024	0.72	0.475	3.10247e+09	0	0
PIF1	0.068	0.371	-0.303	1.252	6.186	0.202	0.475	3.1036e+09	0	0
PEG10	0.769	1.138	-0.369	13.705	17.539	0.781	0.475	3104177706	0	0
RPL36AL	0.467	0.816	-0.349	8.503	12.938	0.657	0.475	3.10475e+09	0	0
RPS10-NUDT3	2.172	2.42	-0.248	42.416	43.553	0.974	0.476	3105928569	0	0
ATP5MC3	0.586	0.946	-0.361	10.658	14.781	0.721	0.476	3105958112	0	0
KIF14	0.226	0.543	-0.316	4.24	8.971	0.473	0.476	3106424242	0	0
UQCR10	0.318	0.662	-0.344	5.815	10.347	0.562	0.476	3107584870	0	0
RPS28P7	0.486	0.773	-0.287	10.937	15.268	0.716	0.476	3107766402	0	0
IGFBP7	0.081	0.402	-0.321	1.425	6.183	0.231	0.476	3.10906e+09	0	0
TXN	0.515	0.874	-0.36	9.503	13.508	0.704	0.477	3.11221e+09	0	0
HNRNPK	1.297	1.605	-0.308	22.947	25.458	0.901	0.477	3.11448e+09	0	0
HMGN2	0.942	1.271	-0.329	17.269	20.591	0.839	0.477	3.11474e+09	0	0
SNHG6	1.159	1.479	-0.321	20.488	23.239	0.882	0.477	3.11558e+09	0	0
SNRPF	0.815	1.157	-0.343	14.712	18.105	0.813	0.477	3115845292	0	0
TPX2	0.33	0.631	-0.3	6.158	10.515	0.586	0.477	3116033070	0	0
PKHD1	0.151	0.527	-0.376	3.177	7.594	0.418	0.477	3116198413	0	0
SLC25A6	0.955	1.275	-0.32	16.945	20.207	0.839	0.477	3116251347	0	0
TUBB4B	0.283	0.59	-0.307	5.31	9.667	0.549	0.477	3116321749	0	0
PTTG1	0.256	0.564	-0.308	4.846	9.144	0.53	0.477	3.11852e+09	0	0
KPNA2	0.249	0.544	-0.294	4.735	9.059	0.523	0.478	3.11893e+09	0	0
LDHB	0.69	0.991	-0.301	14.159	17.695	0.8	0.478	3119557157	0	0
MDK	1.409	1.713	-0.304	23.794	25.91	0.918	0.478	3119584024	0	0
UBE2S	0.39	0.705	-0.315	7.371	11.465	0.643	0.478	3.1197e+09	0	0
ARHGAP29	0.119	0.418	-0.299	2.263	6.652	0.34	0.478	3120158581	0	0
SRSF3	1.084	1.404	-0.32	19.37	22.051	0.878	0.478	3120288978	0	0
ARL6IP1	0.459	0.746	-0.286	9.887	13.817	0.716	0.478	3120302808	0	0
PPIA	0.774	1.107	-0.333	14.276	17.639	0.809	0.478	3120365333	0	0
P3H2	0.163	0.457	-0.295	2.894	7.262	0.398	0.478	3120656267	0	0
ZFP36L1	1.053	1.35	-0.296	18.574	21.791	0.852	0.478	3.12139e+09	0	0
GAS2L3	0.091	0.35	-0.259	1.704	6.07	0.281	0.478	3.12216e+09	0	0
CRABP2	0.549	0.881	-0.332	10.147	13.73	0.739	0.478	3.12456e+09	0	0
DLGAP5	0.185	0.452	-0.266	3.451	7.686	0.449	0.478	3.12488e+09	0	0
ERH	0.625	0.939	-0.313	11.456	15.02	0.763	0.478	3.12494e+09	0	0
CKS2	0.347	0.646	-0.299	6.532	10.533	0.62	0.479	3125196566	0	0
PTMS	1.258	1.55	-0.292	22.079	24.425	0.904	0.479	3.12608e+09	0	0
SNRPD1	0.726	1.045	-0.319	13.203	16.443	0.803	0.479	3127654932	0	0
RPSAP58	0.445	0.681	-0.236	10.834	14.467	0.749	0.479	3.12802e+09	0	0
NUSAP1	0.398	0.653	-0.254	8.859	12.707	0.697	0.479	3128646756	0	0
SLC25A3	0.873	1.18	-0.307	15.858	18.783	0.844	0.479	3129297383	0	0
LSM7	0.431	0.735	-0.304	7.968	11.684	0.682	0.479	3129736108	0	0
COMMD6	0.537	0.839	-0.301	9.755	13.307	0.733	0.479	3.13116e+09	0	0
LINC00472	0.433	0.733	-0.3	9.174	12.71	0.722	0.48	3.13299e+09	0	0
PSMA7	0.634	0.941	-0.308	11.575	14.828	0.781	0.48	3133631813	0	0
UBC	0.547	0.847	-0.3	9.966	13.424	0.742	0.48	3133739839	0	0
ATP5IF1	0.562	0.859	-0.297	10.29	13.698	0.751	0.48	3134431671	0	0
CCNB1	0.169	0.416	-0.247	3.219	7.104	0.453	0.48	3136243225	0	0
SOD1	0.517	0.811	-0.294	9.563	12.95	0.738	0.48	3.13644e+09	0	0
COBLL1	0.041	0.312	-0.271	0.748	4.67	0.16	0.48	3136838409	0	0
CALR	1.027	1.308	-0.281	18.223	20.741	0.879	0.48	3.13686e+09	0	0
NDUFA11	0.38	0.663	-0.283	7.693	11.218	0.686	0.48	3137350668	0	0
ECT2	0.424	0.695	-0.271	7.876	11.462	0.687	0.48	3.13744e+09	0	0
TGFB2	0.187	0.458	-0.271	3.176	7.035	0.451	0.48	3137446582	0	0
DCDC2	0.502	0.806	-0.304	8.497	12.056	0.705	0.48	3.13757e+09	0	0
NDUFC2	0.519	0.809	-0.29	10.239	13.541	0.756	0.48	3137591621	0	0
ATP5MJ	0.464	0.755	-0.291	8.584	12.022	0.714	0.48	3137821274	0	0
SF3B6	0.446	0.738	-0.293	8.287	11.721	0.707	0.48	3138043297	0	0
CLVS1	0.703	0.961	-0.258	13.971	17.079	0.818	0.481	3.13971e+09	0	0
TMEM258	0.512	0.799	-0.287	9.441	12.715	0.743	0.481	3139800422	0	0
ATP5PO	0.286	0.565	-0.279	5.543	9.116	0.608	0.481	3.14026e+09	0	0
YBX1	1.131	1.427	-0.296	20.446	22.53	0.907	0.481	3140857620	0	0
COL3A1	0.309	0.56	-0.251	5.262	8.98	0.586	0.481	3141118906	0	0
PSMB1	0.564	0.853	-0.289	10.424	13.571	0.768	0.481	3141139468	0	0
MPPED2	0.165	0.416	-0.252	3.04	6.779	0.448	0.481	3141211379	0	0
COX6B1	0.351	0.631	-0.28	6.531	9.979	0.654	0.481	3.1422e+09	0	0
EEF1D	1.481	1.726	-0.245	25.854	27.268	0.948	0.481	3142727293	0	0
MYL12B	0.389	0.662	-0.272	7.235	10.63	0.681	0.481	3.14312e+09	0	0
DNAJA1	0.61	0.89	-0.279	11.142	14.218	0.784	0.481	3143226295	0	0
HSPA8	0.654	0.924	-0.27	11.781	14.851	0.793	0.481	3.14368e+09	0	0
GNG5	0.355	0.609	-0.254	7.868	11.179	0.704	0.481	3143786729	0	0
HMGB1P5	0.48	0.72	-0.24	10.771	13.983	0.77	0.481	3143859065	0	0
CKS1B	0.249	0.508	-0.259	4.853	8.387	0.579	0.481	3.14404e+09	0	0
SEC61G	0.393	0.675	-0.281	7.316	10.648	0.687	0.481	3144074325	0	0
TOMM6	0.287	0.527	-0.24	6.535	9.912	0.659	0.481	3144565168	0	0
MT-ND5	1.493	1.732	-0.239	25.091	26.749	0.938	0.482	3144718083	0	0
SAP18	0.416	0.691	-0.275	7.692	10.984	0.7	0.482	3.14496e+09	0	0
MIR100HG	0.59	0.865	-0.276	10.168	13.393	0.759	0.482	3.14668e+09	0	0
RANBP1	0.634	0.923	-0.289	11.773	14.574	0.808	0.482	3146925495	0	0
SELENOH	0.458	0.705	-0.247	9.98	13.023	0.766	0.482	3.14733e+09	0	0
PDE4D	1.41	1.683	-0.273	24.314	25.86	0.94	0.482	3147838216	0	0
TRMT112	0.288	0.55	-0.262	5.584	8.93	0.625	0.482	3.14786e+09	0	0
ADAMTS9-AS2	0.421	0.699	-0.278	8.317	11.565	0.719	0.482	3.14805e+09	0	0
NFIB	0.055	0.285	-0.23	0.983	4.494	0.219	0.482	3150327911	0	0
LHFPL3	0.519	0.825	-0.307	11.008	13.966	0.788	0.482	3.15044e+09	0	0
GADD45GIP1	0.332	0.592	-0.259	6.153	9.367	0.657	0.482	3151074700	0	0
RPSAP19	0.365	0.561	-0.197	9.024	12.113	0.745	0.483	3151233631	0	0
NFIA	1.207	1.462	-0.254	19.751	22.051	0.896	0.483	3151313704	0	0
RPL26P19	0.526	0.763	-0.238	11.323	14.202	0.797	0.483	3151343260	0	0
RPL7P1	0.8	1.013	-0.212	18.858	21.129	0.893	0.483	3.1529e+09	0	0
ENO1	1.069	1.334	-0.265	18.636	20.594	0.905	0.483	3152999325	0	0
CSTB	0.324	0.575	-0.25	6.062	9.232	0.657	0.483	3153112961	0	0
PDZRN3	0.167	0.403	-0.235	2.988	6.36	0.47	0.483	3153324958	0	0
RGS3	0.203	0.411	-0.209	3.804	7.178	0.53	0.483	3153457418	0	0
NPNT	0.075	0.295	-0.22	1.392	4.796	0.29	0.483	3.15352e+09	0	0
MRPL51	0.424	0.689	-0.265	7.918	10.92	0.725	0.483	3.15354e+09	0	0
SGO2	0.132	0.334	-0.201	2.532	5.918	0.428	0.483	3.15391e+09	0	0
POMP	0.482	0.743	-0.262	8.951	11.847	0.756	0.483	3154607979	0	0
H1-10	0.463	0.715	-0.252	8.591	11.545	0.744	0.483	3154993907	0	0
RBM8A	0.507	0.763	-0.256	9.379	12.259	0.765	0.483	3.15528e+09	0	0
TUBA1C	0.218	0.438	-0.219	4.225	7.481	0.565	0.483	3155574492	0	0
MKI67	0.418	0.647	-0.229	7.502	10.643	0.705	0.483	3.15569e+09	0	0
KIF23	0.23	0.438	-0.209	4.298	7.581	0.567	0.483	3155788597	0	0
THSD4-AS1	0.796	1.023	-0.227	16.455	19.02	0.865	0.483	3155836640	0	0
CCT3	0.774	1.025	-0.251	14.18	16.626	0.853	0.483	3.15599e+09	0	0
SERBP1	1.226	1.467	-0.24	21.955	23.469	0.936	0.483	3.15662e+09	0	0
GTSE1	0.237	0.448	-0.211	4.383	7.632	0.574	0.483	3156668431	0	0
SNRPD2	0.329	0.584	-0.254	6.181	9.198	0.672	0.483	3157196218	0	0
HOOK2	1.426	1.628	-0.201	26.536	28.313	0.937	0.483	3157410915	0	0
TOMM7	0.529	0.774	-0.245	9.598	12.449	0.771	0.483	3.15742e+09	0	0
RPS4Y1	0.592	0.869	-0.277	10.371	12.983	0.799	0.484	3.15793e+09	0	0
OST4	0.289	0.529	-0.24	5.387	8.457	0.637	0.484	3.15798e+09	0	0
CDK1	0.224	0.436	-0.212	4.29	7.473	0.574	0.484	3.15815e+09	0	0
CDC25C	0.233	0.438	-0.206	4.346	7.543	0.576	0.484	3.15843e+09	0	0
PFDN2	0.469	0.716	-0.246	8.654	11.495	0.753	0.484	3158502914	0	0
OAZ1	0.595	0.831	-0.236	12.728	15.229	0.836	0.484	3158530255	0	0
PCDH7	0.269	0.549	-0.281	4.995	8.085	0.618	0.484	3.15866e+09	0	0
GPX4	0.361	0.605	-0.244	6.74	9.68	0.696	0.484	3.1595e+09	0	0
NDUFA1	0.323	0.566	-0.242	6.015	8.998	0.669	0.484	3.15963e+09	0	0
NR2F1	2.937	2.99	-0.053	45.871	43.4	1.057	0.484	3159690531	3.43637e-35	1.46388e-34
SUB1	0.799	1.047	-0.248	14.564	16.844	0.865	0.484	3159736115	0	0
SSR4	0.468	0.713	-0.244	8.606	11.382	0.756	0.484	3160112840	0	0
BUB1	0.143	0.334	-0.191	2.734	5.921	0.462	0.484	3160245748	0	0
ZNF385D	0.318	0.552	-0.234	6.233	9.282	0.671	0.484	3.1605e+09	0	0
TUBB2B	0.433	0.663	-0.23	8.113	11.008	0.737	0.484	3160548002	0	0
NCL	1.092	1.336	-0.244	19.373	21.012	0.922	0.484	3.16067e+09	0	0
MRFAP1	0.584	0.832	-0.248	10.667	13.25	0.805	0.484	3160932846	0	0
PSMB5	0.575	0.819	-0.244	10.642	13.224	0.805	0.484	3161268479	0	0
UBE2C	0.143	0.352	-0.209	2.76	5.873	0.47	0.484	3161562016	0	0
SRP9	0.79	1.032	-0.243	14.507	16.714	0.868	0.484	3.16195e+09	0	0
HMMR	0.117	0.307	-0.19	2.205	5.325	0.414	0.484	3.16265e+09	0	0
HSBP1	0.327	0.561	-0.233	6.114	8.993	0.68	0.484	3163010179	0	0
PSMA4	0.425	0.664	-0.239	7.903	10.655	0.742	0.484	3.16302e+09	0	0
NRG3	2.564	2.778	-0.214	36.302	38.178	0.951	0.485	3.16496e+09	4.67766e-35	1.98869e-34
BEX3	0.973	1.207	-0.234	17.509	19.221	0.911	0.485	3166162604	0	0
B2M	0.713	0.928	-0.214	12.903	15.335	0.841	0.485	3167271463	0	0
RPS15P4	0.512	0.718	-0.206	10.272	12.782	0.804	0.485	3.16738e+09	0	0
CD63	0.914	1.139	-0.225	16.303	18.212	0.895	0.485	3167566312	0	0
TXNIP	0.496	0.705	-0.209	8.875	11.571	0.767	0.485	3.16776e+09	0	0
GABARAP	0.256	0.446	-0.191	5.628	8.412	0.669	0.485	3.16782e+09	0	0
COX7B	0.3	0.528	-0.228	5.655	8.405	0.673	0.485	3167858544	0	0
PCBP1	0.335	0.554	-0.218	6.212	8.964	0.693	0.485	3.16802e+09	0	0
CDCA2	0.214	0.398	-0.184	4.025	6.947	0.579	0.485	3168056380	0	0
HNRNPA2B1	3.548	3.509	0.039	55.84	52.281	1.068	0.485	3.16873e+09	1.88021e-27	7.1435e-27
KIF4A	0.275	0.462	-0.187	5.279	8.146	0.648	0.485	3.16886e+09	0	0
ATP5MK	0.433	0.663	-0.23	8.112	10.664	0.761	0.485	3169176330	0	0
NDUFB10	0.258	0.477	-0.219	4.848	7.604	0.637	0.485	3169330399	0	0
SEC61B	0.467	0.695	-0.228	8.697	11.203	0.776	0.485	3169639418	0	0
DEPDC1	0.103	0.273	-0.17	1.996	4.902	0.407	0.485	3169878302	0	0
BICC1	0.391	0.62	-0.229	7.298	9.949	0.734	0.485	3.16996e+09	0	0
ANP32E	0.568	0.792	-0.223	10.588	12.979	0.816	0.485	3170095849	0	0
TPI1	0.483	0.72	-0.238	8.969	11.39	0.787	0.485	3170117104	0	0
ADAMTS16	0.15	0.346	-0.196	3.032	5.884	0.515	0.485	3170299418	0	0
ANAPC11	0.334	0.56	-0.226	6.29	8.894	0.707	0.486	3.17113e+09	0	0
MLLT3	0.354	0.557	-0.203	6.407	9.141	0.701	0.486	3171305247	0	0
KIF2C	0.178	0.354	-0.176	3.39	6.224	0.545	0.486	3.17143e+09	0	0
RPL10P16	0.543	0.737	-0.194	11.448	13.792	0.83	0.486	3171473947	0	0
RPS26P58	0.132	0.263	-0.131	4.357	7.116	0.612	0.486	3.17176e+09	0	0
MYL12A	0.373	0.592	-0.218	7.043	9.608	0.733	0.486	3.17176e+09	0	0
LINC01697	0.138	0.357	-0.219	2.213	5.016	0.441	0.486	3172644321	0	0
NDC80	0.274	0.455	-0.181	5.156	7.9	0.653	0.486	3172767539	0	0
SNRPG	0.425	0.646	-0.221	8.039	10.504	0.765	0.486	3.17288e+09	0	0
ZFAS1	0.968	1.183	-0.216	17.39	18.996	0.915	0.486	3173975439	0	0
H2AX	0.245	0.44	-0.195	4.661	7.322	0.637	0.486	3174108648	0	0
EDF1	0.615	0.835	-0.22	11.349	13.501	0.841	0.486	3174465487	0	0
PRDX6	0.372	0.58	-0.208	7.037	9.517	0.739	0.486	3.17506e+09	0	0
ATP5F1B	0.434	0.647	-0.213	8.122	10.515	0.772	0.486	3.17526e+09	0	0
NDUFS6	0.444	0.661	-0.217	8.238	10.618	0.776	0.486	3175262438	0	0
NDUFB11	0.348	0.567	-0.219	6.524	8.979	0.727	0.486	3.17529e+09	0	0
COX6A1	0.309	0.506	-0.197	6.797	9.265	0.734	0.486	3175423918	0	0
COX8A	0.244	0.428	-0.184	5.473	8.029	0.682	0.486	3.17544e+09	0	0
TTK	0.18	0.349	-0.169	3.466	6.165	0.562	0.486	3175702681	0	0
ADAMTS9	0.467	0.679	-0.211	8.35	10.784	0.774	0.486	3175856753	0	0
KIF11	0.417	0.604	-0.187	7.655	10.2	0.751	0.486	3175942384	0	0
NDUFB2	0.599	0.822	-0.223	11.332	13.44	0.843	0.486	3.17614e+09	0	0
PHPT1	0.29	0.493	-0.203	5.403	7.939	0.681	0.486	3176213149	0	0
ZEB2	0.224	0.402	-0.178	3.879	6.567	0.591	0.486	3176251374	0	0
SNRPD3	0.482	0.676	-0.194	10.179	12.432	0.819	0.486	3.17658e+09	0	0
SNHG7	0.621	0.838	-0.217	11.426	13.498	0.847	0.486	3.17664e+09	0	0
CCNF	0.204	0.37	-0.167	3.784	6.457	0.586	0.486	3.17673e+09	0	0
S100A6	0.166	0.344	-0.178	3.075	5.732	0.536	0.486	3176855218	0	0
NDUFB3	0.271	0.476	-0.206	5.132	7.638	0.672	0.486	3177241852	0	0
RPS28P4	0.233	0.379	-0.146	5.96	8.477	0.703	0.486	3.17729e+09	0	0
COPS9	0.26	0.462	-0.202	4.843	7.372	0.657	0.486	3177290424	0	0
KRTCAP2	0.369	0.553	-0.184	7.896	10.293	0.767	0.486	3.1773e+09	0	0
ATP6V1G1	0.533	0.746	-0.212	9.883	12.082	0.818	0.486	3.17731e+09	0	0
CLIC1	0.361	0.57	-0.209	6.794	9.198	0.739	0.487	3.17741e+09	0	0
HNF1A-AS1	0.024	0.192	-0.168	0.446	3.129	0.143	0.487	3177705455	0	0
PRDX5	0.282	0.485	-0.203	5.271	7.75	0.68	0.487	3177797340	0	0
NDUFAB1	0.474	0.688	-0.214	8.786	11.038	0.796	0.487	3177893569	0	0
LSM4	0.418	0.631	-0.213	7.793	10.107	0.771	0.487	3177939643	0	0
PSMA2	0.326	0.506	-0.18	7.625	9.965	0.765	0.487	3.17805e+09	0	0
KIF18B	0.258	0.427	-0.169	4.73	7.322	0.646	0.487	3.17853e+09	0	0
AURKA	0.088	0.241	-0.153	1.698	4.344	0.391	0.487	3178603225	0	0
NPHS1	0.099	0.315	-0.216	1.788	4.391	0.407	0.487	3.17882e+09	0	0
PCLAF	0.275	0.466	-0.191	6.074	8.45	0.719	0.487	3.17902e+09	0	0
S100A13	0.398	0.603	-0.205	7.454	9.779	0.762	0.487	3.17904e+09	0	0
KNL1	0.277	0.445	-0.168	5.224	7.765	0.673	0.487	3.17961e+09	0	0
EMX2OS	0.177	0.351	-0.174	3.21	5.784	0.555	0.487	3179664960	0	0
APOLD1	0.624	0.845	-0.221	11.9	13.938	0.854	0.487	3.17967e+09	0	0
PRMT1	0.614	0.825	-0.212	11.313	13.28	0.852	0.487	3180288206	0	0
SF3B5	0.266	0.466	-0.199	4.961	7.382	0.672	0.487	3180456098	0	0
HMGB1P6	0.258	0.424	-0.165	6.404	8.763	0.731	0.487	3.18081e+09	0	0
LSM3	0.31	0.513	-0.203	5.925	8.274	0.716	0.487	3.18097e+09	0	0
RBX1	0.534	0.739	-0.204	9.893	12.006	0.824	0.487	3.181e+09	0	0
SPON1	0.191	0.376	-0.185	3.387	5.903	0.574	0.487	3181134373	0	0
MEG8	0.223	0.4	-0.177	3.868	6.396	0.605	0.487	3.18114e+09	0	0
ID3	0.729	0.928	-0.199	12.869	14.775	0.871	0.487	3.18147e+09	0	0
RPS27L	0.616	0.827	-0.211	11.249	13.204	0.852	0.487	3.18159e+09	0	0
PTPRO	0.162	0.398	-0.236	2.953	5.43	0.544	0.487	3.18177e+09	0	0
HMGN3	0.938	1.126	-0.188	17.116	18.751	0.913	0.487	3.18178e+09	1.23552e-40	5.66289e-40
THSD7A	0.26	0.439	-0.179	4.536	7.017	0.646	0.487	3182100865	0	0
PPP1R14B	0.326	0.508	-0.182	6.583	8.894	0.74	0.487	3182905166	0	0
PANTR1	0.082	0.234	-0.152	1.326	3.851	0.344	0.487	3183116913	0	0
HNF1B	0.026	0.178	-0.152	0.442	2.96	0.149	0.487	3.18323e+09	0	0
CLTA	1.909	2.043	-0.134	32.844	32.031	1.025	0.487	3183400516	6.7507e-26	2.502e-25
TOMM5	0.28	0.454	-0.174	6.477	8.704	0.744	0.488	3.18427e+09	0	0
RPL31	2.222	2.333	-0.111	37.508	36.146	1.038	0.488	3184614670	2.06914e-23	7.35965e-23
RPS26P6	0.126	0.239	-0.113	4.003	6.379	0.627	0.488	3.18519e+09	0	0
MAD2L1	0.227	0.408	-0.181	4.378	6.692	0.654	0.488	3.18549e+09	0	0
COL1A2	0.175	0.336	-0.161	3.042	5.451	0.558	0.488	3185607633	0	0
KIF18A	0.258	0.412	-0.154	4.86	7.217	0.673	0.488	3186126097	0	0
EIF5A	0.178	0.36	-0.181	3.386	5.706	0.593	0.488	3186329145	0	0
NOP53	0.63	0.822	-0.192	11.425	13.274	0.861	0.488	3.18673e+09	0	0
NDUFC1	0.294	0.475	-0.181	5.539	7.767	0.713	0.488	3.18675e+09	0	0
TRPM3	0.293	0.486	-0.193	5.306	7.587	0.699	0.488	3.18693e+09	0	0
PRC1	0.387	0.55	-0.163	7.718	9.915	0.778	0.488	3187028326	0	0
CFL1	0.57	0.771	-0.201	10.718	12.534	0.855	0.488	3.18758e+09	0	0
CUTA	0.425	0.618	-0.193	7.939	9.945	0.798	0.488	3.1878e+09	0	0
IFITM2	0.254	0.429	-0.175	5.524	7.648	0.722	0.488	3188680154	0	0
TROAP	0.082	0.218	-0.136	1.601	3.935	0.407	0.488	3.18885e+09	0	0
ATP5MC2	1.022	1.214	-0.192	18.359	19.339	0.949	0.488	3.18889e+09	5.18857e-33	2.14203e-32
EPHA4	0.48	0.651	-0.172	8.164	10.326	0.791	0.488	3188992720	0	0
NDUFB4	0.459	0.645	-0.187	8.813	10.788	0.817	0.488	3189063302	0	0
HMGB3	0.267	0.439	-0.172	5.046	7.227	0.698	0.488	3189444569	0	0
CENPW	0.301	0.491	-0.189	5.77	7.862	0.734	0.488	3.18975e+09	0	0
MGST3	0.719	0.901	-0.182	13.118	14.745	0.89	0.488	3.1901e+09	1.13057e-40	5.1833e-40
SRSF9	0.731	0.929	-0.197	13.465	14.923	0.902	0.488	3190152765	5.2758e-40	2.39848e-39
RPS26P47	0.119	0.223	-0.104	4.098	6.309	0.65	0.488	3190242468	0	0
RERG	0.14	0.31	-0.17	2.636	4.877	0.541	0.489	3190475816	0	0
STARD13	0.282	0.425	-0.144	5.045	7.295	0.692	0.489	3.19052e+09	0	0
ZNF536	0.132	0.277	-0.145	2.25	4.529	0.497	0.489	3190693895	0	0
IFITM3	0.258	0.428	-0.17	4.922	7.06	0.697	0.489	3190928909	0	0
NDUFB7	0.321	0.503	-0.181	6.061	8.111	0.747	0.489	3190981693	0	0
FKBP2	0.336	0.49	-0.154	7.474	9.487	0.788	0.489	3.191e+09	0	0
HMGN1	1.955	2.071	-0.116	33.653	32.741	1.028	0.489	3.19101e+09	2.61797e-21	8.96333e-21
ODC1	0.992	1.187	-0.195	17.721	18.61	0.952	0.489	3191092515	3.95352e-32	1.61318e-31
THRB	0.098	0.242	-0.144	1.814	4.052	0.448	0.489	3.19177e+09	0	0
GPC5	3.245	3.354	-0.109	45.703	43.446	1.052	0.489	3.19254e+09	1.37687e-17	4.39685e-17
ADAMTS9-AS1	0.096	0.242	-0.146	1.734	3.941	0.44	0.489	3192783492	0	0
BIRC5	0.148	0.29	-0.142	2.851	5.023	0.568	0.489	3.1932e+09	0	0
CDCA8	0.107	0.236	-0.129	2.068	4.257	0.486	0.489	3.19353e+09	0	0
ANXA2	0.072	0.202	-0.129	1.389	3.581	0.388	0.489	3193577975	0	0
DAD1	0.443	0.619	-0.177	8.254	10.107	0.817	0.489	3.19364e+09	0	0
CCT7	0.446	0.625	-0.179	8.363	10.197	0.82	0.489	3193747952	0	0
LINC01606	0.016	0.16	-0.144	0.324	2.517	0.129	0.489	3193751766	0	0
PSMD8	0.414	0.596	-0.182	7.779	9.63	0.808	0.489	3193873044	0	0
C19orf53	0.202	0.37	-0.168	3.858	5.922	0.651	0.489	3.19408e+09	0	0
LAMTOR5	0.297	0.468	-0.171	5.623	7.612	0.739	0.489	3.19417e+09	0	0
ARHGAP11A	0.377	0.536	-0.16	7.495	9.451	0.793	0.489	3.19452e+09	0	0
GABARAPL2	0.291	0.454	-0.164	5.45	7.448	0.732	0.489	3.19468e+09	0	0
DEPDC1B	0.296	0.433	-0.137	5.511	7.598	0.725	0.489	3194921071	0	0
GSTO1	0.298	0.47	-0.172	5.62	7.578	0.742	0.489	3.19494e+09	0	0
CCDC198	0.023	0.152	-0.129	0.411	2.569	0.16	0.489	3194959890	0	0
RACGAP1	0.199	0.327	-0.129	3.772	5.893	0.64	0.489	3.19513e+09	0	0
MYOF	0.045	0.172	-0.127	0.835	2.98	0.28	0.489	3195323110	0	0
APRT	0.154	0.31	-0.155	2.851	4.927	0.579	0.489	3195376060	0	0
RPS2P5	0.575	0.741	-0.165	12.797	14.405	0.888	0.489	3.19539e+09	4.20955e-36	1.81848e-35
HNRNPA1L2	0.372	0.501	-0.13	9.273	11.106	0.835	0.489	3.19542e+09	0	0
IRF2BP2	0.85	1.019	-0.17	15.263	16.579	0.921	0.489	3.19567e+09	1.43736e-31	5.81739e-31
EEF1B2P6	0.31	0.454	-0.144	6.808	8.69	0.783	0.489	3.19643e+09	0	0
HNRNPH1	2.175	2.262	-0.087	36.79	35.131	1.047	0.489	3.19687e+09	1.61041e-17	5.137e-17
H1-3	0.475	0.646	-0.171	8.734	10.48	0.833	0.49	3197057036	0	0
NEDD8-MDP1	0.382	0.536	-0.154	8.689	10.419	0.834	0.49	3.1971e+09	0	0
UQCR11	0.27	0.432	-0.161	5.566	7.471	0.745	0.49	3.19737e+09	0	0
ILF2	0.465	0.635	-0.17	8.703	10.414	0.836	0.49	3.19773e+09	1.4013e-45	7.00649e-45
POLR2L	0.234	0.395	-0.161	4.417	6.354	0.695	0.49	3197827631	0	0
MEG3	0.283	0.432	-0.149	5.06	7.043	0.718	0.49	3.19799e+09	0	0
CCN2	0.067	0.205	-0.138	1.187	3.243	0.366	0.49	3198002349	0	0
KNSTRN	0.17	0.295	-0.125	3.247	5.28	0.615	0.49	3.19807e+09	0	0
RNASEK-C17orf49	0.213	0.353	-0.139	4.631	6.562	0.706	0.49	3198096373	0	0
ATP5ME	0.372	0.538	-0.166	6.872	8.684	0.791	0.49	3.19816e+09	0	0
LINC01781	0.013	0.151	-0.138	0.213	2.271	0.094	0.49	3198255196	0	0
RTRAF	0.44	0.601	-0.162	8.12	9.878	0.822	0.49	3.19838e+09	0	0
CKAP2	0.396	0.54	-0.145	7.421	9.3	0.798	0.49	3198434820	0	0
LAMTOR4	0.36	0.525	-0.165	6.713	8.521	0.788	0.49	3.19859e+09	0	0
NOP10	0.178	0.335	-0.157	3.412	5.361	0.637	0.49	3198621711	0	0
C1QTNF4	0.404	0.573	-0.168	7.491	9.21	0.813	0.49	3198949376	0	0
COL4A4	0.066	0.197	-0.131	1.379	3.395	0.406	0.49	3.19901e+09	0	0
TACC3	0.326	0.461	-0.136	6.046	7.959	0.76	0.49	3.1996e+09	0	0
AURKAIP1	0.286	0.445	-0.159	5.391	7.216	0.747	0.49	3199932556	0	0
SPDYA	0.692	0.838	-0.146	14.03	15.467	0.907	0.49	3200029542	1.08271e-29	4.25372e-29
SMIM26	0.135	0.262	-0.126	2.978	4.919	0.605	0.49	3.20012e+09	0	0
NCAPG	0.388	0.528	-0.14	7.118	8.953	0.795	0.49	3.20029e+09	0	0
ITM2B	0.935	1.089	-0.153	17.015	18.105	0.94	0.49	3.20062e+09	1.80121e-25	6.63114e-25
SPATS2L	0.354	0.498	-0.145	6.283	8.142	0.772	0.49	3.20078e+09	0	0
LUZP2	0.149	0.305	-0.156	2.659	4.587	0.58	0.49	3200870502	0	0
FRY	0.296	0.447	-0.151	5.559	7.41	0.75	0.49	3.20088e+09	0	0
FAM72A	0.091	0.177	-0.086	2.372	4.33	0.548	0.49	3201187561	0	0
FOXD1	0.247	0.391	-0.143	4.597	6.446	0.713	0.49	3.20146e+09	0	0
KIF20B	0.442	0.58	-0.138	8.199	9.97	0.822	0.49	3.20157e+09	1.44194e-42	6.76407e-42
RPL7P32	0.517	0.647	-0.129	12.675	14.09	0.9	0.49	3.20169e+09	1.35776e-30	5.41356e-30
PSMB4	0.295	0.453	-0.158	5.568	7.334	0.759	0.49	3201718350	0	0
LINC01695	0.1	0.246	-0.146	1.818	3.732	0.487	0.49	3202016856	0	0
BANF1	0.195	0.339	-0.143	3.729	5.574	0.669	0.49	3202152224	0	0
LHFPL3-AS2	0.016	0.133	-0.117	0.274	2.211	0.124	0.49	3202197353	0	0
CKAP2L	0.094	0.203	-0.109	1.826	3.755	0.486	0.49	3202229965	0	0
FABP5	0.193	0.342	-0.149	3.817	5.651	0.676	0.49	3.20228e+09	0	0
CCNB2	0.16	0.275	-0.115	3.298	5.193	0.635	0.49	3.20245e+09	0	0
SNRPC	0.289	0.448	-0.16	5.493	7.227	0.76	0.49	3.20254e+09	0	0
PRELID1	0.261	0.412	-0.151	5.012	6.762	0.741	0.49	3.20323e+09	0	0
SNU13	0.452	0.612	-0.16	8.404	9.971	0.843	0.49	3.20333e+09	5.88817e-40	2.67497e-39
C12orf57	0.197	0.336	-0.139	3.661	5.47	0.669	0.491	3203608900	0	0
SLCO3A1	0.176	0.298	-0.122	3.026	4.899	0.618	0.491	3.20377e+09	0	0
LIMCH1	0.886	1.05	-0.164	14.755	16.038	0.92	0.491	3203781134	1.10533e-25	4.08151e-25
NEDD8	0.361	0.504	-0.143	8.11	9.675	0.838	0.491	3203847789	1.89579e-40	8.6593e-40
STARD13-AS	0.204	0.324	-0.12	3.882	5.731	0.677	0.491	3.20393e+09	0	0
PTN	0.346	0.488	-0.142	6.274	8.006	0.784	0.491	3203941018	0	0
GRB14	0.033	0.147	-0.114	0.612	2.487	0.246	0.491	3.20413e+09	0	0
GGACT	0.221	0.31	-0.089	6.294	8.088	0.778	0.491	3204331021	0	0
UQCRQ	0.213	0.362	-0.149	4.047	5.798	0.698	0.491	3204405853	0	0
HNRNPA0	0.511	0.676	-0.164	9.562	10.987	0.87	0.491	3204457234	4.768e-35	2.02683e-34
PDE1A	0.158	0.293	-0.135	3.033	4.853	0.625	0.491	3204515244	0	0
FAM83D	0.068	0.17	-0.102	1.315	3.168	0.415	0.491	3204861982	0	0
GULP1	0.127	0.241	-0.114	2.29	4.134	0.554	0.491	3.20488e+09	0	0
RUNX1T1	0.042	0.163	-0.122	0.843	2.686	0.314	0.491	3.20491e+09	0	0
TSTD1	0.238	0.376	-0.138	4.875	6.6	0.739	0.491	3.20491e+09	0	0
MTATP6P1	0.983	1.132	-0.149	16.827	17.772	0.947	0.491	3204962851	1.22344e-22	4.29704e-22
PDCD5	0.392	0.555	-0.162	7.447	8.998	0.828	0.491	3204989941	8.55913e-42	3.97198e-41
NME1	0.315	0.457	-0.142	6.731	8.34	0.807	0.491	3.20523e+09	8.40779e-45	4.06377e-44
NDUFA7	0.199	0.329	-0.129	4.399	6.105	0.72	0.491	3.20578e+09	0	0
COL4A3	0.134	0.26	-0.126	2.472	4.267	0.579	0.491	3205802443	0	0
CCT8	0.738	0.899	-0.161	13.6	14.683	0.926	0.491	3205830042	8.70652e-26	3.22127e-25
EIF4A1	0.771	0.915	-0.144	17.208	18.067	0.952	0.491	3206220361	1.86007e-21	6.38215e-21
SAMD4A	0.168	0.297	-0.129	2.934	4.715	0.622	0.491	3206224939	0	0
SMDT1	0.21	0.343	-0.134	3.843	5.57	0.69	0.491	3.2063e+09	0	0
MET	0.218	0.347	-0.129	4.091	5.837	0.701	0.491	3.20638e+09	0	0
RSL24D1	0.383	0.536	-0.152	7.213	8.755	0.824	0.491	3206404088	5.47712e-41	2.52159e-40
DHRS3	0.456	0.597	-0.141	8.147	9.731	0.837	0.491	3206451123	4.43932e-37	1.94697e-36
ATOX1	0.256	0.399	-0.143	4.78	6.447	0.741	0.491	3206644957	0	0
CENPA	0.166	0.281	-0.115	3.512	5.263	0.667	0.491	3206673235	0	0
CHCHD1	0.236	0.378	-0.142	4.478	6.138	0.73	0.491	3.20706e+09	0	0
PLK1	0.054	0.155	-0.102	1.022	2.806	0.364	0.491	3.20708e+09	0	0
TMSB15A	0.255	0.402	-0.147	4.897	6.52	0.751	0.491	3.20722e+09	0	0
SPCS1	0.434	0.587	-0.152	8.171	9.627	0.849	0.491	3207372728	4.00103e-36	1.72981e-35
RUNX1	0.264	0.387	-0.123	5.125	6.833	0.75	0.491	3207407463	0	0
TRAPPC5	0.214	0.339	-0.125	4.716	6.355	0.742	0.491	3.20759e+09	0	0
JUND	0.514	0.665	-0.151	9.596	10.971	0.875	0.491	3.20772e+09	1.48164e-31	5.99584e-31
SIM2	0.592	0.713	-0.122	9.726	11.379	0.855	0.491	3.20792e+09	1.12122e-30	4.48165e-30
PAX7	0.015	0.138	-0.122	0.272	2.03	0.134	0.491	3208010611	0	0
GALNT14	0.087	0.206	-0.119	1.582	3.324	0.476	0.491	3.20804e+09	0	0
TRHDE	0.147	0.269	-0.122	2.781	4.499	0.618	0.491	3.20831e+09	0	0
MRPL20	0.415	0.565	-0.149	7.788	9.245	0.842	0.491	3208411918	2.92951e-36	1.26912e-35
TGFBR3	0.34	0.478	-0.139	6.25	7.837	0.797	0.491	3208529878	1.0748e-42	5.04748e-42
LINC02398	0.068	0.2	-0.132	1.19	2.916	0.408	0.491	3208588013	0	0
GTF2H5	0.209	0.344	-0.135	3.942	5.581	0.706	0.491	3.20869e+09	0	0
C4orf3	0.309	0.451	-0.141	5.829	7.384	0.789	0.491	3208721102	7.00649e-45	3.36312e-44
PSMB3	0.229	0.369	-0.14	4.384	5.992	0.732	0.491	3.20876e+09	0	0
MT2A	0.146	0.271	-0.125	2.75	4.434	0.62	0.491	3208810094	0	0
ARHGAP18	0.068	0.171	-0.103	1.268	2.991	0.424	0.491	3.20902e+09	0	0
EGFR	0.316	0.421	-0.105	5.369	7.076	0.759	0.491	3209116677	0	0
UBE2T	0.205	0.332	-0.127	4.021	5.658	0.711	0.491	3209185497	0	0
ATP5MF	0.501	0.673	-0.172	10.91	12.097	0.902	0.491	3.2092e+09	2.36567e-27	8.97404e-27
MRPL11	0.225	0.364	-0.14	4.291	5.883	0.729	0.491	3.20932e+09	0	0
PLD1	0.101	0.216	-0.115	1.906	3.601	0.529	0.491	3209397825	0	0
ALKBH7	0.176	0.307	-0.131	3.292	4.932	0.668	0.491	3.20943e+09	0	0
MAGED2	0.363	0.502	-0.139	6.797	8.306	0.818	0.491	3.20952e+09	8.13133e-39	3.64018e-38
DYNLRB1	0.191	0.32	-0.13	3.947	5.561	0.71	0.491	3209786404	0	0
BUB1B	0.374	0.493	-0.119	7.072	8.644	0.818	0.491	3209789362	3.9244e-37	1.72233e-36
FAM72B	0.083	0.156	-0.074	2.156	3.852	0.56	0.491	3.20982e+09	0	0
KLHL29	0.36	0.494	-0.134	6.572	8.15	0.806	0.491	3209864901	3.13178e-39	1.40754e-38
ITGA2	0.041	0.145	-0.104	0.761	2.458	0.309	0.491	3209905330	0	0
POLR2J	0.188	0.323	-0.135	3.73	5.338	0.699	0.491	3.20994e+09	0	0
PFN1	0.191	0.32	-0.129	3.582	5.19	0.69	0.492	3.21013e+09	0	0
NDN	0.197	0.326	-0.129	3.752	5.353	0.701	0.492	3210296361	0	0
UGT2B7	0.032	0.142	-0.11	0.696	2.377	0.293	0.492	3.21032e+09	0	0
DNM3OS	0.088	0.194	-0.106	1.533	3.207	0.478	0.492	3.21058e+09	0	0
BLOC1S1	0.192	0.321	-0.128	3.984	5.561	0.716	0.492	3210709011	0	0
RPS26P3	0.093	0.172	-0.08	3.003	4.629	0.649	0.492	3210800295	0	0
H1-2	0.267	0.401	-0.134	5.094	6.633	0.768	0.492	3.2108e+09	0	0
KCNJ16	0.033	0.138	-0.105	0.633	2.293	0.276	0.492	3211086924	0	0
RPS26P15	0.059	0.128	-0.069	2.25	3.877	0.58	0.492	3.21115e+09	0	0
MRPL57	0.278	0.413	-0.135	5.254	6.763	0.777	0.492	3211182395	7.00649e-45	3.36312e-44
MITF	0.152	0.262	-0.109	2.858	4.491	0.636	0.492	3211192410	0	0
KRT18	0.235	0.372	-0.137	4.424	5.953	0.743	0.492	3211281512	0	0
PCAT1	0.469	0.598	-0.13	8.689	10.167	0.855	0.492	3211291735	4.15443e-30	1.6431e-29
CCNA2	0.124	0.231	-0.106	2.386	4.018	0.594	0.492	3211355451	0	0
DDAH2	0.406	0.546	-0.14	7.598	8.988	0.845	0.492	3211365604	1.53721e-33	6.39077e-33
RAD21	0.966	1.102	-0.136	17.44	18.194	0.959	0.492	3211407416	5.41023e-18	1.74426e-17
MAGOH	0.405	0.549	-0.144	7.62	8.989	0.848	0.492	3.21149e+09	2.33988e-33	9.70882e-33
ARHGAP11B	0.336	0.46	-0.124	7.04	8.504	0.828	0.492	3211588946	3.23958e-35	1.38042e-34
ATP5MC1	0.182	0.31	-0.128	3.464	5.029	0.689	0.492	3.21161e+09	0	0
MAL	0.017	0.116	-0.099	0.275	1.91	0.144	0.492	3212111193	0	0
PHB	0.344	0.486	-0.142	6.488	7.878	0.824	0.492	3212446354	1.3073e-36	5.6944e-36
TIMM8B	0.247	0.376	-0.129	4.588	6.083	0.754	0.492	3.2127e+09	0	0
LSM5	0.456	0.594	-0.138	8.593	9.894	0.868	0.492	3.21272e+09	4.05329e-29	1.58058e-28
RPL13AP7	0.492	0.612	-0.12	11.324	12.508	0.905	0.492	3212810816	1.80442e-23	6.42807e-23
NPHS2	0.036	0.155	-0.119	0.783	2.379	0.329	0.492	3212949253	0	0
SAT1	0.222	0.329	-0.107	3.996	5.555	0.719	0.492	3.21325e+09	0	0
CDKN3	0.125	0.225	-0.1	2.358	3.933	0.599	0.492	3213396201	0	0
LGALS1	0.078	0.182	-0.103	1.444	3.026	0.477	0.492	3.2134e+09	0	0
LINC02532	0.007	0.108	-0.101	0.131	1.723	0.076	0.492	3.21349e+09	0	0
H3C15	0.164	0.277	-0.113	3.339	4.869	0.686	0.492	3213515206	0	0
NDUFB8	0.454	0.599	-0.144	9.733	10.925	0.891	0.492	3213542846	9.86484e-26	3.64645e-25
ARF5	0.343	0.472	-0.13	7.349	8.689	0.846	0.492	3.21363e+09	7.5627e-32	3.07212e-31
EIF1B	0.36	0.493	-0.133	6.808	8.174	0.833	0.492	3.21371e+09	1.05645e-33	4.40294e-33
NEK2	0.055	0.149	-0.094	1.056	2.635	0.401	0.492	3213720965	0	0
ANXA5	0.271	0.389	-0.118	5.137	6.605	0.778	0.492	3.21393e+09	1.5731e-41	7.28115e-41
POLR2I	0.14	0.261	-0.121	2.653	4.17	0.636	0.492	3214036001	0	0
HLA-A	0.175	0.278	-0.103	3.308	4.841	0.683	0.492	3.21415e+09	0	0
BORA	0.107	0.193	-0.086	2.039	3.603	0.566	0.492	3.2143e+09	0	0
MFF-DT	0.115	0.223	-0.109	2.147	3.68	0.583	0.492	3214573593	0	0
ZNF428	0.612	0.761	-0.149	11.314	12.283	0.921	0.492	3.21464e+09	3.70073e-22	1.28691e-21
CALM3	0.241	0.362	-0.121	4.559	6.005	0.759	0.492	3.21472e+09	2.38221e-44	1.13505e-43
MYO5B	0.121	0.219	-0.097	2.328	3.86	0.603	0.492	3.21487e+09	0	0
CFH	0.018	0.111	-0.092	0.377	1.921	0.196	0.492	3214963222	0	0
INCENP	0.144	0.232	-0.088	2.761	4.298	0.642	0.492	3.21497e+09	0	0
MICOS10	0.574	0.701	-0.126	12.719	13.793	0.922	0.492	3214982124	6.34914e-20	2.12039e-19
LRRC3B	0.071	0.166	-0.095	1.455	2.99	0.487	0.492	3215042896	0	0
NDUFA2	0.26	0.386	-0.126	4.855	6.268	0.775	0.492	3.21512e+09	1.08446e-41	5.02394e-41
PSMB6	0.21	0.333	-0.123	3.939	5.374	0.733	0.492	3215353002	0	0
DDT	0.136	0.24	-0.103	3.136	4.605	0.681	0.492	3.21537e+09	0	0
MRPS21	0.432	0.563	-0.132	8.084	9.332	0.866	0.492	3.21541e+09	9.28616e-28	3.54201e-27
HJURP	0.098	0.185	-0.087	1.904	3.426	0.556	0.492	3.2155e+09	0	0
PTPRD	2.374	2.459	-0.085	38.459	36.971	1.04	0.492	3.21551e+09	9.44928e-10	2.47443e-09
LRRK2	0.068	0.172	-0.104	1.468	2.978	0.493	0.492	3.21558e+09	0	0
SIVA1	0.353	0.486	-0.134	6.602	7.905	0.835	0.492	3215587862	2.57278e-32	1.05342e-31
GRHL2	0.148	0.245	-0.097	2.636	4.143	0.636	0.492	3215720231	0	0
H2AC14	0.181	0.285	-0.104	4.047	5.481	0.738	0.492	3.21583e+09	0	0
H2AC13	0.17	0.273	-0.103	3.843	5.281	0.728	0.492	3.21586e+09	0	0
PSRC1	0.07	0.159	-0.089	1.369	2.88	0.475	0.492	3215880778	0	0
KLF6	0.205	0.304	-0.098	3.796	5.281	0.719	0.492	3215887940	0	0
DDX5	1.483	1.586	-0.104	25.899	25.634	1.01	0.492	3.21589e+09	6.04924e-12	1.69039e-11
CALM1	0.242	0.354	-0.111	4.546	5.979	0.76	0.492	3.21596e+09	1.88475e-42	8.82818e-42
ANLN	0.286	0.388	-0.102	5.489	6.937	0.791	0.492	3215982010	1.61945e-36	7.04639e-36
RPL4P4	0.207	0.313	-0.106	4.413	5.823	0.758	0.492	3.21601e+09	1.90577e-43	9.02436e-43
NFIX	0.061	0.15	-0.09	1.238	2.745	0.451	0.492	3216025129	0	0
OSTC	0.641	0.78	-0.139	11.803	12.75	0.926	0.492	3.21604e+09	2.25463e-20	7.58917e-20
SULF1	0.254	0.372	-0.118	4.535	5.963	0.761	0.492	3.21608e+09	2.38361e-42	1.11487e-41
H2AZ2	0.819	0.958	-0.139	14.988	15.716	0.954	0.492	3.2164e+09	7.23599e-17	2.2786e-16
MECOM-AS1	0.046	0.138	-0.091	0.799	2.293	0.348	0.493	3216612838	0	0
ATP5F1D	0.258	0.381	-0.123	4.887	6.246	0.782	0.493	3.21678e+09	4.52274e-39	2.02926e-38
WEE1	0.407	0.514	-0.108	7.562	8.913	0.848	0.493	3216799805	1.28035e-27	4.87257e-27
AURKB	0.089	0.179	-0.09	1.731	3.204	0.54	0.493	3216960320	0	0
EIF4A2	1.114	1.238	-0.124	20.105	20.276	0.992	0.493	3.217e+09	1.67329e-13	4.8679e-13
CIAO2B	0.247	0.37	-0.123	4.693	6.048	0.776	0.493	3.21703e+09	5.90779e-40	2.6835e-39
RPL21P28	0.485	0.595	-0.11	12.969	14.018	0.925	0.493	3217044519	3.3693e-18	1.09111e-17
RPS3AP26	0.476	0.578	-0.103	11.376	12.481	0.911	0.493	3217164167	5.49677e-20	1.83765e-19
MACC1	0.019	0.115	-0.096	0.431	1.9	0.227	0.493	3.21735e+09	0	0
ROMO1	0.146	0.261	-0.115	2.726	4.141	0.658	0.493	3217395884	0	0
H2AC20	0.178	0.287	-0.109	3.606	5.018	0.719	0.493	3217427721	0	0
DBI	0.141	0.254	-0.114	2.673	4.091	0.653	0.493	3217442949	0	0
RPL15P3	0.39	0.506	-0.116	8.639	9.793	0.882	0.493	3217520147	2.10695e-24	7.62403e-24
CPEB4	0.122	0.213	-0.092	2.218	3.667	0.605	0.493	3217702888	0	0
VPS28	0.397	0.519	-0.122	7.354	8.587	0.856	0.493	3217891606	3.1501e-27	1.19228e-26
CEP70	0.581	0.686	-0.106	10.748	11.985	0.897	0.493	3217918745	3.43361e-20	1.15128e-19
PLEKHH2	0.123	0.213	-0.09	2.358	3.8	0.62	0.493	3217920802	0	0
CD24	0.56	0.684	-0.123	10.504	11.584	0.907	0.493	3218390263	2.71503e-20	9.12353e-20
ARHGAP24	1.069	1.189	-0.12	18.506	19.082	0.97	0.493	3218405297	1.76677e-13	5.13752e-13
PBK	0.169	0.262	-0.093	3.269	4.676	0.699	0.493	3218457345	0	0
PSMC5	0.226	0.345	-0.12	4.301	5.628	0.764	0.493	3218483726	1.73774e-40	7.94874e-40
TRIM59	0.185	0.277	-0.092	4.139	5.507	0.751	0.493	3.21852e+09	1.63237e-41	7.5523e-41
CNBP	0.676	0.811	-0.136	12.48	13.31	0.938	0.493	3.21854e+09	8.23784e-18	2.64627e-17
TIMM13	0.388	0.516	-0.128	7.191	8.378	0.858	0.493	3218661030	5.97371e-27	2.25165e-26
MOXD1	0.074	0.165	-0.09	1.682	3.099	0.543	0.493	3218705952	0	0
ABI3BP	0.053	0.142	-0.089	0.983	2.41	0.408	0.493	3218710108	0	0
PAFAH1B3	0.28	0.403	-0.123	5.298	6.572	0.806	0.493	3218808384	5.19726e-34	2.17656e-33
SNHG32	0.374	0.486	-0.112	8.042	9.218	0.872	0.493	3.21885e+09	1.77268e-24	6.42176e-24
MRPS24	0.201	0.308	-0.108	4.57	5.871	0.779	0.493	3218867506	4.4503e-38	1.97457e-37
EIF3CL	0.404	0.516	-0.112	8.964	10.091	0.888	0.493	3.21899e+09	2.13401e-22	7.4542e-22
RPL7P23	0.348	0.447	-0.099	8.678	9.825	0.883	0.493	3218995335	6.01018e-23	2.12331e-22
PARP1	0.729	0.869	-0.139	13.341	14.034	0.951	0.493	3.21902e+09	1.11801e-16	3.50813e-16
RPL23AP42	0.222	0.318	-0.096	4.802	6.125	0.784	0.493	3.21903e+09	2.64454e-36	1.14629e-35
TCF21	0.154	0.253	-0.099	2.847	4.229	0.673	0.493	3.21905e+09	0	0
COL5A2	0.154	0.247	-0.093	2.748	4.15	0.662	0.493	3.21905e+09	0	0
MXD3	0.255	0.356	-0.101	5.364	6.686	0.802	0.493	3.21909e+09	3.52791e-33	1.45909e-32
KIFC1	0.21	0.296	-0.087	3.969	5.363	0.74	0.493	3219100124	8.94169e-42	4.14826e-41
FMC1	0.093	0.178	-0.085	2.182	3.569	0.611	0.493	3219118401	0	0
CACNA1D	0.341	0.468	-0.128	6.339	7.589	0.835	0.493	3.21926e+09	5.59805e-29	2.17791e-28
FAM72C	0.087	0.141	-0.054	2.391	3.803	0.629	0.493	3.21928e+09	0	0
STOML2	0.229	0.348	-0.119	4.33	5.62	0.771	0.493	3219515620	9.94298e-39	4.44746e-38
YWHAE	1.517	1.618	-0.101	26.492	25.948	1.021	0.493	3.21961e+09	2.56243e-10	6.82993e-10
PPARGC1A	0.078	0.161	-0.084	1.398	2.799	0.5	0.493	3219624631	0	0
TXNDC17	0.153	0.262	-0.109	2.854	4.202	0.679	0.493	3.21965e+09	0	0
XRCC6	0.75	0.877	-0.126	13.709	14.482	0.947	0.493	3219773792	7.88522e-16	2.42331e-15
COX5A	0.304	0.434	-0.13	5.807	7.003	0.829	0.493	3219846408	1.86369e-30	7.41137e-30
UBXN1	0.377	0.499	-0.122	7.034	8.196	0.858	0.493	3.21989e+09	3.90756e-26	1.45382e-25
ITGA1	0.069	0.157	-0.087	1.516	2.892	0.524	0.493	3220031748	0	0
CDCA3	0.096	0.177	-0.081	1.828	3.211	0.569	0.493	3220086666	0	0
SHANK2	0.598	0.712	-0.114	10.815	11.933	0.906	0.493	3220114000	1.68318e-18	5.48472e-18
CDC20	0.052	0.138	-0.086	1	2.379	0.42	0.493	3.22018e+09	0	0
ATP5PB	0.32	0.438	-0.118	6.042	7.255	0.833	0.493	3220178930	4.58306e-29	1.78499e-28
ATP10D	0.138	0.221	-0.083	2.545	3.921	0.649	0.493	3.22023e+09	0	0
EIF3C	0.422	0.532	-0.109	9.303	10.381	0.896	0.493	3220228706	9.87166e-21	3.34541e-20
MID1	0.764	0.872	-0.108	13.4	14.46	0.927	0.493	3220313649	1.22978e-15	3.76453e-15
H3P6	0.267	0.372	-0.105	6.71	7.892	0.85	0.493	3.22038e+09	1.45323e-26	5.44228e-26
ZFP36L2	0.148	0.235	-0.087	2.715	4.078	0.666	0.493	3220384395	0	0
HOMER3	0.277	0.383	-0.106	6.109	7.287	0.838	0.493	3221111529	9.10133e-28	3.47233e-27
SNHG8	0.287	0.394	-0.107	5.225	6.466	0.808	0.493	3221194407	3.30189e-31	1.32979e-30
CLIC5	0.19	0.315	-0.125	3.66	4.928	0.743	0.493	3.22132e+09	4.91239e-41	2.26356e-40
BZW1	0.28	0.385	-0.104	5.441	6.688	0.814	0.493	3221320509	4.83952e-30	1.91192e-29
CITED1	0.142	0.238	-0.096	3.106	4.385	0.708	0.493	3.22162e+09	0	0
POLR2G	0.125	0.23	-0.104	2.415	3.711	0.651	0.493	3221632479	0	0
BRK1	0.324	0.445	-0.12	6.161	7.294	0.845	0.493	3222087274	1.57766e-26	5.9048e-26
C21orf58	0.734	0.849	-0.115	12.786	13.661	0.936	0.493	3.22213e+09	4.04648e-15	1.22345e-14
ARL2-SNX15	0.196	0.295	-0.098	4.648	5.853	0.794	0.493	3.22233e+09	1.0522e-32	4.33433e-32
IFITM1	0.188	0.289	-0.101	4.308	5.514	0.781	0.493	3222431960	1.39521e-34	5.89246e-34
DCTN3	0.148	0.252	-0.103	2.81	4.072	0.69	0.493	3.2225e+09	0	0
MICOS10-NBL1	0.445	0.551	-0.106	10.626	11.555	0.92	0.493	3.22259e+09	4.81723e-17	1.52279e-16
NDUFA12	0.384	0.507	-0.123	7.386	8.456	0.873	0.493	3.22268e+09	1.89771e-22	6.63389e-22
RGS6	0.137	0.242	-0.105	2.712	3.982	0.681	0.493	3.22271e+09	0	0
MZT1	0.168	0.26	-0.091	3.247	4.51	0.72	0.493	3222843235	3.9895e-42	1.86078e-41
DCN	0.078	0.156	-0.078	1.303	2.608	0.5	0.493	3.22287e+09	0	0
NEURL1B	0.069	0.143	-0.074	1.349	2.646	0.51	0.493	3222972880	0	0
H1-5	0.178	0.274	-0.096	3.346	4.594	0.728	0.494	3223106886	9.63323e-41	4.42162e-40
FAM72D	0.091	0.142	-0.051	2.428	3.719	0.653	0.494	3.22326e+09	0	0
EYA2	0.271	0.379	-0.108	4.638	5.838	0.794	0.494	3223364864	2.66221e-31	1.07352e-30
GREM2	0.019	0.099	-0.08	0.375	1.66	0.226	0.494	3223443789	0	0
PRRX1	0.042	0.119	-0.077	0.752	2.037	0.369	0.494	3.22346e+09	0	0
UFC1	0.294	0.404	-0.11	5.539	6.674	0.83	0.494	3223515705	4.02239e-27	1.51955e-26
PCNA	0.261	0.379	-0.117	4.94	6.073	0.813	0.494	3223571361	1.17651e-29	4.61882e-29
NTNG1	0.032	0.122	-0.09	0.621	1.899	0.327	0.494	3.22358e+09	0	0
RPL26L1	0.111	0.202	-0.09	2.34	3.593	0.651	0.494	3223582004	0	0
DRAP1	0.183	0.284	-0.101	3.455	4.67	0.74	0.494	3.22363e+09	5.99108e-39	2.68543e-38
KRT19	0.174	0.28	-0.105	3.282	4.491	0.731	0.494	3223687281	1.84924e-40	8.45272e-40
CWC15	0.35	0.467	-0.117	6.594	7.664	0.86	0.494	3.22379e+09	2.07468e-23	7.37851e-23
PET100	0.233	0.338	-0.105	4.77	5.937	0.804	0.494	3.22383e+09	4.66279e-30	1.84279e-29
ARL2	0.166	0.263	-0.097	3.658	4.847	0.755	0.494	3223941732	7.9684e-37	3.48278e-36
SLC25A5	0.213	0.321	-0.108	4.054	5.224	0.776	0.494	3.22401e+09	6.41777e-34	2.68278e-33
ITGB6	0.017	0.1	-0.083	0.389	1.654	0.235	0.494	3224059939	0	0
ATP6V1F	0.13	0.23	-0.1	2.513	3.732	0.673	0.494	3.22408e+09	0	0
SSB	0.743	0.869	-0.126	13.538	14.117	0.959	0.494	3224128582	2.00708e-13	5.831e-13
ATP5PD	0.161	0.263	-0.103	3.121	4.317	0.723	0.494	3224280188	5.24044e-41	2.41298e-40
CKB	0.281	0.385	-0.104	5.276	6.401	0.824	0.494	3224545060	6.19982e-27	2.3355e-26
BLNK	0.047	0.117	-0.07	1.1	2.348	0.469	0.494	3224555556	0	0
PUF60	0.186	0.287	-0.101	3.508	4.686	0.749	0.494	3.22464e+09	6.78176e-37	2.96616e-36
IMPDH2	0.212	0.309	-0.097	3.991	5.168	0.772	0.494	3.22467e+09	2.74713e-33	1.13824e-32
STK17B	0.057	0.123	-0.066	1.103	2.352	0.469	0.494	3.22469e+09	0	0
ZFHX4	0.037	0.113	-0.076	0.622	1.87	0.333	0.494	3.22473e+09	0	0
CCT5	0.632	0.755	-0.122	11.751	12.463	0.943	0.494	3.22481e+09	1.93369e-14	5.75816e-14
ITIH5	0.015	0.09	-0.076	0.278	1.522	0.183	0.494	3224846006	0	0
PODXL	0.146	0.253	-0.106	2.678	3.876	0.691	0.494	3224929025	9.80909e-45	4.76441e-44
REX1BD	0.227	0.323	-0.096	4.227	5.386	0.785	0.494	3.22505e+09	2.63205e-31	1.06149e-30
HSPE1P3	0.036	0.101	-0.065	0.903	2.13	0.424	0.494	3225108385	0	0
PPP1CA	0.26	0.367	-0.108	4.905	6.013	0.816	0.494	3225135867	8.13685e-28	3.10734e-27
H3C4	0.077	0.157	-0.079	1.742	2.951	0.59	0.494	3225214604	0	0
BTG1	0.418	0.513	-0.095	7.761	8.838	0.878	0.494	3.22525e+09	2.99151e-19	9.88412e-19
AHNAK	0.213	0.292	-0.08	3.955	5.159	0.767	0.494	3225249113	1.53312e-32	6.29823e-32
EIF3G	0.382	0.496	-0.114	7.1	8.104	0.876	0.494	3.2253e+09	1.09151e-20	3.69665e-20
SCAND1	0.2	0.3	-0.1	3.735	4.886	0.764	0.494	3.22532e+09	4.16906e-34	1.7478e-33
HOXB2	0.488	0.608	-0.12	9.086	9.942	0.914	0.494	3.22532e+09	3.99146e-17	1.26401e-16
RNF144B	0.055	0.131	-0.076	0.996	2.221	0.449	0.494	3225364696	0	0
MGP	0.042	0.117	-0.075	0.756	1.98	0.382	0.494	3225421823	0	0
CYCS	0.229	0.331	-0.103	4.344	5.466	0.795	0.494	3.2255e+09	4.28125e-30	1.69283e-29
RPL22L1	0.283	0.389	-0.106	5.309	6.392	0.83	0.494	3225561161	1.20293e-25	4.43728e-25
FSCN3	0.26	0.357	-0.097	5.796	6.862	0.845	0.494	3.22558e+09	6.42724e-24	2.30766e-23
C9orf16	0.189	0.294	-0.105	3.611	4.745	0.761	0.494	3.22559e+09	1.21652e-34	5.14392e-34
ATP1B1	0.252	0.342	-0.09	4.746	5.899	0.804	0.494	3.22564e+09	8.6547e-28	3.30273e-27
PITX2	0.008	0.078	-0.07	0.132	1.349	0.098	0.494	3225757717	0	0
PRR11	0.129	0.198	-0.069	2.716	3.917	0.693	0.494	3225767651	1.732e-42	8.11772e-42
LINC00513	0.587	0.68	-0.093	10.43	11.449	0.911	0.494	3.22578e+09	5.50532e-15	1.65918e-14
WDR72	0.079	0.157	-0.078	1.519	2.721	0.558	0.494	3.22587e+09	0	0
GUK1	0.322	0.432	-0.11	6.093	7.124	0.855	0.494	3225893035	1.06461e-22	3.74331e-22
PPARG	0.028	0.103	-0.075	0.564	1.773	0.318	0.494	3225917337	0	0
KRT10	0.314	0.42	-0.106	5.887	6.939	0.848	0.494	3225999316	3.49508e-23	1.23928e-22
LGR4	1.084	1.184	-0.1	18.558	19.036	0.975	0.494	3226006307	6.58286e-10	1.7322e-09
SNRPB2	0.356	0.465	-0.108	6.612	7.631	0.866	0.494	3226028896	3.79912e-21	1.29712e-20
YWHAB	0.466	0.579	-0.113	8.67	9.587	0.904	0.494	3.22603e+09	3.73861e-17	1.18417e-16
TSC22D3	0.155	0.243	-0.087	2.939	4.106	0.716	0.494	3226070101	1.3449e-39	6.07786e-39
SEM1	1.152	1.262	-0.11	20.573	20.56	1.001	0.494	3.22614e+09	2.85999e-09	7.37442e-09
ECHS1	0.283	0.391	-0.109	5.31	6.367	0.834	0.494	3226145005	5.41123e-25	1.97507e-24
TMEM160	0.28	0.387	-0.107	5.259	6.315	0.833	0.494	3226302529	5.29788e-25	1.93414e-24
WDR83OS	0.219	0.308	-0.089	5.585	6.632	0.842	0.494	3226400280	9.869e-24	3.53071e-23
SP100	0.039	0.104	-0.066	0.759	1.952	0.389	0.494	3.22648e+09	0	0
SYNPO2	0.029	0.103	-0.075	0.557	1.746	0.319	0.494	3226543843	0	0
TCEAL8	0.18	0.278	-0.098	3.42	4.541	0.753	0.494	3226546312	1.41143e-34	5.96015e-34
MDH1	0.331	0.436	-0.105	6.3	7.319	0.861	0.494	3226666679	2.52643e-21	8.65272e-21
ABHD17AP3	0.056	0.12	-0.064	1.082	2.269	0.477	0.494	3226671624	0	0
RPL5P34	0.095	0.168	-0.072	2.087	3.249	0.642	0.494	3226702753	0	0
IL6R	0.038	0.114	-0.076	0.711	1.895	0.375	0.494	3226708344	0	0
IL1R1	0.103	0.182	-0.079	1.868	3.042	0.614	0.494	3226754654	0	0
MEGF10	0.107	0.199	-0.092	1.977	3.132	0.631	0.494	3.22696e+09	0	0
SPCS2	0.825	0.94	-0.114	15.177	15.581	0.974	0.494	3227055778	6.69696e-11	1.81717e-10
LAMTOR2	0.148	0.241	-0.093	2.809	3.932	0.714	0.494	3227117343	3.59477e-39	1.61494e-38
LHX1-DT	0.164	0.245	-0.081	2.782	3.935	0.707	0.494	3.22715e+09	3.02418e-39	1.36013e-38
UBALD2	0.156	0.238	-0.082	2.982	4.116	0.725	0.494	3227255016	4.26172e-37	1.8696e-36
UXT	0.191	0.286	-0.095	3.615	4.708	0.768	0.494	3.22744e+09	8.99004e-32	3.64729e-31
CIT	0.508	0.596	-0.088	9.098	10.096	0.901	0.494	3.22761e+09	2.71832e-15	8.25316e-15
MRPL40	0.11	0.199	-0.089	2.091	3.213	0.651	0.494	3.22773e+09	0	0
FBL	0.383	0.496	-0.113	7.141	8.058	0.886	0.494	3.22785e+09	2.41836e-18	7.85629e-18
LHFPL3-AS1	0.02	0.092	-0.072	0.535	1.681	0.318	0.494	3227879725	0	0
COX17	0.191	0.28	-0.089	3.776	4.862	0.777	0.494	3.22793e+09	5.68523e-30	2.24381e-29
TBX2	0.029	0.1	-0.071	0.499	1.648	0.303	0.494	3.22795e+09	0	0
SGO1	0.139	0.211	-0.072	2.722	3.852	0.707	0.494	3.22795e+09	1.89683e-38	8.45133e-38
FKBP3	0.399	0.507	-0.107	7.419	8.327	0.891	0.494	3.22825e+09	1.84506e-17	5.87787e-17
ARPC3	0.44	0.55	-0.109	9.546	10.326	0.924	0.494	3.22827e+09	2.07343e-14	6.16796e-14
H3C2	0.079	0.163	-0.084	1.523	2.643	0.577	0.494	3.22827e+09	0	0
CASZ1	0.158	0.229	-0.071	2.861	3.987	0.717	0.494	3228276695	2.06155e-36	8.94926e-36
DUT	0.591	0.712	-0.121	10.96	11.59	0.946	0.494	3.22833e+09	5.39235e-13	1.54814e-12
PCED1B	0.029	0.1	-0.072	0.589	1.721	0.342	0.494	3228357095	0	0
C1QBP	0.364	0.476	-0.113	7.146	8.053	0.887	0.494	3.22845e+09	8.25105e-18	2.65024e-17
KIF20A	0.034	0.093	-0.059	0.664	1.798	0.369	0.494	3.22845e+09	0	0
LAPTM4A	0.975	1.077	-0.102	17.627	17.899	0.985	0.494	3.22849e+09	3.21448e-09	8.27935e-09
KCNMA1	0.195	0.287	-0.092	3.487	4.575	0.762	0.494	3.22864e+09	8.86954e-31	3.55193e-30
CTD-2297D10.2	0.023	0.092	-0.07	0.424	1.55	0.274	0.494	3228646754	0	0
EIF3K	0.507	0.62	-0.113	9.419	10.196	0.924	0.494	3.22866e+09	2.73835e-14	8.12775e-14
DPP4	0.03	0.101	-0.071	0.55	1.673	0.329	0.494	3228712721	0	0
TRAPPC2L	0.114	0.2	-0.086	2.128	3.222	0.661	0.494	3.22876e+09	1.12104e-44	5.32493e-44
ARPC5	0.344	0.445	-0.101	6.542	7.491	0.873	0.494	3228763567	9.204e-19	3.01516e-18
TALDO1	0.272	0.374	-0.102	5.154	6.143	0.839	0.494	3.22888e+09	1.71998e-22	6.02115e-22
GLRX5	0.263	0.358	-0.095	4.947	5.953	0.831	0.494	3229051219	5.17209e-23	1.82844e-22
H4C11	0.107	0.181	-0.074	2.344	3.428	0.684	0.494	3.22908e+09	6.51127e-41	2.99467e-40
TOMM20	0.863	0.979	-0.117	15.837	16.069	0.986	0.494	3.22912e+09	1.18635e-09	3.09774e-09
SATB2	0.055	0.125	-0.07	0.921	2.032	0.453	0.494	3.22914e+09	0	0
RNASEK	0.236	0.313	-0.077	5.219	6.243	0.836	0.494	3.22921e+09	7.56587e-22	2.61421e-21
IQGAP3	0.155	0.221	-0.066	2.967	4.066	0.73	0.494	3.22924e+09	8.51519e-34	3.55397e-33
NDUFS8	0.223	0.317	-0.094	4.238	5.253	0.807	0.494	3229314081	1.14943e-25	4.24238e-25
C20orf194	0.781	0.87	-0.088	13.909	14.667	0.948	0.495	3229579228	3.1451e-10	8.36068e-10
PPDPF	0.162	0.258	-0.095	3.144	4.173	0.753	0.495	3229621653	6.04772e-32	2.46077e-31
GNB2	0.19	0.279	-0.089	3.57	4.594	0.777	0.495	3229890367	1.63711e-28	6.31835e-28
CCND2	0.976	1.086	-0.11	19.689	19.485	1.01	0.495	3229903420	4.3669e-08	1.07679e-07
PRDM16	0.021	0.086	-0.065	0.433	1.52	0.285	0.495	3.22991e+09	0	0
STEAP1B	1.258	1.349	-0.09	23.902	23.741	1.007	0.495	3.23001e+09	4.12858e-07	9.75977e-07
ID4	1.414	1.497	-0.083	24.101	23.49	1.026	0.495	3230050507	4.19901e-07	9.92186e-07
KITLG	0.044	0.111	-0.067	0.823	1.904	0.432	0.495	3230077305	0	0
NDUFC2-KCTD14	0.238	0.323	-0.086	5.375	6.327	0.849	0.495	3.2301e+09	1.75241e-20	5.91051e-20
GTF3C6	0.293	0.394	-0.101	5.558	6.488	0.857	0.495	3.23013e+09	6.05931e-20	2.02402e-19
CHL1	0.015	0.079	-0.064	0.326	1.403	0.233	0.495	3230265786	0	0
NUDCD2	0.236	0.323	-0.086	4.508	5.506	0.819	0.495	3230296131	3.02827e-23	1.07472e-22
SYF2	0.304	0.4	-0.096	5.671	6.606	0.858	0.495	3.23037e+09	2.20437e-19	7.30148e-19
ADGRG6	0.031	0.099	-0.067	0.604	1.673	0.361	0.495	3230459168	0	0
ETFB	0.155	0.241	-0.085	2.987	4.009	0.745	0.495	3230466878	8.25649e-32	3.35139e-31
STON2	0.24	0.325	-0.085	4.566	5.566	0.82	0.495	3230502122	9.31995e-23	3.28026e-22
MTND4P12	0.105	0.176	-0.071	1.836	2.891	0.635	0.495	3230523486	1.4013e-45	7.00649e-45
H4C12	0.105	0.176	-0.07	2.306	3.347	0.689	0.495	3230527858	1.34733e-38	6.01475e-38
SMC4	1.025	1.129	-0.104	18.076	18.07	1	0.495	3230567674	2.87319e-08	7.1315e-08
CEP55	0.114	0.18	-0.066	2.453	3.505	0.7	0.495	3230595692	1.27574e-36	5.55843e-36
UBE2M	0.218	0.314	-0.096	4.179	5.148	0.812	0.495	3.23061e+09	2.39995e-24	8.67639e-24
CD44	0.028	0.087	-0.06	0.564	1.63	0.346	0.495	3230631493	0	0
HEY2	0.062	0.128	-0.066	1.148	2.202	0.521	0.495	3230891132	0	0
KMT5A	0.258	0.337	-0.079	5.019	6.012	0.835	0.495	3.23089e+09	1.09999e-20	3.72499e-20
RAB34	0.31	0.411	-0.102	5.876	6.759	0.869	0.495	3231043260	3.01253e-18	9.76763e-18
AKAP12	1.363	1.453	-0.091	23.03	22.735	1.013	0.495	3.23106e+09	6.09869e-07	1.43027e-06
COL5A1	0.218	0.299	-0.08	4.09	5.09	0.803	0.495	3.23107e+09	4.36191e-24	1.57036e-23
KCND2	0.167	0.255	-0.088	2.847	3.866	0.736	0.495	3.23112e+09	6.91365e-32	2.81025e-31
CBX1	0.659	0.77	-0.111	12.079	12.598	0.959	0.495	3231166765	1.5001e-10	4.02866e-10
RAMAC	0.087	0.15	-0.063	2.202	3.222	0.683	0.495	3.23122e+09	1.31036e-38	5.8538e-38
AFAP1L2	0.106	0.176	-0.071	1.987	3.015	0.659	0.495	3231420595	3.58746e-41	1.65401e-40
AP2S1	0.235	0.332	-0.096	4.451	5.384	0.827	0.495	3231474751	3.61874e-22	1.25909e-21
CD81	1.066	1.166	-0.1	18.944	18.865	1.004	0.495	3.23157e+09	1.20347e-07	2.91596e-07
PRR16	0.055	0.125	-0.07	0.978	2.01	0.486	0.495	3.23162e+09	0	0
PSMC3	0.189	0.279	-0.09	3.616	4.576	0.79	0.495	3231739293	1.03902e-25	3.83844e-25
H2AC18	0.22	0.301	-0.08	5.225	6.131	0.852	0.495	3.23201e+09	5.45048e-19	1.79252e-18
HIGD2A	0.096	0.167	-0.071	2.232	3.219	0.693	0.495	3.23208e+09	1.35627e-36	5.90446e-36
SCN3A	0.212	0.292	-0.08	3.709	4.698	0.789	0.495	3232093358	1.25467e-24	4.55709e-24
GPX1	0.119	0.203	-0.085	2.351	3.33	0.706	0.495	3.23211e+09	3.71021e-35	1.57991e-34
SH3BGRL3	0.111	0.191	-0.08	2.115	3.103	0.681	0.495	3232125860	5.05444e-38	2.24075e-37
MRPL54	0.101	0.18	-0.079	1.954	2.948	0.663	0.495	3.23214e+09	2.84986e-40	1.29893e-39
H2AC19	0.222	0.301	-0.08	5.245	6.145	0.854	0.495	3.2322e+09	9.65769e-19	3.16184e-18
CYS1	0.012	0.07	-0.058	0.217	1.233	0.176	0.495	3.23229e+09	0	0
RHOA	0.572	0.676	-0.104	10.74	11.355	0.946	0.495	3232384248	8.84542e-11	2.39282e-10
RPS3AP25	0.266	0.341	-0.075	6.101	6.985	0.873	0.495	3.23241e+09	1.86912e-16	5.83348e-16
CACNA2D1	0.482	0.581	-0.098	8.903	9.655	0.922	0.495	3.23242e+09	2.47056e-12	6.98128e-12
PHB2	0.298	0.393	-0.095	5.644	6.506	0.867	0.495	3.23248e+09	1.85195e-17	5.89923e-17
SPAG7	0.217	0.299	-0.082	4.032	4.973	0.811	0.495	3232534544	1.34155e-22	4.70928e-22
FIS1	0.235	0.326	-0.091	4.384	5.293	0.828	0.495	3232564192	3.59237e-21	1.22692e-20
TAGLN2	0.118	0.196	-0.077	2.223	3.201	0.694	0.495	3232591282	1.03188e-35	4.43064e-35
STIL	0.284	0.354	-0.07	5.371	6.324	0.849	0.495	3232610211	6.57879e-18	2.11673e-17
H2AW	0.148	0.227	-0.08	2.756	3.716	0.742	0.495	3.23267e+09	3.3354e-30	1.32146e-29
RPL21P93	0.296	0.375	-0.079	8.561	9.331	0.917	0.495	3.23271e+09	1.68012e-12	4.77173e-12
NEIL3	0.15	0.209	-0.058	2.872	3.862	0.744	0.495	3.23283e+09	7.21339e-29	2.80056e-28
AIP	0.131	0.209	-0.078	2.494	3.455	0.722	0.495	3232876670	3.01636e-32	1.23346e-31
CFAP221	0.06	0.12	-0.06	1.18	2.173	0.543	0.495	3232887075	0	0
SNED1-AS1	0.076	0.137	-0.061	1.36	2.353	0.578	0.495	3232947117	0	0
NDUFA6	0.202	0.288	-0.086	3.822	4.742	0.806	0.495	3.23298e+09	4.92729e-23	1.74286e-22
CAVIN2-AS1	0.021	0.081	-0.06	0.384	1.378	0.279	0.495	3.23299e+09	0	0
MCRIP1	0.258	0.347	-0.089	4.877	5.762	0.846	0.495	3.23303e+09	5.54605e-19	1.82339e-18
FAM155A	0.519	0.607	-0.087	8.881	9.733	0.912	0.495	3233092894	7.21087e-12	2.012e-11
PAQR5	0.043	0.103	-0.06	0.855	1.842	0.464	0.495	3.23313e+09	0	0
CCDC167	0.137	0.218	-0.082	2.619	3.565	0.735	0.495	3233143857	1.22638e-30	4.89647e-30
TUFM	0.411	0.507	-0.096	7.619	8.367	0.911	0.495	3.23329e+09	2.88394e-13	8.34278e-13
BAX	0.24	0.334	-0.095	4.496	5.368	0.838	0.495	3233295725	5.67145e-20	1.89565e-19
C7	0.034	0.096	-0.062	0.591	1.575	0.375	0.495	3233299531	0	0
CPNE8	0.038	0.092	-0.054	0.791	1.774	0.446	0.495	3233317534	0	0
S100A10	0.063	0.129	-0.066	1.227	2.202	0.557	0.495	3233323660	0	0
COL27A1	0.143	0.205	-0.062	2.619	3.591	0.729	0.495	3.23334e+09	3.66361e-30	1.45005e-29
GADL1	0.007	0.066	-0.059	0.131	1.113	0.118	0.495	3.2334e+09	0	0
HNRNPA3P6	0.294	0.374	-0.08	7.051	7.834	0.9	0.495	3.23356e+09	7.36095e-14	2.15993e-13
SNRPEP4	0.077	0.138	-0.061	1.915	2.865	0.668	0.495	3.23361e+09	7.95499e-38	3.51882e-37
SCIN	0.007	0.061	-0.054	0.136	1.108	0.123	0.495	3.23373e+09	0	0
CIP2A	0.323	0.394	-0.071	6.111	7.005	0.872	0.495	3233745841	3.06157e-15	9.2856e-15
RPS26P8	0.065	0.111	-0.046	2.01	2.963	0.678	0.495	3233756358	3.945e-36	1.70582e-35
NDUFB5	0.213	0.29	-0.077	4.583	5.461	0.839	0.495	3.23381e+09	4.35972e-19	1.43617e-18
SPTLC3	0.169	0.228	-0.059	2.967	3.93	0.755	0.495	3.23381e+09	1.13866e-26	4.27124e-26
EMX2	0.066	0.126	-0.06	1.234	2.198	0.561	0.495	3.23381e+09	0	0
PIMREG	0.055	0.109	-0.055	1.028	1.993	0.516	0.495	3233893889	0	0
SENP3-EIF4A1	0.53	0.627	-0.097	12.707	13.099	0.97	0.495	3.2339e+09	7.36952e-09	1.87284e-08
MDFIC	0.056	0.114	-0.058	1.1	2.061	0.534	0.495	3233966109	0	0
MPC2	0.196	0.277	-0.08	3.704	4.602	0.805	0.495	3.23402e+09	2.7348e-22	9.53926e-22
NHP2	0.211	0.298	-0.087	3.994	4.873	0.82	0.495	3234017925	4.92637e-21	1.6793e-20
PPIB	0.67	0.773	-0.102	12.285	12.675	0.969	0.495	3.23425e+09	6.58353e-09	1.6767e-08
FUT8	0.233	0.298	-0.065	4.467	5.39	0.829	0.495	3.23432e+09	7.81039e-19	2.56099e-18
TIMM10	0.085	0.159	-0.074	1.647	2.578	0.639	0.495	3.23441e+09	1.88426e-40	8.60909e-40
DNAJC8	0.459	0.563	-0.104	8.605	9.243	0.931	0.495	3.23447e+09	2.25671e-11	6.21154e-11
PRC1-AS1	0.169	0.226	-0.057	3.181	4.114	0.773	0.495	3.23462e+09	3.71177e-24	1.33735e-23
CASR	0.009	0.068	-0.059	0.18	1.125	0.16	0.495	3234617823	0	0
MAFB	0.045	0.108	-0.064	0.816	1.754	0.465	0.495	3.23468e+09	0	0
DTYMK	0.256	0.337	-0.081	4.883	5.735	0.852	0.495	3234727436	3.09613e-17	9.82424e-17
LINC-PINT	0.144	0.202	-0.058	3.096	4.008	0.772	0.495	3234806889	1.86823e-24	6.76404e-24
WFDC2	0.377	0.466	-0.09	7.013	7.753	0.905	0.495	3.23489e+09	6.15858e-13	1.76591e-12
COL8A1	0.126	0.194	-0.068	2.356	3.274	0.72	0.495	3.23489e+09	4.58604e-30	1.81268e-29
PGRMC1	0.7	0.809	-0.109	12.942	13.212	0.98	0.495	3.2349e+09	2.59199e-08	6.44808e-08
TXK	0.052	0.112	-0.06	0.953	1.884	0.506	0.495	3234958804	0	0
FBXO5	0.171	0.239	-0.068	3.324	4.219	0.788	0.495	3.23504e+09	7.71978e-23	2.72188e-22
TMPRSS4	0.011	0.066	-0.055	0.191	1.123	0.17	0.495	3235044723	0	0
CA10	0.017	0.078	-0.061	0.337	1.267	0.266	0.495	3235061953	0	0
BUB3	0.229	0.298	-0.068	4.434	5.311	0.835	0.495	3235135642	4.07414e-18	1.31709e-17
RPS26P31	0.037	0.075	-0.038	1.446	2.36	0.613	0.495	3235196404	1.81328e-42	8.49747e-42
EBF1	0.416	0.492	-0.076	6.593	7.451	0.885	0.495	3.23521e+09	3.1026e-13	8.96641e-13
ESPL1	0.11	0.161	-0.051	2.133	3.056	0.698	0.495	3.23524e+09	1.04297e-31	4.22867e-31
DYNLT1	0.624	0.722	-0.098	11.529	12	0.961	0.495	3235289847	8.69633e-09	2.20302e-08
TUBB2A	0.06	0.121	-0.061	1.303	2.216	0.588	0.495	3235330519	2.8026e-45	1.4013e-44
MRPL36	0.099	0.171	-0.072	1.907	2.801	0.681	0.495	3.23543e+09	2.78601e-34	1.17029e-33
EZR	0.335	0.404	-0.07	6.196	7.033	0.881	0.495	3.23554e+09	1.22967e-13	3.59042e-13
COA3	0.105	0.177	-0.072	2.028	2.916	0.695	0.495	3.23554e+09	1.53655e-32	6.31078e-32
POU3F3	0.085	0.128	-0.042	1.587	2.507	0.633	0.495	3235656241	1.61578e-38	7.20615e-38
SPATA13	0.176	0.232	-0.056	3.823	4.702	0.813	0.495	3.23567e+09	1.03989e-19	3.46274e-19
SEMA3C	0.115	0.181	-0.066	2.191	3.084	0.71	0.495	3235674270	2.15073e-30	8.54753e-30
MSRB2	0.381	0.471	-0.09	7.078	7.782	0.91	0.495	3235772070	3.20229e-12	9.02103e-12
PTPRQ	0.135	0.22	-0.086	2.986	3.85	0.776	0.495	3.2358e+09	8.25764e-24	2.95821e-23
GTF2A2	0.418	0.517	-0.099	8.315	8.959	0.928	0.495	3235842933	8.72476e-11	2.36058e-10
MRPL52	0.212	0.291	-0.079	3.994	4.827	0.827	0.495	3235904667	7.42098e-19	2.43355e-18
ZNHIT1	0.165	0.243	-0.079	3.167	4.014	0.789	0.495	3.23594e+09	1.39379e-22	4.88997e-22
MTUS1	0.081	0.132	-0.051	1.516	2.418	0.627	0.495	3235975519	3.61385e-39	1.62329e-38
ADAMTS15	0.096	0.154	-0.058	1.792	2.686	0.667	0.495	3.23599e+09	1.14007e-34	4.8232e-34
ADAMTS1	0.086	0.145	-0.059	1.546	2.44	0.633	0.495	3236011280	1.33953e-38	5.98245e-38
SNHG31	0.568	0.647	-0.079	10.222	10.887	0.939	0.496	3.23613e+09	4.3721e-09	1.12073e-08
LINC02523	0.029	0.084	-0.055	0.8	1.691	0.473	0.496	3236162528	0	0
TMEFF2	0.09	0.158	-0.068	1.915	2.794	0.685	0.496	3236175890	1.08003e-32	4.44783e-32
NTN4	0.138	0.201	-0.063	2.944	3.816	0.771	0.496	3236224319	2.05357e-23	7.30507e-23
SPAG5	0.124	0.175	-0.051	2.663	3.545	0.751	0.496	3.23629e+09	3.50489e-25	1.2844e-24
RPL5P4	0.087	0.139	-0.053	1.944	2.817	0.69	0.496	3236378744	6.24155e-32	2.53932e-31
MRPL41	0.141	0.216	-0.074	2.71	3.556	0.762	0.496	3236425614	9.40885e-25	3.42127e-24
GAS2	0.553	0.653	-0.1	9.547	10.141	0.941	0.496	3.23645e+09	2.11631e-09	5.4803e-09
CLDN1	0.014	0.065	-0.051	0.245	1.128	0.217	0.496	3236647637	0	0
COL1A1	0.233	0.302	-0.068	4.278	5.117	0.836	0.496	3236648751	4.90338e-17	1.54987e-16
PDAP1	0.451	0.547	-0.096	8.501	9.107	0.933	0.496	3.23665e+09	3.96557e-10	1.0505e-09
LSM6	0.334	0.424	-0.091	6.321	7.027	0.9	0.496	3236717551	1.32776e-12	3.7787e-12
SLC1A3	0.039	0.092	-0.053	0.757	1.633	0.464	0.496	3.23678e+09	0	0
MAGEF1	0.373	0.461	-0.088	7.04	7.713	0.913	0.496	3236867002	1.64962e-11	4.55546e-11
HSPE1P4	0.023	0.068	-0.045	0.594	1.464	0.405	0.496	3236909167	0	0
RNF7	0.248	0.328	-0.079	5.744	6.47	0.888	0.496	3.23696e+09	2.29004e-13	6.64096e-13
PSME1	0.086	0.149	-0.063	1.603	2.459	0.652	0.496	3237024274	1.80446e-35	7.7199e-35
RPS19BP1	0.189	0.261	-0.072	3.458	4.273	0.809	0.496	3237070681	1.13636e-19	3.78159e-19
RPL23AP2	0.112	0.168	-0.056	2.597	3.434	0.756	0.496	3237098024	1.57506e-24	5.71231e-24
MRPL53	0.117	0.183	-0.066	2.643	3.468	0.762	0.496	3.23718e+09	4.14202e-24	1.49153e-23
TMEM256	0.059	0.117	-0.058	1.22	2.076	0.588	0.496	3237210774	1.25696e-42	5.89947e-42
PKM	0.875	0.975	-0.1	15.97	15.962	1	0.496	3237256317	2.35737e-06	5.39384e-06
BNC2	1.116	1.2	-0.083	19.01	18.974	1.002	0.496	3237291365	1.1229e-05	2.47975e-05
NDUFB1	0.197	0.268	-0.071	3.685	4.493	0.82	0.496	3237331880	2.09115e-18	6.80509e-18
CNIH4	0.395	0.476	-0.081	7.481	8.16	0.917	0.496	3237414070	1.27964e-10	3.44586e-10
CHMP5	0.295	0.382	-0.087	5.593	6.305	0.887	0.496	3237537945	3.59916e-13	1.03874e-12
SPP1	0.012	0.063	-0.051	0.223	1.079	0.207	0.496	3237543568	0	0
MORF4L1	1.422	1.496	-0.074	25.258	24.447	1.033	0.496	3237586794	8.84761e-05	0.000185289
TEC	0.099	0.157	-0.059	1.86	2.701	0.688	0.496	3237599770	1.2223e-30	4.8808e-30
ATP6V0B	0.433	0.527	-0.094	8.136	8.695	0.936	0.496	3.23767e+09	7.27825e-10	1.91313e-09
NSA2	0.458	0.553	-0.094	8.591	9.15	0.939	0.496	3.23772e+09	1.93629e-09	5.02106e-09
TINCR	0.1	0.155	-0.055	2.371	3.193	0.743	0.496	3237725982	2.6111e-25	9.59065e-25
NDUFAF3	0.083	0.147	-0.065	1.627	2.454	0.663	0.496	3237813313	1.75926e-33	7.30916e-33
COPE	0.298	0.388	-0.09	5.939	6.625	0.897	0.496	3237817268	2.28764e-12	6.47125e-12
TMEM132C	0.168	0.234	-0.066	2.976	3.796	0.784	0.496	3237913334	6.1976e-21	2.10881e-20
DSTN	0.501	0.584	-0.082	9.185	9.786	0.939	0.496	3.23792e+09	7.37816e-09	1.87474e-08
NDUFA3	0.121	0.193	-0.071	2.316	3.123	0.742	0.496	3237944489	1.84906e-25	6.80339e-25
CASC19	0.155	0.222	-0.066	3.013	3.823	0.788	0.496	3.23805e+09	1.44532e-20	4.88458e-20
CYBA	0.247	0.327	-0.079	4.529	5.261	0.861	0.496	3238111185	5.78379e-15	1.74245e-14
S100A1	0.053	0.112	-0.06	0.983	1.811	0.542	0.496	3238121779	0	0
ISCA2	0.087	0.15	-0.063	1.663	2.482	0.67	0.496	3238178317	3.54833e-32	1.44877e-31
NGRN	0.226	0.298	-0.072	5.325	6.04	0.882	0.496	3.23818e+09	3.93401e-13	1.13394e-12
RAMACL	0.057	0.106	-0.048	1.542	2.359	0.654	0.496	3.23825e+09	7.23588e-34	3.0224e-33
SSR2	0.73	0.828	-0.097	13.378	13.569	0.986	0.496	3238255503	9.9778e-07	2.3204e-06
COPZ1	0.288	0.367	-0.079	5.535	6.243	0.887	0.496	3238258086	1.10547e-12	3.15057e-12
LINC01579	0.08	0.141	-0.061	1.546	2.367	0.653	0.496	3238323372	1.2992e-33	5.40762e-33
NDUFS3	0.568	0.668	-0.1	11.551	11.915	0.969	0.496	3.23834e+09	2.22182e-07	5.3208e-07
LINC02149	0.043	0.099	-0.056	0.773	1.598	0.484	0.496	3238414163	0	0
TCEAL9	0.412	0.499	-0.086	7.711	8.318	0.927	0.496	3.23844e+09	9.10222e-10	2.38453e-09
CDKN1C	0.158	0.223	-0.065	2.966	3.755	0.79	0.496	3.23846e+09	2.63395e-20	8.85477e-20
GPC5-AS2	0.352	0.415	-0.064	6.185	6.932	0.892	0.496	3238524456	2.07857e-11	5.72614e-11
BUD31	0.21	0.289	-0.079	3.966	4.708	0.842	0.496	3.23852e+09	3.71187e-16	1.14904e-15
HTATSF1	0.254	0.334	-0.08	4.812	5.534	0.87	0.496	3238577568	7.60263e-14	2.23023e-13
PGAM4	0.093	0.153	-0.061	2.165	2.956	0.732	0.496	3.23864e+09	1.23625e-25	4.5586e-25
ANXA1	0.005	0.053	-0.048	0.098	0.912	0.108	0.496	3238887970	0	0
TNFSF10	0.009	0.056	-0.048	0.167	0.979	0.17	0.496	3238960589	0	0
HLA-C	0.139	0.195	-0.056	2.577	3.368	0.765	0.496	3238961915	6.74719e-22	2.33361e-21
VDAC2	0.637	0.74	-0.103	11.957	12.213	0.979	0.496	3239059616	6.46521e-07	1.51456e-06
PCBD1	0.13	0.199	-0.068	2.515	3.285	0.765	0.496	3.23908e+09	3.28787e-22	1.14521e-21
TIMP1	0.177	0.247	-0.07	3.409	4.158	0.82	0.496	3.23912e+09	1.77903e-17	5.66807e-17
EIF1AX	0.766	0.854	-0.088	15.075	15.303	0.985	0.496	3239133644	6.82261e-06	1.52394e-05
RANGAP1	0.198	0.247	-0.05	3.724	4.516	0.825	0.496	3.23918e+09	3.6949e-16	1.14389e-15
LHX1	0.118	0.171	-0.053	1.975	2.77	0.713	0.496	3239304888	3.12291e-26	1.16392e-25
ELN	0.041	0.087	-0.046	0.751	1.55	0.484	0.496	3239346993	0	0
DDR2	0.087	0.138	-0.051	1.721	2.513	0.685	0.496	3239382195	5.69609e-29	2.21579e-28
LGR5	0.442	0.5	-0.058	7.28	8.028	0.907	0.496	3.23944e+09	1.67909e-09	4.36046e-09
EPHA7	0.238	0.305	-0.066	4.191	4.941	0.848	0.496	3.23945e+09	1.62591e-14	4.85205e-14
CLSTN2	0.203	0.267	-0.063	3.522	4.288	0.821	0.496	3.23952e+09	1.5463e-16	4.83779e-16
ASTN1	0.199	0.253	-0.054	3.587	4.359	0.823	0.496	3239531750	2.83151e-16	8.79327e-16
BOLA2	0.079	0.131	-0.052	2.033	2.805	0.725	0.496	3239547564	2.51855e-25	9.25179e-25
CSRP2	0.248	0.321	-0.073	4.746	5.455	0.87	0.496	3239567479	4.16072e-13	1.19874e-12
EIF3F	0.524	0.613	-0.089	9.763	10.218	0.955	0.496	3.23961e+09	1.15118e-07	2.79201e-07
MME	0.042	0.104	-0.062	0.931	1.715	0.543	0.496	3.23963e+09	3.22299e-44	1.54143e-43
MRPS33	0.142	0.206	-0.064	2.656	3.413	0.778	0.496	3.23968e+09	1.94275e-20	6.54974e-20
UQCC2	0.388	0.475	-0.088	7.246	7.809	0.928	0.496	3239747142	1.97677e-09	5.12271e-09
NUF2	0.72	0.797	-0.078	12.91	13.288	0.972	0.496	3.23999e+09	3.53972e-06	8.01929e-06
TCEAL2	0.134	0.197	-0.064	2.488	3.232	0.77	0.496	3240056434	5.71e-21	1.94435e-20
FAUP1	0.099	0.154	-0.055	2.06	2.812	0.732	0.496	3240083617	3.37685e-24	1.21778e-23
KCTD8	0.12	0.203	-0.083	2.81	3.548	0.792	0.496	3240099130	5.10914e-19	1.68148e-18
PARPBP	0.35	0.414	-0.064	6.674	7.356	0.907	0.496	3240120762	1.00283e-09	2.62476e-09
CHCHD5	0.092	0.154	-0.062	1.743	2.499	0.697	0.496	3.24012e+09	2.14282e-27	8.13253e-27
FRMD3	0.322	0.397	-0.074	6.283	6.954	0.903	0.496	3240245619	4.21746e-10	1.11621e-09
DLK1	0.093	0.153	-0.06	1.828	2.579	0.709	0.496	3.24029e+09	4.0148e-26	1.49337e-25
FOXC1	0.462	0.551	-0.088	8.555	9.024	0.948	0.496	3240402488	5.153e-08	1.26652e-07
ACADL	0.012	0.053	-0.041	0.216	0.984	0.219	0.496	3240422570	0	0
HNRNPH2	0.168	0.235	-0.067	3.273	3.988	0.821	0.496	3240431012	1.62996e-16	5.09705e-16
SLC38A11	0.001	0.048	-0.047	0.025	0.791	0.031	0.496	3240439734	0	0
FOXP2	0.121	0.189	-0.067	2.539	3.278	0.775	0.496	3.24044e+09	4.41059e-20	1.47622e-19
PCDH9	0.772	0.843	-0.071	12.45	13.017	0.956	0.496	3.24052e+09	4.31048e-06	9.7337e-06
CEMIP2	0.16	0.212	-0.052	3.059	3.803	0.804	0.496	3240562363	3.46158e-17	1.0974e-16
TFCP2L1	0.042	0.092	-0.051	0.791	1.549	0.511	0.496	3240610486	0	0
MRPS26	0.442	0.525	-0.083	8.11	8.631	0.94	0.496	3240614682	3.362e-08	8.3202e-08
DMAC1	0.257	0.334	-0.077	5.045	5.702	0.885	0.496	3.24063e+09	1.17726e-11	3.26515e-11
SUMO1	0.877	0.973	-0.096	16.024	15.892	1.008	0.496	3.24065e+09	3.27504e-05	7.05151e-05
RPL39P3	0.182	0.238	-0.056	4.277	4.967	0.861	0.496	3.24067e+09	3.47173e-13	1.00232e-12
TENM2	0.327	0.377	-0.05	5.654	6.38	0.886	0.496	3240711507	1.45271e-10	3.90467e-10
ARL4C	0.073	0.117	-0.044	1.339	2.095	0.639	0.496	3240770512	9.91264e-32	4.02006e-31
CLDN10	0.05	0.097	-0.048	0.94	1.693	0.555	0.496	3.24078e+09	1.0358e-40	4.75086e-40
LAMA2	0.203	0.261	-0.057	4.083	4.806	0.85	0.496	3240800864	1.6704e-13	4.85995e-13
LINC01090	0.107	0.148	-0.041	2.14	2.892	0.74	0.496	3240817812	3.02137e-22	1.05285e-21
RCAN2	0.128	0.185	-0.057	2.531	3.267	0.775	0.496	3.24082e+09	1.3882e-19	4.61052e-19
IRF2BPL	0.17	0.235	-0.065	3.173	3.881	0.818	0.496	3240914216	2.38514e-16	7.42006e-16
MIR503HG	0.211	0.277	-0.066	3.976	4.667	0.852	0.496	3.24094e+09	1.0802e-13	3.15803e-13
ANGPT1	0.104	0.161	-0.057	1.874	2.61	0.718	0.496	3240982889	2.12076e-24	7.67051e-24
EVA1B	0.209	0.283	-0.075	4	4.662	0.858	0.496	3.24106e+09	1.51876e-13	4.42438e-13
VAMP8	0.104	0.161	-0.057	1.985	2.711	0.732	0.496	3241090341	3.32481e-23	1.17917e-22
RABAC1	0.181	0.247	-0.066	3.431	4.122	0.832	0.496	3.2411e+09	3.36254e-15	1.01878e-14
KIAA1755	0.015	0.056	-0.041	0.264	1.01	0.261	0.496	3241123231	0	0
BOLA2B	0.05	0.097	-0.047	1.182	1.919	0.616	0.496	3241124170	5.81572e-34	2.43366e-33
TOMM22	0.159	0.227	-0.068	2.972	3.664	0.811	0.496	3241247501	7.9392e-17	2.49733e-16
CLDN10-AS1	0.007	0.05	-0.044	0.134	0.873	0.153	0.496	3241346525	0	0
AR	0.057	0.102	-0.045	1.151	1.884	0.611	0.496	3241404718	6.58554e-34	2.75219e-33
SELENOK	0.223	0.296	-0.073	4.305	4.949	0.87	0.496	3241522824	2.20961e-12	6.25496e-12
TSHZ3	0.148	0.191	-0.043	2.589	3.322	0.78	0.496	3241523003	2.96998e-18	9.63163e-18
HSD17B10	0.116	0.178	-0.062	2.224	2.926	0.76	0.496	3.24156e+09	1.35917e-20	4.59584e-20
SIM1	0.269	0.317	-0.047	4.421	5.142	0.86	0.496	3241586217	5.42347e-12	1.51831e-11
IGFBP2	1.548	1.611	-0.063	26.087	24.841	1.05	0.496	3.24159e+09	0.000873297	0.00170282
BMPR1B	0.666	0.748	-0.082	11.322	11.703	0.967	0.496	3241621626	4.40792e-06	9.95022e-06
SRI	0.249	0.328	-0.079	4.954	5.572	0.889	0.496	3.24166e+09	5.18614e-11	1.41262e-10
RAB13	0.255	0.321	-0.065	5.712	6.322	0.904	0.496	3241664395	7.1336e-10	1.87557e-09
RHEX	0.024	0.067	-0.043	0.52	1.247	0.417	0.496	3241683696	0	0
STK32B	0.132	0.19	-0.058	2.75	3.454	0.796	0.496	3.24169e+09	2.90866e-17	9.23491e-17
HES4	0.105	0.152	-0.047	1.914	2.635	0.726	0.496	3241693261	8.43148e-23	2.97083e-22
MANF	0.411	0.495	-0.084	7.73	8.219	0.941	0.496	3241711730	6.79947e-08	1.66211e-07
H3C13	0.067	0.114	-0.047	1.499	2.213	0.677	0.496	3241736645	2.24051e-27	8.50028e-27
ARPC1A	0.178	0.24	-0.062	4.037	4.69	0.861	0.496	3241761105	8.76506e-13	2.50541e-12
PAPLN	0.053	0.095	-0.042	1.018	1.743	0.584	0.496	3.24177e+09	5.30389e-36	2.2872e-35
FYB2	0.007	0.049	-0.042	0.145	0.869	0.167	0.496	3241829087	0	0
AP1S1	0.131	0.193	-0.062	2.499	3.188	0.784	0.496	3.24185e+09	2.02876e-18	6.60473e-18
CDC25B	0.074	0.116	-0.042	1.4	2.121	0.66	0.496	3241858560	1.77903e-28	6.86361e-28
TNS1	0.278	0.329	-0.051	5.086	5.776	0.881	0.496	3241865528	1.41862e-10	3.81399e-10
SLC16A12	0.014	0.054	-0.041	0.287	1.009	0.285	0.496	3241895768	0	0
ID1	0.487	0.568	-0.081	8.729	9.174	0.952	0.496	3.24197e+09	4.09782e-07	9.69064e-07
LGALS3	0.014	0.05	-0.037	0.254	0.972	0.261	0.496	3242033088	0	0
DOCK10	0.17	0.227	-0.057	3.479	4.163	0.836	0.496	3242109563	6.05718e-14	1.78145e-13
PHYHIPL	0.05	0.097	-0.048	1.025	1.735	0.591	0.496	3242127496	5.75794e-35	2.44472e-34
SSNA1	0.15	0.21	-0.061	2.819	3.496	0.806	0.496	3242127848	1.96436e-16	6.12714e-16
HSPA5	0.858	0.936	-0.079	15.247	15.295	0.997	0.496	3242162158	7.09828e-05	0.000149705
SELENOW	0.249	0.32	-0.071	4.748	5.365	0.885	0.496	3.24222e+09	6.41035e-11	1.74058e-10
CDH4	0.323	0.384	-0.06	5.165	5.841	0.884	0.496	3.24223e+09	3.49457e-10	9.27346e-10
NDUFA8	0.15	0.214	-0.064	2.87	3.536	0.812	0.496	3242284132	4.96119e-16	1.53058e-15
RNF181	0.073	0.131	-0.058	1.431	2.125	0.674	0.496	3242301853	3.18956e-27	1.20665e-26
MYO3B	0.161	0.218	-0.057	3.163	3.843	0.823	0.496	3242357174	9.61277e-15	2.88049e-14
RALYL	0.849	0.915	-0.066	13.43	13.963	0.962	0.496	3242398268	3.80891e-05	8.17014e-05
TMEM14C	0.329	0.41	-0.081	6.192	6.722	0.921	0.496	3.24244e+09	8.01388e-09	2.03352e-08
ECI1	0.319	0.392	-0.074	5.95	6.518	0.913	0.496	3242459630	4.65338e-09	1.1914e-08
NUDT1	0.117	0.177	-0.06	2.225	2.901	0.767	0.496	3242478712	3.09362e-19	1.02173e-18
SCNN1A	0.019	0.055	-0.036	0.375	1.079	0.348	0.496	3242524851	0	0
LRTM1	0.044	0.087	-0.043	0.816	1.517	0.538	0.496	3242532845	1.19487e-39	5.40442e-39
SCOC	0.39	0.463	-0.072	7.399	7.935	0.932	0.497	3.24263e+09	1.27851e-07	3.09473e-07
ELF3	0.014	0.053	-0.039	0.282	0.98	0.288	0.497	3242679202	0	0
CFI	0.043	0.076	-0.033	0.916	1.613	0.568	0.497	3242732740	4.04964e-36	1.75059e-35
PTH1R	0.043	0.089	-0.045	0.838	1.53	0.547	0.497	3.24275e+09	2.20129e-38	9.80102e-38
PGLS	0.325	0.4	-0.075	6.068	6.616	0.917	0.497	3242775637	9.89152e-09	2.50163e-08
TFPI	0.032	0.072	-0.039	0.65	1.343	0.484	0.497	3242825080	7.00649e-45	3.36312e-44
GPR132	0.002	0.041	-0.039	0.045	0.739	0.061	0.497	3.24284e+09	0	0
HDGF	0.482	0.563	-0.08	9.046	9.464	0.956	0.497	3242849308	1.58094e-06	3.64447e-06
DNLZ	0.068	0.113	-0.045	1.528	2.207	0.693	0.497	3.2429e+09	9.10277e-25	3.31148e-24
SHISA3	0.409	0.483	-0.074	7.52	8.01	0.939	0.497	3243034683	2.48638e-07	5.94278e-07
TUBB3	0.103	0.156	-0.053	2.309	2.963	0.779	0.497	3.24316e+09	9.22374e-18	2.95851e-17
MPST	0.147	0.203	-0.056	2.735	3.388	0.807	0.497	3243162781	1.48466e-15	4.53478e-15
FOSL2	0.064	0.106	-0.042	1.247	1.926	0.648	0.497	3243195900	4.32367e-28	1.65788e-27
COA6	0.124	0.182	-0.058	2.348	3.001	0.782	0.497	3.24321e+09	1.85327e-17	5.90284e-17
COPRS	0.159	0.224	-0.065	3.058	3.687	0.829	0.497	3243275359	3.60545e-14	1.06687e-13
DNAJC19	0.266	0.337	-0.071	5.126	5.696	0.9	0.497	3.24328e+09	1.55274e-09	4.03759e-09
NPW	0.183	0.248	-0.065	3.374	3.992	0.845	0.497	3.24329e+09	4.06061e-13	1.17001e-12
MAGI2	1.66	1.79	-0.13	27.139	26.021	1.043	0.497	3.24331e+09	0.00235785	0.0044314
SEPTIN7	1.515	1.568	-0.053	26.425	25.377	1.041	0.497	3243366863	0.00220086	0.00414561
H2BC9	0.139	0.193	-0.054	2.608	3.257	0.801	0.497	3243413211	7.90479e-16	2.42909e-15
CHMP2A	0.163	0.225	-0.061	3.057	3.686	0.829	0.497	3243416908	5.17019e-14	1.52409e-13
DPM3	0.119	0.174	-0.054	2.261	2.91	0.777	0.497	3243421671	1.11252e-17	3.56125e-17
SLC44A3-AS1	0.226	0.279	-0.053	4.153	4.79	0.867	0.497	3243485754	5.68714e-11	1.54684e-10
NUDT16L1	0.247	0.317	-0.071	4.639	5.21	0.89	0.497	3243494175	3.98454e-10	1.05535e-09
IER3IP1	0.135	0.19	-0.055	3.078	3.701	0.832	0.497	3.24356e+09	8.6714e-14	2.54002e-13
EMC9	0.056	0.101	-0.045	1.061	1.724	0.616	0.497	3243667298	1.81237e-30	7.20906e-30
SLC22A3	0.02	0.06	-0.04	0.41	1.076	0.381	0.497	3243690199	0	0
RRAGA	0.096	0.149	-0.053	1.844	2.49	0.74	0.497	3.24372e+09	3.41747e-20	1.14611e-19
POP7	0.072	0.126	-0.054	1.413	2.065	0.684	0.497	3243732484	1.16797e-24	4.24457e-24
CD9	0.262	0.313	-0.051	4.886	5.505	0.888	0.497	3243737993	1.63564e-09	4.24903e-09
EMC6	0.127	0.185	-0.058	2.402	3.035	0.791	0.497	3.24378e+09	2.01839e-16	6.29383e-16
TBCA	1.391	1.45	-0.06	24.568	23.728	1.035	0.497	3243849787	0.00212333	0.00400548
RNF26	0.064	0.107	-0.043	1.246	1.902	0.655	0.497	3243860578	9.91973e-27	3.7245e-26
SMTN	0.041	0.076	-0.035	0.759	1.421	0.535	0.497	3.2439e+09	1.33679e-37	5.89278e-37
NTRK3	0.043	0.086	-0.043	0.786	1.445	0.544	0.497	3.2439e+09	9.07932e-37	3.96345e-36
MACROD1	0.14	0.182	-0.042	2.58	3.232	0.798	0.497	3.2439e+09	2.4931e-15	7.57297e-15
THYN1	0.111	0.17	-0.058	2.176	2.807	0.775	0.497	3243913077	1.56005e-17	4.97834e-17
CST3	0.316	0.385	-0.069	5.899	6.42	0.919	0.497	3243936285	3.49811e-08	8.65436e-08
H3C8	0.038	0.078	-0.04	0.748	1.406	0.532	0.497	3243940289	7.01981e-38	3.10816e-37
ENPP7P2	0.182	0.229	-0.047	3.401	4.039	0.842	0.497	3.24396e+09	2.51069e-12	7.09342e-12
ZMAT2	0.199	0.267	-0.068	3.893	4.479	0.869	0.497	3.24397e+09	3.74374e-11	1.02498e-10
FAM162A	0.41	0.496	-0.086	7.62	8.025	0.949	0.497	3243989841	8.54497e-07	1.99314e-06
MICOS13	0.11	0.166	-0.056	2.089	2.721	0.768	0.497	3.244e+09	5.83056e-18	1.87826e-17
SEC11A	1.16	1.236	-0.076	20.703	20.023	1.034	0.497	3.24407e+09	0.00117422	0.00226592
APCDD1L-DT	0.114	0.166	-0.052	2.115	2.752	0.768	0.497	3244101302	1.27211e-17	4.06639e-17
RAC1	0.729	0.812	-0.083	13.449	13.535	0.994	0.497	3.2441e+09	0.00012338	0.000255786
TMEM176B	0.024	0.059	-0.035	0.482	1.136	0.424	0.497	3.24413e+09	0	0
RBM42	0.098	0.152	-0.054	1.868	2.502	0.747	0.497	3244145472	2.468e-19	8.16538e-19
ARHGEF39	0.041	0.077	-0.036	0.805	1.457	0.552	0.497	3244163146	1.83173e-35	7.8355e-35
HYPK	0.18	0.233	-0.053	3.926	4.521	0.868	0.497	3.24419e+09	7.1676e-11	1.94388e-10
KLHL13	0.561	0.636	-0.075	10.16	10.585	0.96	0.497	3244301321	1.96878e-05	4.28988e-05
DPYD	0.231	0.295	-0.064	4.823	5.401	0.893	0.497	3.24432e+09	3.33506e-09	8.5862e-09
SHCBP1	0.146	0.187	-0.041	2.845	3.48	0.817	0.497	3.24437e+09	1.10559e-13	3.2308e-13
HYLS1	0.115	0.154	-0.04	2.156	2.791	0.773	0.497	3244532189	9.79463e-17	3.07673e-16
NID2	0.103	0.15	-0.047	2.175	2.801	0.776	0.497	3.24455e+09	1.27796e-16	4.0065e-16
FGFR4	0.02	0.055	-0.035	0.383	1.022	0.374	0.497	3244595653	0	0
MRPL55	0.16	0.217	-0.057	3.038	3.636	0.836	0.497	3244614000	8.41591e-13	2.40647e-12
ARHGAP8	0.141	0.183	-0.042	3.167	3.78	0.838	0.497	3244676342	2.62641e-12	7.4151e-12
TMEM141	0.064	0.106	-0.043	1.441	2.065	0.698	0.497	3244717153	1.88045e-22	6.57426e-22
SUMO3	0.129	0.185	-0.055	2.466	3.069	0.803	0.497	3244773961	7.58874e-15	2.27998e-14
DPYSL3	0.229	0.289	-0.06	4.364	4.932	0.885	0.497	3244837984	1.57791e-09	4.10071e-09
ATP6V0E1	0.507	0.582	-0.075	9.462	9.803	0.965	0.497	3244855942	1.73194e-05	3.78363e-05
UNC13C	0.166	0.227	-0.061	3.319	3.913	0.848	0.497	3244881786	1.09171e-11	3.0292e-11
RP1	0.054	0.1	-0.046	1.195	1.817	0.657	0.497	3244896037	2.13093e-25	7.83326e-25
SCTR	0.007	0.044	-0.037	0.131	0.76	0.173	0.497	3244937551	0	0
LINC00113	0.016	0.055	-0.04	0.283	0.911	0.311	0.497	3.24496e+09	0	0
CETN2	0.068	0.117	-0.049	1.281	1.897	0.675	0.497	3244971618	5.2165e-24	1.8757e-23
JADE1	0.285	0.329	-0.044	5.353	5.949	0.9	0.497	3244995434	4.75571e-08	1.17049e-07
SVIP	0.133	0.185	-0.052	2.497	3.099	0.806	0.497	3.245e+09	2.05997e-14	6.12963e-14
NDUFS7	0.127	0.181	-0.054	2.425	3.023	0.802	0.497	3245006531	9.46918e-15	2.83773e-14
HMGN2P5	0.043	0.082	-0.039	1.045	1.664	0.628	0.497	3245022363	1.06616e-27	4.06468e-27
TSEN34	0.155	0.215	-0.06	2.959	3.538	0.836	0.497	3.24507e+09	1.34088e-12	3.81537e-12
MRPL27	0.197	0.258	-0.062	3.733	4.294	0.869	0.497	3245085043	1.57491e-10	4.22743e-10
DUSP1	0.113	0.158	-0.045	2.127	2.737	0.777	0.497	3.2451e+09	3.62066e-16	1.12113e-15
CARD9	0.072	0.114	-0.041	1.627	2.237	0.727	0.497	3.24511e+09	7.72194e-20	2.5767e-19
NR1H4	0.013	0.05	-0.036	0.287	0.91	0.315	0.497	3245113756	0	0
GSG1L	0.036	0.074	-0.038	0.705	1.326	0.532	0.497	3.24517e+09	8.45744e-36	3.63631e-35
RPL13AP25	0.384	0.446	-0.062	8.699	9.095	0.957	0.497	3.24517e+09	1.15228e-05	2.54233e-05
NR3C1	0.241	0.286	-0.045	4.427	5.022	0.882	0.497	3245184196	3.87992e-09	9.96806e-09
SCN2A	0.14	0.186	-0.046	2.534	3.141	0.807	0.497	3245196410	5.31878e-14	1.56732e-13
POLR1H	0.166	0.227	-0.061	3.17	3.739	0.848	0.497	3245210222	8.1929e-12	2.28262e-11
RTL1	0.027	0.061	-0.034	0.502	1.122	0.447	0.497	3245222244	4.62428e-44	2.20004e-43
SAC3D1	0.148	0.207	-0.06	2.859	3.435	0.832	0.497	3.24523e+09	9.17642e-13	2.62159e-12
CYB5A	0.302	0.365	-0.063	5.62	6.124	0.918	0.497	3245309690	1.29175e-07	3.12536e-07
ENY2	0.509	0.589	-0.079	9.506	9.799	0.97	0.497	3245397199	2.91277e-05	6.291e-05
EIF4A3	0.256	0.324	-0.068	4.878	5.384	0.906	0.497	3.24547e+09	2.35948e-08	5.87743e-08
FOXN4	0.042	0.075	-0.033	0.784	1.397	0.561	0.497	3245467922	1.51771e-32	6.23581e-32
CIB1	0.077	0.122	-0.046	1.454	2.053	0.708	0.497	3245521961	7.34633e-21	2.49569e-20
LIN7A	0.018	0.053	-0.035	0.364	0.975	0.374	0.497	3245522493	0	0
SUN2	0.319	0.367	-0.048	6.258	6.808	0.919	0.497	3.24558e+09	7.24225e-07	1.69323e-06
PHLDB1	0.232	0.28	-0.048	4.348	4.917	0.884	0.497	3245601177	5.80386e-09	1.4812e-08
PLXDC1	0.07	0.106	-0.036	1.29	1.897	0.68	0.497	3245607898	1.41113e-22	4.94973e-22
ZBTB16	0.258	0.31	-0.053	4.807	5.36	0.897	0.497	3.24566e+09	2.77553e-08	6.89661e-08
LINC02471	0.006	0.044	-0.037	0.139	0.744	0.186	0.497	3.2457e+09	0	0
TMEM51	0.123	0.162	-0.039	2.284	2.877	0.794	0.497	3.24584e+09	2.33028e-14	6.92493e-14
LRRK2-DT	0.007	0.043	-0.036	0.131	0.733	0.179	0.497	3245836970	0	0
NDUFB4P12	0.03	0.066	-0.036	0.817	1.411	0.579	0.497	3245888036	1.20841e-30	4.82653e-30
MRPL28	0.18	0.243	-0.063	3.584	4.121	0.87	0.497	3.24595e+09	4.1417e-10	1.09643e-09
CLDN3	0.155	0.208	-0.053	2.955	3.513	0.841	0.497	3.24596e+09	1.0747e-11	2.98252e-11
SFMBT2	0.289	0.334	-0.045	5.056	5.62	0.9	0.497	3.24599e+09	9.47395e-08	2.30476e-07
ARAP2	0.113	0.153	-0.04	2.169	2.755	0.787	0.497	3246013177	1.00966e-14	3.02378e-14
NME4	0.162	0.214	-0.052	3.086	3.642	0.847	0.497	3.24607e+09	3.35927e-11	9.20743e-11
SAMD1	0.221	0.286	-0.065	4.221	4.731	0.892	0.497	3246089629	7.77824e-09	1.97467e-08
PMP22	0.043	0.079	-0.036	0.832	1.423	0.584	0.497	3246106123	1.15485e-29	4.53493e-29
ZCRB1	0.288	0.356	-0.068	5.477	5.949	0.921	0.497	3.24611e+09	2.8155e-07	6.71385e-07
MMP7	0.001	0.036	-0.035	0.025	0.615	0.04	0.497	3246189216	0	0
VPS25	0.085	0.133	-0.047	1.645	2.221	0.741	0.497	3246194976	6.15643e-18	1.98184e-17
HS3ST3B1	0.109	0.152	-0.043	2.152	2.727	0.789	0.497	3246223168	1.48732e-14	4.44097e-14
NDE1	0.312	0.357	-0.044	5.892	6.436	0.915	0.497	3246264249	8.78333e-07	2.04799e-06
NTHL1	0.1	0.149	-0.049	1.876	2.444	0.767	0.497	3.24628e+09	4.11526e-16	1.27181e-15
MAF	0.124	0.176	-0.051	2.311	2.872	0.805	0.497	3246289605	1.01297e-13	2.96364e-13
ATRAID	0.194	0.252	-0.057	3.735	4.262	0.876	0.497	3246312209	1.70404e-09	4.42455e-09
UQCC3	0.167	0.223	-0.056	3.151	3.689	0.854	0.497	3.24636e+09	9.29819e-11	2.5136e-10
MROH9	0.075	0.12	-0.045	1.332	1.91	0.698	0.497	3246385746	1.20266e-20	4.07051e-20
CENPI	0.234	0.276	-0.042	4.44	4.994	0.889	0.497	3246499179	3.55721e-08	8.79988e-08
ATP10A	0.046	0.086	-0.039	0.93	1.505	0.618	0.497	3246544601	1.9155e-26	7.16256e-26
HLA-B	0.059	0.093	-0.034	1.124	1.7	0.661	0.497	3246606227	6.3214e-23	2.23252e-22
HNRNPF	0.592	0.667	-0.075	10.949	11.138	0.983	0.497	3246607302	0.000216397	0.000441602
GPC4	0.069	0.104	-0.035	1.449	2.022	0.716	0.497	3.24663e+09	5.90184e-19	1.93817e-18
GADD45A	0.047	0.085	-0.038	0.905	1.479	0.612	0.497	3246629625	9.70067e-27	3.64311e-26
FAM209A	0.091	0.133	-0.043	2.036	2.593	0.785	0.497	3246663331	1.27364e-14	3.80686e-14
OTOS	0.017	0.054	-0.037	0.31	0.885	0.351	0.497	3246676947	0	0
CASP4	0.006	0.037	-0.03	0.115	0.69	0.167	0.497	3246710783	0	0
LIPC	0.021	0.055	-0.033	0.39	0.964	0.405	0.497	3246739388	4.2039e-45	1.96182e-44
GNG2	0.146	0.181	-0.035	2.593	3.163	0.82	0.497	3.24675e+09	5.24367e-12	1.46849e-11
RPL12P16	0.074	0.109	-0.035	1.995	2.548	0.783	0.497	3.24678e+09	1.05973e-14	3.17223e-14
TBX3	0.152	0.195	-0.042	2.835	3.388	0.837	0.497	3246812375	3.55688e-11	9.74322e-11
H2AJ	0.184	0.236	-0.053	3.497	4.023	0.869	0.497	3.24683e+09	1.5644e-09	4.06694e-09
APOE	0.121	0.169	-0.047	2.278	2.827	0.806	0.497	3246830321	3.25878e-13	9.4118e-13
SGIP1	0.163	0.216	-0.053	3.06	3.595	0.851	0.497	3.24685e+09	1.58294e-10	4.24826e-10
TRMT112P6	0.031	0.068	-0.037	0.718	1.283	0.559	0.497	3.24685e+09	8.38343e-31	3.3581e-30
ADI1	0.149	0.2	-0.051	2.84	3.375	0.841	0.497	3.24687e+09	4.01817e-11	1.09842e-10
ISCU	0.174	0.228	-0.053	3.341	3.866	0.864	0.497	3246884512	8.06735e-10	2.11654e-09
LRP2	0.17	0.226	-0.055	3.294	3.822	0.862	0.497	3.24689e+09	6.45208e-10	1.6982e-09
RPS24P19	0.26	0.315	-0.056	5.273	5.737	0.919	0.497	3246939692	5.63773e-07	1.32362e-06
CDH13	0.21	0.262	-0.052	4.052	4.582	0.884	0.497	3.24695e+09	1.97478e-08	4.93688e-08
CDC42	0.764	0.846	-0.083	14.317	14.27	1.003	0.497	3.24696e+09	0.00117288	0.00226375
COMMD3	0.22	0.273	-0.053	4.974	5.45	0.913	0.497	3246965177	2.93787e-07	7.00043e-07
RNF187	0.141	0.192	-0.051	2.661	3.196	0.833	0.497	3.24697e+09	1.36579e-11	3.78179e-11
CEBPD	0.021	0.053	-0.032	0.399	0.965	0.413	0.497	3246981358	1.00893e-43	4.79244e-43
SLC25A27	0.231	0.266	-0.036	4.291	4.845	0.886	0.497	3246986008	4.94136e-08	1.21525e-07
CCDC34	0.291	0.346	-0.055	5.441	5.923	0.919	0.497	3247002411	8.99427e-07	2.09564e-06
SYNPO	0.022	0.054	-0.032	0.411	0.976	0.421	0.497	3.24702e+09	7.45491e-43	3.50745e-42
H4C8	0.091	0.136	-0.045	1.683	2.234	0.753	0.497	3.24703e+09	2.34955e-16	7.31288e-16
TGIF1	0.124	0.164	-0.04	2.377	2.928	0.812	0.497	3247034515	1.55401e-12	4.41668e-12
SNED1	0.281	0.331	-0.049	5.121	5.632	0.909	0.497	3247053615	4.94644e-07	1.16473e-06
GABRB2	0.11	0.152	-0.041	1.949	2.505	0.778	0.497	3247074752	1.55452e-14	4.6403e-14
BZW1P2	0.014	0.045	-0.032	0.348	0.909	0.383	0.497	3247125867	0	0
SVBP	0.135	0.187	-0.053	2.598	3.126	0.831	0.497	3247131154	1.22121e-11	3.3847e-11
MT1X	0.032	0.069	-0.037	0.711	1.269	0.56	0.497	3247136923	3.37203e-30	1.33564e-29
NRK	0.11	0.156	-0.046	2.343	2.887	0.811	0.497	3247146125	1.48335e-12	4.21736e-12
TBX2-AS1	0.016	0.049	-0.032	0.313	0.873	0.358	0.497	3247190305	0	0
LDB2	0.535	0.591	-0.056	8.725	9.169	0.952	0.497	3247235371	8.47865e-05	0.000177726
TGFBR2	0.463	0.524	-0.061	8.519	8.901	0.957	0.497	3.24724e+09	6.99038e-05	0.000147478
VWC2	0.021	0.059	-0.038	0.439	0.995	0.441	0.497	3247274536	2.07923e-40	9.49178e-40
EHF	0.004	0.035	-0.032	0.071	0.628	0.113	0.497	3247301468	0	0
C1orf122	0.114	0.164	-0.051	2.202	2.73	0.807	0.497	3.24734e+09	5.82757e-13	1.67189e-12
GNA14-AS1	0.043	0.081	-0.039	0.819	1.372	0.597	0.497	3247341081	6.57523e-27	2.47663e-26
CUEDC2	0.247	0.307	-0.06	4.691	5.158	0.909	0.497	3.24736e+09	2.5463e-07	6.08236e-07
SBSPON	0.074	0.11	-0.035	1.344	1.895	0.709	0.497	3247398862	1.08878e-18	3.56238e-18
LINC01673	0.037	0.077	-0.04	0.745	1.294	0.575	0.497	3247417428	1.50252e-28	5.80173e-28
CCDC85B	0.161	0.212	-0.051	3.02	3.533	0.855	0.497	3.24743e+09	4.29087e-10	1.13536e-09
GUCY1A1	0.096	0.133	-0.036	1.754	2.301	0.762	0.497	3.24743e+09	3.07444e-15	9.32374e-15
MPLKIP	0.329	0.394	-0.065	6.154	6.562	0.938	0.497	3247468302	5.56217e-06	1.24817e-05
DNPH1	0.085	0.129	-0.044	1.615	2.152	0.751	0.497	3.24748e+09	3.42009e-16	1.05974e-15
IER5L	0.212	0.263	-0.051	4.011	4.509	0.89	0.497	3.2475e+09	4.1957e-08	1.03529e-07
CLCN5	0.504	0.569	-0.065	9.548	9.881	0.966	0.497	3247505534	0.000190953	0.000391028
EPAS1	0.036	0.067	-0.031	0.673	1.223	0.55	0.497	3.24751e+09	3.048e-30	1.20834e-29
PLA2R1	0.238	0.3	-0.063	4.503	4.988	0.903	0.497	3.24752e+09	1.99897e-07	4.80044e-07
IFI44	0.063	0.092	-0.029	1.095	1.644	0.666	0.497	3247616847	2.77575e-21	9.49848e-21
VSTM4	0.021	0.051	-0.031	0.426	0.971	0.438	0.497	3.24764e+09	7.79451e-40	3.53448e-39
FREM2	0.346	0.399	-0.053	6.258	6.716	0.932	0.497	3.24767e+09	8.58668e-06	1.90797e-05
HINT2	0.055	0.093	-0.038	1.218	1.754	0.695	0.497	3.24768e+09	1.24493e-19	4.13856e-19
COL15A1	0.024	0.056	-0.032	0.459	1.002	0.458	0.497	3247713776	6.9976e-38	3.09876e-37
CYC1	0.122	0.171	-0.049	2.344	2.86	0.82	0.497	3247742880	6.77083e-12	1.89054e-11
NLRP1	0.265	0.32	-0.055	5.455	5.909	0.923	0.497	3.2478e+09	2.61171e-06	5.96042e-06
FIBP	0.128	0.178	-0.05	2.442	2.952	0.827	0.497	3.24782e+09	1.88272e-11	5.19199e-11
GAS1	0.57	0.634	-0.064	10.409	10.648	0.978	0.497	3.24788e+09	0.000425815	0.000850379
BEX4	0.661	0.74	-0.079	12.266	12.274	0.999	0.497	3247880985	0.000990091	0.00192246
POLR2K	0.192	0.251	-0.059	3.702	4.17	0.888	0.497	3247979330	3.00211e-08	7.44629e-08
LRRC2	0.026	0.057	-0.032	0.547	1.081	0.506	0.497	3248000092	3.78602e-33	1.56503e-32
MRPL15	0.134	0.188	-0.054	2.613	3.109	0.84	0.497	3248019735	1.11691e-10	3.01197e-10
CD82	0.033	0.061	-0.028	0.607	1.142	0.532	0.497	3248033067	7.20502e-31	2.88861e-30
RBMS3-AS2	0.37	0.415	-0.045	6.233	6.717	0.928	0.497	3248035084	1.28664e-05	2.83038e-05
PTRHD1	0.065	0.108	-0.043	1.241	1.765	0.703	0.497	3.24804e+09	1.05326e-18	3.44723e-18
PIN1	0.192	0.249	-0.057	3.685	4.155	0.887	0.497	3.24806e+09	3.23793e-08	8.01751e-08
DBP	0.091	0.135	-0.043	1.766	2.284	0.773	0.497	3248066267	2.63332e-14	7.81675e-14
PLCL1	0.179	0.221	-0.042	3.473	3.986	0.871	0.497	3.24807e+09	1.54e-08	3.86446e-08
TMEM147	0.228	0.288	-0.06	4.382	4.828	0.907	0.497	3.24808e+09	3.20519e-07	7.62432e-07
TOX2	0.061	0.083	-0.023	1.151	1.685	0.683	0.497	3248081594	1.21102e-19	4.02793e-19
PDGFRB	0.051	0.085	-0.035	0.929	1.458	0.637	0.497	3.2481e+09	5.92333e-23	2.09309e-22
PMVK	0.136	0.184	-0.048	2.607	3.108	0.839	0.497	3.24811e+09	1.36072e-10	3.66142e-10
LMO4	0.232	0.275	-0.043	4.32	4.813	0.898	0.497	3248133927	3.13193e-07	7.45449e-07
MORN2	0.111	0.157	-0.046	2.101	2.611	0.805	0.497	3.24815e+09	1.97265e-12	5.59507e-12
NKD1	0.203	0.253	-0.05	3.76	4.253	0.884	0.497	3248166555	5.45194e-08	1.33824e-07
MRPL21	0.194	0.254	-0.059	3.733	4.194	0.89	0.497	3248180395	4.773e-08	1.17466e-07
ARF1	0.551	0.619	-0.068	10.152	10.372	0.979	0.497	3248191719	0.000463261	0.000922392
BAD	0.121	0.168	-0.047	2.297	2.802	0.82	0.497	3248208813	1.4966e-11	4.13827e-11
CITED2	0.104	0.148	-0.043	1.977	2.488	0.795	0.497	3248242887	6.63862e-13	1.90287e-12
PCSK1N	0.496	0.573	-0.076	9.164	9.352	0.98	0.497	3248280428	0.000264112	0.000535858
CCN1	0.065	0.098	-0.033	1.251	1.775	0.705	0.497	3248287761	4.0389e-18	1.3061e-17
LMO7	0.289	0.333	-0.043	5.901	6.375	0.926	0.497	3248315054	1.07777e-05	2.3819e-05
RNASEH2C	0.263	0.321	-0.058	4.949	5.381	0.92	0.497	3.24834e+09	1.86013e-06	4.27512e-06
CPE	0.212	0.26	-0.048	3.967	4.444	0.893	0.497	3248355014	1.4957e-07	3.60867e-07
PCP4	0.056	0.091	-0.035	1.078	1.598	0.675	0.497	3.24838e+09	4.71902e-20	1.57879e-19
GBA3	0.21	0.264	-0.054	4.054	4.519	0.897	0.497	3.2484e+09	2.09469e-07	5.02465e-07
EIF6	0.12	0.163	-0.044	2.596	3.089	0.84	0.497	3248410502	2.51806e-10	6.7156e-10
MAP2K2	0.464	0.533	-0.069	8.653	8.923	0.97	0.497	3248438391	0.000214521	0.000437914
UNC5B-AS1	0.057	0.099	-0.042	1.07	1.583	0.676	0.497	3248441414	4.37751e-20	1.46561e-19
ZNF385D-AS1	0.011	0.04	-0.029	0.211	0.73	0.289	0.497	3248522853	0	0
CPM	0.085	0.122	-0.037	1.679	2.188	0.767	0.497	3248621085	4.63298e-14	1.36725e-13
SLC30A10	0.115	0.135	-0.02	2.546	3.066	0.831	0.497	3.24864e+09	3.35548e-10	8.91028e-10
MME-AS1	0.004	0.036	-0.032	0.076	0.592	0.129	0.497	3248642531	0	0
RDM1P5	0.075	0.103	-0.029	1.389	1.904	0.729	0.497	3.24865e+09	3.61139e-16	1.11837e-15
PLIN3	0.147	0.188	-0.04	2.824	3.317	0.851	0.497	3.24871e+09	2.15403e-09	5.57663e-09
TRIR	0.552	0.63	-0.078	10.329	10.442	0.989	0.497	3.24873e+09	0.000743105	0.00145652
PRR5-ARHGAP8	0.236	0.278	-0.042	5.191	5.648	0.919	0.497	3248750416	5.41138e-06	1.21476e-05
KIF12	0.032	0.062	-0.03	0.601	1.112	0.54	0.497	3248762709	4.89987e-29	1.90745e-28
LAMA1	0.286	0.347	-0.061	5.255	5.671	0.927	0.497	3.24878e+09	6.05736e-06	1.35652e-05
NECAB1	0.077	0.115	-0.038	1.546	2.047	0.755	0.497	3248787805	9.74823e-15	2.92054e-14
AKR1B1	0.131	0.177	-0.045	2.485	2.971	0.837	0.497	3248797872	2.84188e-10	7.56531e-10
ENPP2	0.05	0.082	-0.032	0.908	1.417	0.641	0.497	3248798063	8.60322e-22	2.97007e-21
PRDX3	0.284	0.344	-0.06	5.411	5.808	0.932	0.497	3.24882e+09	8.37886e-06	1.8627e-05
NPC2	0.171	0.219	-0.048	3.226	3.695	0.873	0.497	3248842155	2.0782e-08	5.18891e-08
PART1	0.043	0.071	-0.028	0.827	1.336	0.619	0.497	3248848581	3.69062e-23	1.30804e-22
GATA3	0.029	0.063	-0.033	0.553	1.059	0.523	0.497	3.24892e+09	3.43244e-30	1.3594e-29
LINC01762	0.023	0.053	-0.03	0.412	0.919	0.449	0.497	3248926135	3.61498e-36	1.56375e-35
RAB5IF	0.234	0.294	-0.061	4.883	5.293	0.923	0.497	3.24895e+09	3.6272e-06	8.21051e-06
THBS1	0.026	0.054	-0.027	0.494	1	0.494	0.497	3248978459	3.20532e-32	1.31006e-31
CYP39A1	0.094	0.125	-0.031	1.73	2.229	0.776	0.497	3249038096	3.55811e-13	1.02698e-12
SBDS	0.11	0.153	-0.043	2.125	2.609	0.814	0.497	3.24905e+09	2.7651e-11	7.59385e-11
MFAP1	0.244	0.301	-0.057	4.594	5.012	0.917	0.497	3249080022	2.34086e-06	5.35761e-06
CENPL	0.085	0.114	-0.03	1.651	2.148	0.769	0.497	3249137457	1.64436e-13	4.78636e-13
TIMM17B	0.081	0.123	-0.042	1.576	2.062	0.764	0.497	3.24915e+09	5.11326e-14	1.50773e-13
AHR	0.075	0.11	-0.034	1.707	2.199	0.776	0.498	3249164875	3.8065e-13	1.09778e-12
SLC25A11	0.114	0.16	-0.046	2.145	2.62	0.819	0.498	3249192742	4.77371e-11	1.30261e-10
RPL12P4	0.054	0.084	-0.029	1.456	1.942	0.75	0.498	3249247096	1.00817e-14	3.01958e-14
SPSB1	0.12	0.154	-0.035	2.23	2.717	0.821	0.498	3.24927e+09	1.28014e-10	3.44692e-10
ANP32B	0.688	0.768	-0.08	12.719	12.641	1.006	0.498	3249276223	0.00279679	0.00522705
SPC25	0.382	0.421	-0.039	6.978	7.421	0.94	0.498	3.24928e+09	0.000115378	0.000239555
BASP1-AS1	0.059	0.095	-0.036	1.133	1.624	0.698	0.498	3249291488	1.18259e-17	3.78213e-17
ANXA11	0.164	0.2	-0.036	3.096	3.575	0.866	0.498	3249303450	2.89439e-08	7.18188e-08
TCEA3	0.066	0.095	-0.029	1.254	1.748	0.717	0.498	3249306800	2.47284e-16	7.68989e-16
IFI27L2	0.031	0.067	-0.036	0.584	1.076	0.543	0.498	3249312524	4.41608e-28	1.69311e-27
MRPL18	0.22	0.273	-0.053	4.238	4.665	0.909	0.498	3.24933e+09	1.42251e-06	3.28732e-06
TRAPPC1	0.049	0.084	-0.035	1.021	1.509	0.676	0.498	3249329137	5.28845e-19	1.73977e-18
RPS7P10	0.126	0.167	-0.041	2.864	3.324	0.862	0.498	3249340591	9.47517e-09	2.39785e-08
MUC1	0.012	0.032	-0.02	0.262	0.756	0.347	0.498	3249368169	2.52234e-44	1.20512e-43
BNIP3	0.713	0.782	-0.069	12.502	12.543	0.997	0.498	3249429562	0.0029093	0.00542836
LSM2	0.235	0.294	-0.059	4.493	4.894	0.918	0.498	3.2495e+09	3.2911e-06	7.46983e-06
MACC1-AS1	0.001	0.026	-0.025	0.022	0.511	0.043	0.498	3249534349	0	0
C4orf19	0.183	0.226	-0.043	3.668	4.123	0.89	0.498	3249573119	4.14677e-07	9.80204e-07
COX14	0.07	0.106	-0.036	1.547	2.02	0.766	0.498	3.24961e+09	1.47951e-13	4.31124e-13
PFDN6	0.157	0.208	-0.051	2.995	3.436	0.872	0.498	3249623949	3.11987e-08	7.73178e-08
PTGDS	0.006	0.033	-0.027	0.12	0.605	0.199	0.498	3249636033	0	0
SLC44A3	0.111	0.143	-0.032	2.128	2.605	0.817	0.498	3249662874	1.46301e-10	3.93168e-10
NEBL	1.026	1.086	-0.059	16.777	16.763	1.001	0.498	3.24977e+09	0.0100204	0.017673
MRPS18B	0.126	0.169	-0.044	2.408	2.865	0.841	0.498	3249775296	1.56766e-09	4.07474e-09
COA4	0.15	0.199	-0.049	2.901	3.342	0.868	0.498	3249779260	2.69393e-08	6.6975e-08
GSN	0.193	0.228	-0.035	3.55	4.012	0.885	0.498	3249794944	4.11381e-07	9.72773e-07
PAK6	0.046	0.068	-0.022	1.132	1.612	0.703	0.498	3249798404	9.80711e-17	3.08004e-16
ALDH1A1	0.02	0.048	-0.028	0.423	0.902	0.469	0.498	3249807685	1.03642e-32	4.26989e-32
ISOC2	0.056	0.093	-0.037	1.066	1.539	0.693	0.498	3.24981e+09	1.64407e-17	5.24175e-17
NUDC	0.525	0.6	-0.075	9.916	10.047	0.987	0.498	3.24982e+09	0.00131962	0.00253548
SPARC	0.847	0.918	-0.071	15.157	14.962	1.013	0.498	3.24982e+09	0.00728727	0.0130559
BOLA2-SMG1P6	0.053	0.082	-0.03	1.401	1.871	0.749	0.498	3249845517	3.12132e-14	9.25069e-14
RPL26P30	0.039	0.068	-0.029	0.992	1.465	0.677	0.498	3.24985e+09	2.29122e-18	7.44931e-18
ROR1-AS1	0.189	0.226	-0.037	3.226	3.687	0.875	0.498	3249862315	1.40581e-07	3.39642e-07
CASC8	0.059	0.093	-0.034	1.254	1.726	0.726	0.498	3249864144	1.99399e-15	6.07017e-15
ABCB1	0.075	0.113	-0.038	1.395	1.866	0.747	0.498	3249868344	3.08164e-14	9.13566e-14
SDC4	0.106	0.141	-0.035	2.039	2.505	0.814	0.498	3249899989	1.19202e-10	3.21207e-10
ESD	0.352	0.412	-0.06	6.621	6.949	0.953	0.498	3249927687	0.000141799	0.000292793
TFAP2A	0.019	0.044	-0.026	0.292	0.768	0.38	0.498	3249972170	1.15492e-39	5.22444e-39
ERBB3	0.045	0.071	-0.025	0.902	1.376	0.655	0.498	3.24998e+09	2.17981e-19	7.2224e-19
CSNK2B	0.174	0.226	-0.052	3.719	4.137	0.899	0.498	3249989562	9.11726e-07	2.12384e-06
GPRIN3	0.014	0.04	-0.026	0.262	0.735	0.357	0.498	3250048826	1.2899e-41	5.97388e-41
TRHDE-AS1	0.023	0.051	-0.027	0.429	0.901	0.476	0.498	3250064851	1.3688e-31	5.54272e-31
SPCS2P4	0.061	0.094	-0.033	1.423	1.882	0.756	0.498	3250108897	1.102e-13	3.22059e-13
F5	0.049	0.082	-0.034	0.829	1.297	0.639	0.498	3250120413	2.69388e-20	9.05436e-20
MAOB	0.018	0.047	-0.029	0.427	0.895	0.477	0.498	3250151862	1.90481e-31	7.69561e-31
RTL8A	0.098	0.139	-0.041	1.899	2.35	0.808	0.498	3.25016e+09	6.0119e-11	1.63364e-10
LHFPL6	0.752	0.821	-0.069	12.709	12.76	0.996	0.498	3.25017e+09	0.00481298	0.00878154
MRPL47	0.223	0.282	-0.059	4.291	4.674	0.918	0.498	3.25018e+09	5.34043e-06	1.19959e-05
SAMD5	0.275	0.323	-0.048	4.934	5.343	0.923	0.498	3250232800	2.12571e-05	4.62362e-05
LAGE3	0.055	0.093	-0.038	1.077	1.535	0.701	0.498	3250243725	1.35108e-16	4.23282e-16
SCN7A	0.069	0.102	-0.033	1.47	1.927	0.762	0.498	3250327959	5.03264e-13	1.44591e-12
PROSER2	0.058	0.084	-0.026	1.067	1.53	0.697	0.498	3250335936	1.69159e-16	5.28716e-16
SLCO4C1	0.014	0.039	-0.026	0.258	0.72	0.358	0.498	3250373492	9.93731e-41	4.55922e-40
TMEM219	0.228	0.281	-0.053	4.321	4.707	0.918	0.498	3250382269	7.57502e-06	1.68741e-05
NMU	0.043	0.068	-0.025	0.833	1.294	0.643	0.498	3250408039	1.36466e-19	4.53281e-19
SPDL1	0.201	0.243	-0.042	3.871	4.294	0.902	0.498	3250414277	2.76536e-06	6.30029e-06
CUBN	0.161	0.196	-0.036	2.994	3.439	0.871	0.498	3250417464	1.46276e-07	3.53188e-07
TMEM134	0.132	0.173	-0.042	2.504	2.938	0.852	0.498	3.25043e+09	1.22552e-08	3.08841e-08
LINC01139	0.124	0.16	-0.037	2.312	2.755	0.839	0.498	3.25044e+09	3.74729e-09	9.63274e-09
C17orf49	0.045	0.077	-0.032	1.016	1.469	0.691	0.498	3250451097	6.23591e-17	1.96756e-16
TSPAN8	0.08	0.107	-0.027	1.536	1.993	0.77	0.498	3250461587	2.1056e-12	5.96475e-12
H3P47	0.134	0.175	-0.04	3.577	3.981	0.899	0.498	3.2505e+09	1.30677e-06	3.02444e-06
MRPS12	0.07	0.107	-0.037	1.328	1.778	0.747	0.498	3.2505e+09	8.44606e-14	2.4747e-13
NFIA-AS2	0.012	0.041	-0.029	0.222	0.68	0.326	0.498	3250504143	2.9147e-43	1.37748e-42
BARX2	0.089	0.122	-0.033	1.622	2.073	0.782	0.498	3.25052e+09	7.73165e-12	2.1558e-11
PTGER3	0.016	0.044	-0.028	0.319	0.776	0.411	0.498	3250525993	7.54081e-36	3.24614e-35
ARHGAP28	0.465	0.53	-0.065	8.395	8.644	0.971	0.498	3.25056e+09	0.00101038	0.00196066
ADGRF5	0.009	0.038	-0.029	0.157	0.612	0.257	0.498	3250629153	0	0
KANK4	0.041	0.07	-0.029	0.758	1.211	0.626	0.498	3250643034	1.99604e-20	6.72725e-20
RPP21	0.099	0.138	-0.039	2.277	2.706	0.841	0.498	3250654669	4.67391e-09	1.19655e-08
BHLHE40	0.066	0.093	-0.027	1.243	1.694	0.734	0.498	3250685080	3.48576e-14	1.03222e-13
ESRP1	0.12	0.146	-0.026	2.166	2.618	0.828	0.498	3250709376	2.61391e-09	6.74754e-09
BUB1B-PAK6	0.033	0.054	-0.021	0.868	1.319	0.658	0.498	3250709652	2.11067e-18	6.86719e-18
SAP30	0.219	0.266	-0.047	4.211	4.605	0.914	0.498	3250721975	9.58664e-06	2.12381e-05
ZNF593	0.057	0.092	-0.035	1.083	1.528	0.709	0.498	3.25073e+09	1.19472e-15	3.65793e-15
KLF5	0.016	0.04	-0.024	0.305	0.756	0.404	0.498	3.25076e+09	7.58677e-36	3.26504e-35
GRM8	0.162	0.213	-0.051	3.527	3.94	0.895	0.498	3.25077e+09	1.76476e-06	4.05913e-06
ZNF385B	0.167	0.216	-0.049	3.734	4.147	0.9	0.498	3.25078e+09	3.29788e-06	7.48468e-06
FTH1P10	0.066	0.097	-0.031	1.563	2.001	0.781	0.498	3250809686	8.39816e-12	2.33797e-11
CHURC1	0.29	0.335	-0.045	6.076	6.426	0.945	0.498	3250851021	0.000200062	0.000409234
MRPS17	0.086	0.122	-0.036	2.099	2.525	0.831	0.498	3250856368	2.05386e-09	5.32119e-09
NFKBIZ	0.088	0.119	-0.03	1.666	2.108	0.79	0.498	3250863756	3.65781e-11	1.00171e-10
NDUFV2	0.473	0.536	-0.063	10.269	10.366	0.991	0.498	3.25087e+09	0.00315627	0.00586568
IGFBP3	0.056	0.083	-0.027	1.001	1.447	0.692	0.498	3250890973	2.91741e-16	9.05562e-16
MDH2	0.218	0.272	-0.054	4.171	4.542	0.918	0.498	3.2509e+09	1.09646e-05	2.4222e-05
MAF1	0.14	0.184	-0.044	2.648	3.062	0.865	0.498	3250903543	7.0359e-08	1.71885e-07
OLFML2A	0.055	0.083	-0.027	1.07	1.514	0.706	0.498	3250908324	1.84515e-15	5.62189e-15
CACNA2D3-AS1	0.021	0.047	-0.026	0.399	0.844	0.472	0.498	3.25093e+09	3.26073e-30	1.29235e-29
SAPCD2	0.026	0.05	-0.024	0.5	0.945	0.53	0.498	3250966641	4.3529e-26	1.618e-25
EMP3	0.094	0.129	-0.035	1.806	2.238	0.807	0.498	3250973051	2.1657e-10	5.78649e-10
EXOSC6	0.172	0.215	-0.044	3.26	3.666	0.889	0.498	3251011774	1.10191e-06	2.55735e-06
PDCL3	0.087	0.127	-0.04	1.769	2.196	0.806	0.498	3251026324	1.68675e-10	4.52306e-10
CDH3	0.106	0.136	-0.03	2.004	2.439	0.822	0.498	3251026749	1.53876e-09	4.00222e-09
TCEA1P2	0.064	0.093	-0.029	1.455	1.887	0.771	0.498	3251040251	3.92477e-12	1.10368e-11
NOSTRIN	0.33	0.361	-0.031	5.893	6.31	0.934	0.498	3251064453	0.000210086	0.00042908
TXN2	0.17	0.216	-0.045	3.237	3.635	0.891	0.498	3251153087	1.27668e-06	2.9561e-06
HIF3A	0.146	0.182	-0.035	2.814	3.234	0.87	0.498	3251162590	2.62147e-07	6.26004e-07
COL16A1	0.018	0.042	-0.024	0.335	0.773	0.433	0.498	3251184854	1.47049e-32	6.04259e-32
ARHGDIA	0.159	0.205	-0.046	3.03	3.428	0.884	0.498	3251188701	6.39708e-07	1.49915e-06
SLC9A3R2	0.076	0.11	-0.034	1.403	1.831	0.766	0.498	3251230302	3.40676e-12	9.59365e-12
SRPX2	0.012	0.037	-0.025	0.238	0.673	0.354	0.498	3251275962	9.73952e-39	4.35707e-38
TMEM208	0.254	0.31	-0.056	4.846	5.18	0.936	0.498	3251287800	6.24251e-05	0.000132136
S100A4	0.012	0.037	-0.025	0.221	0.655	0.337	0.498	3251289586	3.97342e-40	1.80897e-39
WNT5A	0.089	0.121	-0.031	1.736	2.162	0.803	0.498	3.25131e+09	2.71338e-10	7.22926e-10
ARPC4	0.17	0.216	-0.047	3.801	4.173	0.911	0.498	3.25137e+09	8.96525e-06	1.98932e-05
SAMD9L	0.013	0.036	-0.023	0.266	0.698	0.381	0.498	3251384408	3.65083e-36	1.57905e-35
LSM10	0.048	0.081	-0.033	0.922	1.347	0.685	0.498	3251445805	3.19776e-16	9.91813e-16
TGFBI	0.032	0.058	-0.026	0.585	1.012	0.578	0.498	3251495869	3.49767e-22	1.21749e-21
TPGS1	0.151	0.192	-0.041	2.972	3.37	0.882	0.498	3.2515e+09	8.99335e-07	2.09558e-06
TNFRSF11B	0.006	0.029	-0.023	0.11	0.538	0.205	0.498	3251520411	0	0
PPP1R35	0.169	0.208	-0.039	3.206	3.601	0.89	0.498	3.25153e+09	2.17636e-06	4.9879e-06
NLGN1	0.747	0.81	-0.063	12.192	12.359	0.986	0.498	3.25154e+09	0.00907371	0.016077
EIF3M	0.971	1.043	-0.073	17.526	16.91	1.036	0.498	3251606100	0.0244932	0.0411922
TBCB	0.146	0.191	-0.044	2.807	3.196	0.878	0.498	3.25164e+09	5.8582e-07	1.37488e-06
RPL21P134	0.079	0.108	-0.028	2.555	2.953	0.865	0.498	3251667654	2.01597e-07	4.83981e-07
CYTOR	0.034	0.052	-0.018	0.762	1.185	0.643	0.498	3251673745	4.39491e-18	1.41979e-17
TFAP2A-AS1	0.011	0.036	-0.025	0.174	0.597	0.292	0.498	3251693768	6.43196e-43	3.02821e-42
GNG11	0.026	0.054	-0.028	0.516	0.936	0.552	0.498	3.25172e+09	1.70748e-23	6.0868e-23
NDUFB6	0.374	0.439	-0.065	7.03	7.259	0.968	0.498	3.25174e+09	0.00102777	0.00199283
YWHAH	0.171	0.215	-0.044	3.485	3.863	0.902	0.498	3251751767	7.00921e-06	1.56453e-05
ZPBP	0.073	0.109	-0.036	1.77	2.178	0.813	0.498	3251790942	1.34666e-09	3.51059e-09
RARRES2	0.066	0.096	-0.03	1.272	1.685	0.755	0.498	3.25182e+09	3.05178e-12	8.60158e-12
CAVIN1	0.016	0.039	-0.022	0.299	0.717	0.418	0.498	3251867233	3.34911e-32	1.36831e-31
FMO6P	0.028	0.054	-0.025	0.514	0.93	0.553	0.498	3251881996	4.05479e-23	1.43631e-22
PTPRZ1	0.032	0.059	-0.027	0.637	1.051	0.606	0.498	3.25189e+09	5.28424e-20	1.76715e-19
FAM89B	0.136	0.179	-0.043	2.651	3.033	0.874	0.498	3.25192e+09	5.05034e-07	1.18842e-06
TSR3	0.114	0.156	-0.042	2.203	2.594	0.849	0.498	3.25194e+09	4.97733e-08	1.22391e-07
TSHZ3-AS1	0.025	0.047	-0.022	0.455	0.87	0.523	0.498	3251941221	7.81447e-25	2.84443e-24
ADRM1	0.082	0.12	-0.038	1.592	1.992	0.799	0.498	3.25195e+09	3.30032e-10	8.76673e-10
FBXO43	0.041	0.063	-0.022	0.797	1.211	0.658	0.498	3251975362	6.93139e-17	2.18376e-16
PFDN4	0.234	0.283	-0.048	4.421	4.763	0.928	0.498	3.25199e+09	7.2286e-05	0.000152393
CENPX	0.133	0.176	-0.042	2.528	2.911	0.868	0.498	3252004743	3.35417e-07	7.96506e-07
WIF1	0.01	0.037	-0.027	0.18	0.592	0.305	0.498	3.25204e+09	8.15892e-41	3.74923e-40
RNASEH2A	0.08	0.117	-0.038	1.877	2.268	0.827	0.498	3252057152	6.48057e-09	1.65087e-08
ARL6IP4	0.557	0.633	-0.077	11.984	11.903	1.007	0.498	3252072243	0.0111194	0.0195347
EIF1AY	0.121	0.169	-0.048	2.32	2.699	0.859	0.498	3.25209e+09	1.33516e-07	3.22892e-07
CDCA4	0.154	0.189	-0.036	2.957	3.344	0.884	0.498	3252101300	2.39966e-06	5.48667e-06
CNN3	0.422	0.469	-0.047	7.793	8.074	0.965	0.498	3252101380	0.00232662	0.00437605
GSTM3	0.055	0.088	-0.033	1.063	1.467	0.725	0.498	3252103476	1.64533e-13	4.78875e-13
KCNJ3	0.01	0.034	-0.024	0.206	0.615	0.335	0.498	3252106765	4.29209e-38	1.9049e-37
CORO2B	0.117	0.157	-0.04	2.619	3.003	0.872	0.498	3.25211e+09	6.31285e-07	1.47984e-06
CALCRL	0.097	0.126	-0.029	1.673	2.078	0.805	0.498	3252114833	1.28952e-09	3.36522e-09
TRIM22	0.025	0.048	-0.022	0.579	0.987	0.586	0.498	3252118382	9.25312e-21	3.13779e-20
LINC00278	0.106	0.137	-0.031	1.747	2.15	0.813	0.498	3252131722	2.69087e-09	6.94452e-09
DOC2B	0.149	0.19	-0.041	2.754	3.132	0.879	0.498	3252141898	1.17152e-06	2.71536e-06
KIRREL3	0.376	0.425	-0.049	6.099	6.429	0.949	0.498	3252153080	0.000712446	0.00139866
TP53I3	0.093	0.123	-0.03	1.755	2.155	0.815	0.498	3.25217e+09	3.20759e-09	8.26336e-09
HAX1	0.173	0.217	-0.045	3.322	3.684	0.902	0.498	3252177499	8.36848e-06	1.86052e-05
HKDC1	0.058	0.084	-0.026	1.035	1.441	0.719	0.498	3252186633	1.27963e-13	3.7339e-13
TSPAN18	0.181	0.211	-0.03	3.289	3.682	0.893	0.498	3.25223e+09	8.68035e-06	1.92771e-05
RTL8C	0.068	0.101	-0.032	1.326	1.724	0.769	0.498	3252234463	2.7505e-11	7.55463e-11
RELL1	0.113	0.14	-0.027	2.224	2.621	0.848	0.498	3.25226e+09	1.17431e-07	2.8466e-07
FAM110A	0.023	0.045	-0.023	0.431	0.835	0.516	0.498	3252264412	8.98616e-25	3.26944e-24
ADAM12	0.238	0.282	-0.043	4.393	4.748	0.925	0.498	3252267292	9.82119e-05	0.000205033
MYO18B	0.049	0.073	-0.025	0.942	1.346	0.7	0.498	3252267253	1.9049e-14	5.67455e-14
PLSCR4	0.061	0.087	-0.026	1.267	1.668	0.76	0.498	3.25229e+09	1.38261e-11	3.82771e-11
ATP6V0A4	0.011	0.036	-0.024	0.236	0.639	0.369	0.498	3252289318	5.91274e-35	2.50977e-34
CALCR	0.009	0.034	-0.024	0.178	0.582	0.306	0.498	3.25229e+09	5.57232e-40	2.53292e-39
KCTD12	0.073	0.1	-0.028	1.346	1.745	0.771	0.498	3.2523e+09	4.64397e-11	1.26743e-10
REEP4	0.042	0.064	-0.022	0.816	1.217	0.67	0.498	3252366361	7.78766e-16	2.39356e-15
NPM1P27	0.075	0.101	-0.027	1.64	2.031	0.808	0.498	3252401204	1.94591e-09	5.04477e-09
NAIF1	0.046	0.064	-0.018	1.202	1.599	0.752	0.498	3252493971	9.84897e-12	2.73685e-11
JPH2	0.016	0.038	-0.022	0.328	0.724	0.452	0.498	3.25252e+09	2.19056e-28	8.43397e-28
SLC26A7	0.061	0.088	-0.026	1.159	1.554	0.746	0.498	3252524037	5.17662e-12	1.44997e-11
SCN9A	0.048	0.072	-0.023	1.013	1.408	0.72	0.498	3252536996	3.03487e-13	8.77385e-13
GCSH	0.26	0.315	-0.055	6.482	6.724	0.964	0.498	3252539645	0.00134362	0.00257927
GCHFR	0.093	0.133	-0.04	1.748	2.126	0.822	0.498	3252541965	7.34313e-09	1.86643e-08
MRPL43	0.223	0.272	-0.049	4.348	4.671	0.931	0.498	3252542851	0.000123969	0.000256941
PGAM1P5	0.032	0.056	-0.025	0.651	1.046	0.623	0.498	3.25255e+09	3.64833e-18	1.18099e-17
MYO3B-AS1	0.02	0.045	-0.025	0.415	0.809	0.513	0.498	3252572001	1.82601e-24	6.61269e-24
MXRA8	0.113	0.145	-0.032	2.161	2.543	0.85	0.498	3.2526e+09	1.63864e-07	3.94639e-07
MRPS34	0.219	0.267	-0.048	4.11	4.438	0.926	0.498	3.25261e+09	8.96931e-05	0.000187789
SLC16A5	0.027	0.047	-0.02	0.494	0.889	0.556	0.498	3.25261e+09	1.04725e-21	3.61149e-21
OSBPL3	0.307	0.343	-0.036	5.463	5.811	0.94	0.498	3.25262e+09	0.000601251	0.001187
GPSM2	0.649	0.693	-0.044	11.674	11.865	0.984	0.498	3.25267e+09	0.0146352	0.0253364
DDX24	0.586	0.646	-0.06	10.823	10.885	0.994	0.498	3252694371	0.0115512	0.0202586
BLOC1S4	0.108	0.146	-0.037	2.1	2.472	0.85	0.498	3252697239	1.37714e-07	3.32792e-07
HES1	0.196	0.238	-0.041	3.632	3.982	0.912	0.498	3252698456	3.91142e-05	8.38495e-05
HRH1	0.036	0.061	-0.025	0.68	1.07	0.635	0.498	3252704540	2.74774e-17	8.72832e-17
MPP1	0.098	0.129	-0.031	1.992	2.369	0.841	0.498	3252709945	7.21616e-08	1.76221e-07
NDUFA5	0.524	0.589	-0.065	9.793	9.868	0.992	0.498	3252722684	0.00844064	0.0150109
MRPL34	0.14	0.18	-0.04	2.689	3.048	0.882	0.498	3.25277e+09	2.75944e-06	6.28814e-06
AHSA1	0.268	0.313	-0.045	5.01	5.321	0.941	0.498	3.25278e+09	0.000413399	0.000826875
DBF4	0.344	0.383	-0.039	6.507	6.821	0.954	0.498	3252790571	0.00174229	0.00331153
NME3	0.205	0.241	-0.036	3.79	4.142	0.915	0.498	3.25279e+09	6.26772e-05	0.000132644
NENF	0.088	0.123	-0.036	1.701	2.075	0.82	0.498	3.25281e+09	9.69106e-09	2.4519e-08
H1-1	0.042	0.075	-0.033	0.792	1.176	0.674	0.498	3252807851	2.5431e-15	7.72264e-15
PID1	0.042	0.069	-0.027	0.785	1.171	0.67	0.498	3252820880	2.22482e-15	6.7632e-15
PPIAP22	0.04	0.066	-0.026	0.946	1.328	0.712	0.498	3252823198	1.88756e-13	5.48577e-13
VIPR2	0.025	0.049	-0.023	0.488	0.875	0.558	0.498	3252828112	2.53044e-21	8.66553e-21
HNMT	0.02	0.041	-0.021	0.375	0.763	0.492	0.498	3252832688	3.42503e-25	1.25528e-24
NRSN1	0.008	0.031	-0.023	0.142	0.529	0.269	0.498	3252844344	1.93842e-41	8.95906e-41
TRIM55	0.011	0.031	-0.021	0.194	0.58	0.334	0.498	3252860946	4.47684e-36	1.93305e-35
PFN2	0.305	0.348	-0.043	6.268	6.553	0.956	0.498	3.25287e+09	0.00154076	0.00294144
PA2G4	0.283	0.339	-0.056	5.692	5.962	0.955	0.498	3252877742	0.000928967	0.00180817
CRYBG3	0.104	0.132	-0.029	2.05	2.427	0.845	0.498	3252879890	1.54784e-07	3.7325e-07
DGCR6L	0.075	0.108	-0.034	1.528	1.904	0.803	0.498	3252887108	2.32031e-09	6.00128e-09
UQCRFS1	0.246	0.297	-0.051	4.746	5.045	0.941	0.498	3252907529	0.00033465	0.000673581
RPL29P11	0.109	0.158	-0.049	2.337	2.688	0.869	0.498	3252954933	8.24675e-07	1.9247e-06
TMEM18-DT	0.074	0.102	-0.028	1.408	1.785	0.789	0.498	3252973013	7.88247e-10	2.06855e-09
NFKBIA	0.116	0.15	-0.034	2.176	2.54	0.857	0.498	3253012140	4.17401e-07	9.86424e-07
TRAPPC4	0.121	0.157	-0.036	2.333	2.694	0.866	0.498	3.25302e+09	9.38642e-07	2.18574e-06
EGR1	0.04	0.062	-0.022	0.689	1.071	0.644	0.498	3253025747	2.06357e-16	6.43219e-16
ADAMTS12	0.146	0.182	-0.036	2.794	3.153	0.886	0.498	3253035115	6.42008e-06	1.43634e-05
TGM2	0.014	0.036	-0.022	0.274	0.654	0.418	0.498	3.25305e+09	1.54847e-29	6.07013e-29
ACSM2A	0.003	0.026	-0.023	0.067	0.448	0.151	0.498	3253050223	0	0
CSMD2	0.068	0.096	-0.028	1.439	1.814	0.793	0.498	3253054385	1.42947e-09	3.72253e-09
FBLN5	0.026	0.05	-0.024	0.526	0.905	0.581	0.498	3253073928	1.15057e-19	3.82848e-19
POU3F2	0.014	0.035	-0.021	0.25	0.629	0.398	0.498	3253113097	9.12228e-31	3.65269e-30
ATP6V0C	0.263	0.318	-0.055	6.899	7.093	0.973	0.498	3253113287	0.00285354	0.00532758
FST	0.049	0.075	-0.026	0.875	1.251	0.699	0.498	3.25313e+09	1.14985e-13	3.3595e-13
STAT3	0.463	0.501	-0.038	8.407	8.68	0.969	0.498	3.25315e+09	0.00668326	0.0120263
MYLPF	0.009	0.031	-0.021	0.169	0.545	0.31	0.498	3253201142	5.92376e-37	2.59409e-36
CRTAC1	0.03	0.058	-0.028	0.604	0.977	0.617	0.498	3253201567	1.2652e-17	4.04471e-17
CCDC18	0.759	0.803	-0.044	13.533	13.62	0.994	0.498	3.25321e+09	0.0279839	0.0466769
RPL15P2	0.137	0.172	-0.034	3.216	3.549	0.906	0.498	3253224820	2.98571e-05	6.44593e-05
EIF3D	0.449	0.508	-0.059	8.313	8.457	0.983	0.498	3253229086	0.00655785	0.0118126
PCA3	0.066	0.094	-0.028	1.262	1.633	0.773	0.498	3253234772	2.67289e-10	7.12199e-10
CTXND1	0.015	0.038	-0.023	0.283	0.658	0.431	0.498	3253240042	2.66893e-28	1.02659e-27
GFUS	0.08	0.113	-0.032	1.535	1.897	0.809	0.498	3.25327e+09	6.89912e-09	1.75526e-08
ADAMTSL3	0.249	0.299	-0.05	4.843	5.149	0.941	0.498	3253269528	0.000560018	0.00110813
LIX1	0.01	0.03	-0.021	0.18	0.554	0.325	0.498	3.25327e+09	1.31442e-35	5.63621e-35
IGKC	0.009	0.027	-0.018	0.184	0.558	0.33	0.498	3253272930	2.89966e-35	1.2364e-34
ZEB1-AS1	0.13	0.16	-0.03	2.442	2.804	0.871	0.498	3.25328e+09	2.58963e-06	5.91046e-06
PIEZO1	0.02	0.039	-0.019	0.375	0.749	0.501	0.498	3253293463	9.03371e-24	3.23369e-23
DDIT4	0.221	0.265	-0.045	4.109	4.42	0.93	0.498	3253308413	0.000208248	0.000425489
H3C7	0.038	0.067	-0.029	0.73	1.098	0.664	0.498	3.25332e+09	3.47638e-15	1.05247e-14
BEX1	0.152	0.193	-0.041	2.82	3.154	0.894	0.498	3253352329	1.14735e-05	2.53233e-05
TSPYL5	0.126	0.163	-0.037	2.359	2.705	0.872	0.498	3.25338e+09	2.08768e-06	4.78809e-06
VCAM1	0.026	0.047	-0.022	0.472	0.843	0.56	0.498	3253379508	2.66462e-20	8.95696e-20
ALS2CL	0.013	0.034	-0.021	0.243	0.612	0.397	0.498	3253435374	4.54352e-30	1.79632e-29
SALL2	0.171	0.21	-0.039	3.172	3.504	0.905	0.498	3253459284	3.7718e-05	8.0938e-05
CHL1-AS1	0.001	0.021	-0.02	0.026	0.393	0.066	0.498	3253485642	0	0
ZNRD2	0.054	0.083	-0.029	1.048	1.408	0.744	0.498	3253516315	2.17113e-11	5.97855e-11
PRAG1	0.135	0.163	-0.028	2.472	2.827	0.874	0.498	3.25353e+09	4.5706e-06	1.0308e-05
FRMD1	0.004	0.025	-0.021	0.071	0.436	0.163	0.498	3253579753	0	0
PIM3	0.136	0.167	-0.031	2.583	2.931	0.881	0.498	3.25358e+09	7.62229e-06	1.69782e-05
POLE3	0.118	0.156	-0.038	2.269	2.61	0.869	0.498	3253591062	2.07084e-06	4.75083e-06
TRIM39-RPP21	0.119	0.155	-0.036	2.764	3.096	0.893	0.498	3.25361e+09	1.46156e-05	3.20612e-05
TNNI1	0.052	0.079	-0.027	0.978	1.337	0.731	0.498	3253612645	8.06756e-12	2.24809e-11
TSPO	0.052	0.079	-0.026	0.998	1.358	0.735	0.498	3253613850	1.23563e-11	3.42348e-11
S100A16	0.02	0.043	-0.023	0.375	0.738	0.509	0.498	3253625973	8.6874e-23	3.05999e-22
DCXR	0.044	0.071	-0.027	0.851	1.21	0.704	0.498	3253659400	5.45752e-13	1.56643e-12
EPB41L4A-AS1	0.368	0.42	-0.052	6.843	7.051	0.97	0.498	3253676262	0.0042833	0.00785324
MLLT11	0.125	0.164	-0.039	2.423	2.756	0.879	0.498	3.25369e+09	4.78531e-06	1.07777e-05
TACSTD2	0.001	0.019	-0.018	0.018	0.379	0.048	0.498	3.25369e+09	0	0
HNRNPCP2	0.023	0.044	-0.021	0.564	0.922	0.612	0.498	3253709247	2.98199e-17	9.46394e-17
RPL39P15	0.092	0.119	-0.027	2.262	2.603	0.869	0.498	3.25372e+09	2.56671e-06	5.85982e-06
GDF15	0.009	0.027	-0.019	0.159	0.519	0.307	0.498	3253736446	1.17802e-35	5.05474e-35
GIHCG	0.151	0.188	-0.038	2.859	3.188	0.897	0.498	3253744845	2.43785e-05	5.28528e-05
SLC17A1	0.002	0.022	-0.02	0.032	0.391	0.082	0.498	3253767513	0	0
C1orf195	0.021	0.04	-0.019	0.391	0.75	0.522	0.498	3253770492	9.24679e-22	3.19121e-21
SYTL4	0.054	0.076	-0.023	1.04	1.397	0.745	0.498	3253773800	4.87737e-11	1.3301e-10
H2BC3	0.025	0.05	-0.026	0.475	0.831	0.571	0.498	3.25378e+09	3.37747e-19	1.11444e-18
PTPRC	0.208	0.229	-0.021	3.371	3.73	0.904	0.498	3.25378e+09	9.9164e-05	0.000206939
CENPN	0.083	0.111	-0.028	1.66	2.01	0.826	0.498	3.25379e+09	8.01822e-08	1.95449e-07
LINC00314	0.007	0.028	-0.021	0.125	0.483	0.259	0.498	3253791241	3.02884e-39	1.36204e-38
HLF	0.015	0.034	-0.018	0.285	0.642	0.444	0.498	3253830912	3.54801e-26	1.32066e-25
FAP	0.009	0.029	-0.02	0.164	0.521	0.316	0.498	3253854697	1.12731e-34	4.76987e-34
ADRA1A	0.03	0.055	-0.024	0.556	0.91	0.611	0.498	3253868856	4.77796e-17	1.51068e-16
MRPL14	0.386	0.447	-0.06	7.29	7.437	0.98	0.498	3253886478	0.00631452	0.0113981
VAMP5	0.057	0.086	-0.029	1.068	1.417	0.754	0.498	3253909908	1.23051e-10	3.31553e-10
ZCCHC3	0.135	0.169	-0.034	2.518	2.849	0.884	0.498	3.25397e+09	1.14227e-05	2.52146e-05
SHMT2	0.219	0.268	-0.049	4.142	4.42	0.937	0.498	3.25401e+09	0.000483862	0.000962032
IFI44L	0.06	0.08	-0.02	1.025	1.377	0.745	0.498	3.25401e+09	8.81473e-11	2.38472e-10
FKBP4	0.212	0.254	-0.042	4.036	4.33	0.932	0.498	3254025492	0.000426957	0.000852552
F3	0.026	0.049	-0.023	0.494	0.844	0.586	0.498	3.25404e+09	4.96981e-18	1.60356e-17
TM4SF1	0.003	0.022	-0.019	0.061	0.411	0.149	0.498	3254076843	0	0
FAM32A	0.155	0.196	-0.041	2.935	3.247	0.904	0.498	3.25408e+09	4.98858e-05	0.000106263
FAM83B	0.007	0.025	-0.018	0.139	0.487	0.285	0.498	3.25412e+09	3.28341e-36	1.42148e-35
CBR3	0.028	0.045	-0.017	0.513	0.861	0.595	0.498	3254116447	2.23179e-17	7.09857e-17
WBP1	0.064	0.09	-0.026	1.477	1.815	0.814	0.498	3254132176	3.91743e-08	9.67975e-08
ACP3	0.037	0.06	-0.023	0.718	1.064	0.675	0.498	3.25413e+09	9.8109e-14	2.87117e-13
PAM16	0.254	0.299	-0.045	5.671	5.922	0.958	0.498	3.25414e+09	0.00281739	0.00526316
JADE2	0.023	0.044	-0.02	0.465	0.811	0.573	0.498	3.25415e+09	1.71552e-18	5.58953e-18
BOD1	0.288	0.344	-0.056	5.473	5.696	0.961	0.498	3254162528	0.0024154	0.00453582
HOXB5	0.036	0.059	-0.022	0.724	1.067	0.678	0.498	3254181910	1.45208e-13	4.23283e-13
TSPAN1	0.016	0.034	-0.018	0.285	0.63	0.451	0.498	3254200882	6.36614e-25	2.32069e-24
H2AC11	0.057	0.083	-0.026	1.079	1.421	0.76	0.498	3.25421e+09	4.09436e-10	1.08416e-09
GHITM	0.178	0.218	-0.041	3.411	3.711	0.919	0.498	3254248349	0.000189901	0.000389047
RPL13AP17	0.012	0.033	-0.021	0.226	0.569	0.397	0.498	3254256408	3.58551e-28	1.37699e-27
FIGN	0.46	0.497	-0.037	8.099	8.33	0.972	0.498	3254268117	0.0120203	0.0210345
THAP11	0.041	0.068	-0.027	0.783	1.122	0.697	0.498	3254270884	1.13992e-12	3.24789e-12
SSPN	0.06	0.082	-0.023	1.137	1.478	0.769	0.498	3.25428e+09	1.23172e-09	3.21541e-09
ADGRF1	0.06	0.081	-0.021	1.089	1.431	0.761	0.498	3254308181	6.75608e-10	1.77705e-09
CCDC60	0.025	0.044	-0.019	0.487	0.829	0.588	0.498	3.25431e+09	1.62099e-17	5.16971e-17
TMEM256-PLSCR3	0.079	0.103	-0.024	1.687	2.02	0.835	0.498	3.25433e+09	3.5086e-07	8.32125e-07
FGFR3	0.034	0.055	-0.021	0.66	1	0.66	0.498	3254338151	3.73684e-14	1.10503e-13
ITGB3	0.041	0.06	-0.019	0.778	1.118	0.695	0.498	3254348183	1.44761e-12	4.11721e-12
TNNT1	0.11	0.148	-0.038	2.042	2.363	0.864	0.498	3254354390	3.02462e-06	6.87867e-06
TMEM51-AS1	0.022	0.04	-0.018	0.416	0.756	0.55	0.498	3.25437e+09	2.76934e-19	9.15289e-19
DNAJC4	0.073	0.101	-0.028	1.366	1.698	0.805	0.498	3254415328	2.85722e-08	7.09242e-08
LINC00511	0.186	0.222	-0.036	3.412	3.721	0.917	0.498	3254440188	0.000246755	0.00050147
WSCD2	0.009	0.031	-0.021	0.174	0.512	0.34	0.498	3254449494	2.47288e-31	9.97553e-31
FUNDC1	0.079	0.109	-0.029	1.514	1.841	0.822	0.498	3.25447e+09	1.2674e-07	3.06829e-07
H2AC8	0.041	0.066	-0.024	0.778	1.112	0.699	0.498	3254474852	2.37892e-12	6.72528e-12
PSENEN	0.059	0.087	-0.028	1.339	1.666	0.804	0.498	3254499218	2.69512e-08	6.69993e-08
SLC14A2-AS1	0.053	0.082	-0.03	0.974	1.306	0.746	0.498	3254502477	1.86269e-10	4.98816e-10
CHCHD10	0.059	0.084	-0.025	1.113	1.443	0.771	0.498	3.25454e+09	1.97652e-09	5.12247e-09
RPS2P55	0.303	0.348	-0.045	6.994	7.185	0.973	0.498	3.25458e+09	0.00894735	0.0158636
ACSS3	0.126	0.156	-0.031	2.652	2.968	0.893	0.498	3254618383	5.17049e-05	0.000110028
POLR2E	0.226	0.271	-0.046	4.267	4.53	0.942	0.498	3.25463e+09	0.00112523	0.00217468
SUPT4H1	0.152	0.192	-0.041	3.465	3.744	0.926	0.498	3.25465e+09	0.000345155	0.000694332
SUSD4	0.074	0.098	-0.024	1.456	1.783	0.817	0.498	3.25468e+09	1.35116e-07	3.26662e-07
KRT7	0.002	0.018	-0.016	0.043	0.372	0.115	0.498	3.25474e+09	0	0
CPXM2	0.03	0.05	-0.02	0.59	0.917	0.643	0.498	3254768448	2.27745e-14	6.77108e-14
C11orf1	0.1	0.133	-0.033	1.912	2.223	0.86	0.498	3254771020	3.55958e-06	8.06199e-06
RPS13P2	0.056	0.08	-0.024	1.157	1.478	0.783	0.498	3.25478e+09	7.35746e-09	1.86993e-08
PSME2	0.127	0.16	-0.033	2.458	2.765	0.889	0.498	3.25479e+09	3.62419e-05	7.78384e-05
SPIN4	0.044	0.067	-0.023	0.983	1.304	0.753	0.498	3254812251	6.30724e-10	1.66077e-09
LINC01159	0.006	0.024	-0.019	0.093	0.419	0.222	0.498	3254834410	1.19587e-38	5.3446e-38
ZNF511	0.128	0.164	-0.035	2.91	3.201	0.909	0.498	3254851993	0.000142803	0.00029481
RPS7P1	0.158	0.192	-0.034	3.468	3.75	0.925	0.498	3254869305	0.00045949	0.000915226
RPL35P5	0.045	0.067	-0.022	1.017	1.337	0.761	0.498	3254878991	1.38709e-09	3.61511e-09
SOX9	0.048	0.068	-0.021	0.886	1.208	0.733	0.498	3.25489e+09	1.46121e-10	3.92718e-10
GPR160	0.045	0.064	-0.019	0.837	1.16	0.721	0.498	3254913152	5.72336e-11	1.55656e-10
TCEAL4	0.336	0.384	-0.047	6.241	6.444	0.969	0.498	3.25492e+09	0.00763994	0.0136578
LSM1	0.176	0.216	-0.04	3.371	3.649	0.924	0.498	3.25492e+09	0.000411053	0.000822441
EBNA1BP2	0.179	0.218	-0.039	3.435	3.715	0.925	0.498	3.25494e+09	0.000471673	0.000938614
ARHGEF38	0.186	0.21	-0.024	3.384	3.695	0.916	0.498	3.25494e+09	0.000445412	0.000888238
BLVRB	0.037	0.058	-0.021	0.709	1.03	0.688	0.498	3254957946	2.84147e-12	8.0159e-12
SQOR	0.006	0.021	-0.015	0.115	0.437	0.264	0.498	3254985053	4.96158e-35	2.10828e-34
MIAT	0.03	0.052	-0.022	0.592	0.912	0.649	0.498	3254991702	7.37737e-14	2.16455e-13
CCDC85A	0.073	0.099	-0.026	1.667	1.979	0.843	0.498	3255014706	1.44098e-06	3.3288e-06
ARSJ	0.068	0.087	-0.019	1.273	1.593	0.799	0.498	3.25501e+09	5.78799e-08	1.4192e-07
TMEM126A	0.103	0.134	-0.031	1.958	2.262	0.866	0.498	3255024643	7.4155e-06	1.65268e-05
SURF2	0.074	0.104	-0.029	1.423	1.733	0.821	0.498	3255042838	2.4702e-07	5.90455e-07
NPM3	0.095	0.128	-0.033	1.776	2.078	0.855	0.498	3255086885	3.21239e-06	7.29533e-06
EFCAB13-DT	0.047	0.065	-0.019	0.864	1.181	0.731	0.498	3255100319	2.02972e-10	5.42771e-10
PAPSS2	0.069	0.092	-0.024	1.295	1.609	0.805	0.498	3255100454	9.01183e-08	2.19401e-07
NT5DC4	0.012	0.028	-0.016	0.238	0.555	0.428	0.498	3255116288	2.67662e-24	9.6635e-24
CLPP	0.117	0.152	-0.036	2.231	2.524	0.884	0.498	3.25513e+09	2.88304e-05	6.22763e-05
STUB1	0.171	0.209	-0.037	3.226	3.504	0.921	0.498	3255158106	0.000423504	0.000845974
EBF2	0.015	0.036	-0.02	0.278	0.594	0.469	0.498	3.25516e+09	4.60406e-22	1.59722e-21
RARG	0.024	0.04	-0.016	0.453	0.769	0.589	0.498	3.25516e+09	3.2771e-16	1.01632e-15
HEIH	0.045	0.069	-0.024	0.864	1.176	0.734	0.498	3255168154	2.53023e-10	6.74693e-10
TPRKB	0.27	0.32	-0.05	5.143	5.354	0.961	0.498	3.25518e+09	0.00445889	0.00816066
LINC01550	0.033	0.05	-0.017	0.665	0.98	0.678	0.498	3255182119	2.09543e-12	5.93646e-12
EDIL3	0.185	0.223	-0.038	3.866	4.145	0.933	0.498	3255226162	0.00128304	0.00246757
MEG9	0.01	0.026	-0.017	0.184	0.498	0.369	0.498	3255229654	1.99726e-27	7.5837e-27
TMEM252-DT	0.011	0.03	-0.019	0.229	0.543	0.422	0.498	3255231526	2.1144e-24	7.64992e-24
CLU	0.116	0.142	-0.025	2.213	2.517	0.879	0.498	3255231568	3.26094e-05	7.02304e-05
CXCL14	0.023	0.04	-0.017	0.4	0.714	0.56	0.498	3255234524	2.09161e-17	6.65404e-17
PDLIM2	0.027	0.045	-0.018	0.581	0.894	0.651	0.498	3255250385	1.71646e-13	4.99258e-13
COX6A1P2	0.034	0.056	-0.023	0.764	1.074	0.712	0.498	3.25525e+09	3.97148e-11	1.08621e-10
STOM	0.015	0.031	-0.017	0.271	0.584	0.464	0.498	3.25526e+09	4.58069e-22	1.58928e-21
HOXC10	0.077	0.106	-0.028	1.615	1.915	0.844	0.498	3.25527e+09	1.777e-06	4.08669e-06
TSSC4	0.136	0.168	-0.032	2.515	2.804	0.897	0.498	3.25529e+09	9.52955e-05	0.000199179
MRPS15	0.224	0.269	-0.045	4.248	4.488	0.947	0.498	3255300554	0.00216445	0.00407919
APOC1	0.027	0.05	-0.023	0.508	0.818	0.621	0.498	3255310583	1.10581e-14	3.30895e-14
FAM149A	0.106	0.129	-0.023	2.051	2.354	0.871	0.498	3255351163	2.12825e-05	4.62885e-05
P3H2-AS1	0.009	0.026	-0.016	0.182	0.492	0.369	0.498	3255352144	3.87832e-27	1.46548e-26
PNRC1	0.287	0.327	-0.04	5.378	5.606	0.959	0.498	3.25536e+09	0.00625133	0.0112853
FAM71E1	0.078	0.111	-0.034	1.525	1.82	0.838	0.498	3.25537e+09	1.2009e-06	2.78305e-06
DNAJA2	0.245	0.291	-0.046	4.651	4.877	0.954	0.498	3.25538e+09	0.00349977	0.00647278
NMI	0.03	0.05	-0.02	0.569	0.876	0.65	0.498	3255415415	2.40563e-13	6.97175e-13
COL21A1	0.075	0.103	-0.029	1.731	2.028	0.853	0.498	3255421841	5.05638e-06	1.1369e-05
AMDHD1	0.01	0.018	-0.008	0.265	0.573	0.462	0.498	3255441667	9.12195e-22	3.14847e-21
TWF2	0.087	0.119	-0.032	2.013	2.299	0.875	0.498	3.25545e+09	2.09983e-05	4.56797e-05
KCNC4	0.023	0.038	-0.016	0.434	0.741	0.586	0.498	3255455732	6.23393e-16	1.91971e-15
PLS3	0.189	0.219	-0.029	3.571	3.852	0.927	0.498	3.25546e+09	0.00109799	0.00212343
XAF1	0.008	0.024	-0.016	0.144	0.451	0.318	0.498	3255459873	6.30157e-30	2.48583e-29
SSU72	0.338	0.389	-0.051	6.372	6.535	0.975	0.498	3.25549e+09	0.0123705	0.0216007
INO80B-WBP1	0.08	0.105	-0.025	1.845	2.136	0.864	0.498	3255564616	1.22474e-05	2.69793e-05
SH2D3A	0.009	0.024	-0.015	0.164	0.468	0.351	0.498	3255571437	1.26928e-27	4.831e-27
APBB1IP	0.036	0.05	-0.013	0.905	1.208	0.749	0.498	3255579758	2.42941e-09	6.27734e-09
CLDN16	0.003	0.02	-0.017	0.061	0.364	0.168	0.498	3255584101	3.79268e-40	1.72693e-39
ABCA4	0.012	0.031	-0.019	0.24	0.543	0.443	0.498	3255589903	1.55522e-22	5.44915e-22
GMPR	0.116	0.141	-0.025	2.31	2.603	0.887	0.498	3255607233	8.54124e-05	0.000179026
SLC35F3	0.119	0.15	-0.031	2.351	2.639	0.891	0.498	3.25561e+09	9.68644e-05	0.000202352
DCTPP1	0.101	0.139	-0.038	1.995	2.273	0.877	0.498	3255612537	2.59882e-05	5.6274e-05
MDGA1	0.059	0.08	-0.021	1.094	1.394	0.785	0.498	3255612682	4.14104e-08	1.0222e-07
TNNT3	0.02	0.038	-0.019	0.346	0.648	0.534	0.498	3255614230	5.04575e-18	1.62774e-17
CDC42EP3	0.252	0.285	-0.034	4.667	4.921	0.949	0.498	3255630945	0.00453526	0.00829521
ASPA	0.012	0.026	-0.014	0.278	0.578	0.482	0.499	3255696196	2.42509e-20	8.15866e-20
ANKRD33B	0.045	0.065	-0.019	0.897	1.195	0.751	0.499	3255696827	3.09201e-09	7.96687e-09
MRPL17	0.089	0.119	-0.031	1.721	2.006	0.858	0.499	3255698687	8.363e-06	1.85956e-05
TRIAP1	0.094	0.126	-0.033	1.808	2.091	0.865	0.499	3255704142	1.32654e-05	2.91553e-05
SKA3	0.173	0.196	-0.023	3.346	3.632	0.921	0.499	3255713758	0.00104775	0.00202923
BGN	0.014	0.03	-0.016	0.245	0.544	0.451	0.499	3255724937	8.29289e-22	2.86355e-21
LBX1-AS1	0.004	0.022	-0.018	0.072	0.371	0.195	0.499	3255740571	1.75468e-37	7.72636e-37
MIR205HG	0.002	0.022	-0.02	0.04	0.338	0.12	0.499	3255757969	1.96182e-43	9.29061e-43
PDCD6-AHRR	0.233	0.269	-0.036	5.614	5.827	0.964	0.499	3255772369	0.0100816	0.0177779
MED7	0.094	0.116	-0.022	2.19	2.474	0.885	0.499	3.25579e+09	7.67507e-05	0.000161453
COLEC10	0.006	0.022	-0.017	0.107	0.403	0.265	0.499	3255800637	2.12898e-32	8.72716e-32
EDNRB	0.017	0.034	-0.017	0.353	0.649	0.544	0.499	3255814926	3.17912e-17	1.00866e-16
PDE4B	0.146	0.17	-0.023	3	3.285	0.913	0.499	3255815497	0.000646229	0.00127226
UPP1	0.01	0.027	-0.017	0.189	0.484	0.39	0.499	3255835060	9.15084e-25	3.32821e-24
NSMCE3	0.069	0.095	-0.027	1.671	1.952	0.856	0.499	3255847777	8.62048e-06	1.91522e-05
ACBD7	0.028	0.045	-0.017	0.54	0.834	0.647	0.499	3255865549	7.17012e-13	2.05411e-12
PER1	0.089	0.106	-0.016	1.706	1.998	0.854	0.499	3.25591e+09	1.24205e-05	2.73492e-05
MRPL12	0.117	0.148	-0.031	2.542	2.809	0.905	0.499	3255925053	0.000265057	0.000537638
IL4R	0.096	0.112	-0.016	1.801	2.092	0.861	0.499	3255963008	2.19863e-05	4.77737e-05
PLA2G4A	0.022	0.04	-0.018	0.422	0.713	0.592	0.499	3255970003	5.88576e-15	1.77267e-14
AXDND1	0.084	0.111	-0.026	1.776	2.057	0.863	0.499	3255973904	1.94651e-05	4.24311e-05
H2AC12	0.057	0.083	-0.026	1.113	1.397	0.796	0.499	3255989978	1.49474e-07	3.60692e-07
FZR1	0.185	0.205	-0.021	3.455	3.736	0.925	0.499	3256006935	0.00172842	0.00328673
BOLA3	0.056	0.083	-0.027	1.103	1.386	0.796	0.499	3256030728	1.50076e-07	3.62034e-07
CRNDE	0.276	0.303	-0.027	5.233	5.491	0.953	0.499	3256045062	0.0099259	0.017514
H2BC4	0.045	0.066	-0.02	0.872	1.158	0.753	0.499	3.25606e+09	7.04873e-09	1.79275e-08
PSMG3	0.091	0.118	-0.028	1.711	1.987	0.861	0.499	3.25608e+09	1.7143e-05	3.74586e-05
CCSAP	0.081	0.102	-0.021	1.554	1.837	0.846	0.499	3.25608e+09	7.31002e-06	1.62974e-05
ZBTB38	0.234	0.259	-0.025	4.432	4.696	0.944	0.499	3.25608e+09	0.00556407	0.0100966
WDR54	0.213	0.258	-0.045	4.121	4.336	0.95	0.499	3.25609e+09	0.00407045	0.00747674
FOS	0.071	0.09	-0.02	1.229	1.514	0.812	0.499	3256094186	6.63117e-07	1.55264e-06
SNHG16	0.345	0.392	-0.048	6.874	7.034	0.977	0.499	3256107190	0.0233646	0.03945
HIRIP3	0.052	0.077	-0.024	0.994	1.276	0.779	0.499	3256111183	5.02154e-08	1.23459e-07
SLC12A1	0.118	0.153	-0.035	2.203	2.472	0.891	0.499	3.25612e+09	0.000136118	0.000281264
HAUS7	0.037	0.055	-0.019	0.84	1.123	0.748	0.499	3.25614e+09	5.3847e-09	1.37522e-08
PTPRB	0.038	0.058	-0.02	0.71	0.995	0.714	0.499	3256144996	3.90888e-10	1.03591e-09
PELO	0.036	0.054	-0.019	0.833	1.116	0.746	0.499	3.25615e+09	4.78754e-09	1.22526e-08
SNX17	0.102	0.13	-0.028	1.939	2.211	0.877	0.499	3256158422	5.6209e-05	0.000119239
KIFC3	0.071	0.089	-0.018	1.341	1.624	0.826	0.499	3256179043	2.11826e-06	4.85683e-06
HMGB1P10	0.029	0.046	-0.017	0.752	1.034	0.728	0.499	3.25619e+09	1.14656e-09	2.99579e-09
MAGI2-AS3	0.264	0.311	-0.047	5.016	5.207	0.963	0.499	3256197776	0.00946401	0.0167286
TFPI2	0.02	0.036	-0.016	0.393	0.677	0.58	0.499	3256199910	4.25606e-15	1.28645e-14
LMO3	0.019	0.034	-0.015	0.341	0.625	0.545	0.499	3256201892	1.57431e-16	4.92399e-16
METTL4	0.196	0.217	-0.021	3.76	4.031	0.933	0.499	3.25621e+09	0.00316397	0.00587896
KCNQ3	0.065	0.087	-0.022	1.295	1.574	0.823	0.499	3256246478	1.71948e-06	3.95583e-06
IGFBP1	0.009	0.028	-0.019	0.161	0.443	0.363	0.499	3256253964	3.12871e-25	1.14747e-24
FLRT1	0.132	0.148	-0.016	2.534	2.815	0.9	0.499	3256256268	0.000429464	0.000857452
SLC9A9	0.325	0.369	-0.044	6.437	6.632	0.971	0.499	3256292782	0.0221454	0.0375064
TMEM251	0.064	0.086	-0.023	1.493	1.765	0.846	0.499	3.2563e+09	7.83304e-06	1.74342e-05
EMILIN1	0.052	0.071	-0.019	0.957	1.236	0.774	0.499	3256317063	5.88219e-08	1.44163e-07
LUM	0.006	0.022	-0.016	0.113	0.393	0.287	0.499	3256327349	2.38398e-29	9.31796e-29
MDP1	0.038	0.058	-0.02	0.93	1.206	0.771	0.499	3256332041	4.14758e-08	1.02358e-07
CA2	0.01	0.026	-0.016	0.19	0.469	0.405	0.499	3.25636e+09	9.94386e-23	3.49755e-22
EMX1	0.002	0.017	-0.015	0.044	0.323	0.137	0.499	3256369120	1.7868e-39	8.06116e-39
HDDC2	0.348	0.396	-0.048	6.548	6.686	0.979	0.499	3.25637e+09	0.0241322	0.0406213
ZNF804A	0.1	0.12	-0.021	1.678	1.954	0.859	0.499	3256382624	2.70106e-05	5.84365e-05
BHLHE41	0.007	0.023	-0.015	0.14	0.418	0.334	0.499	3256393587	2.10608e-26	7.86966e-26
CAV1	0.017	0.036	-0.02	0.475	0.751	0.632	0.499	3.2564e+09	7.36015e-13	2.10779e-12
H1-0	0.344	0.388	-0.044	6.311	6.47	0.975	0.499	3.25641e+09	0.0224688	0.0380259
HMMR-AS1	0.006	0.021	-0.015	0.115	0.393	0.293	0.499	3256410514	1.0245e-28	3.96841e-28
GALR1	0.008	0.025	-0.017	0.152	0.429	0.354	0.499	3256423054	3.01971e-25	1.10813e-24
TMEM200A	0.005	0.02	-0.015	0.085	0.362	0.234	0.499	3.25643e+09	2.31669e-32	9.49174e-32
HCFC1R1	0.041	0.063	-0.022	0.801	1.075	0.745	0.499	3256436055	7.3737e-09	1.87376e-08
NABP1	0.042	0.062	-0.019	1.018	1.292	0.788	0.499	3256438127	1.84595e-07	4.4383e-07
MRGPRF	0.004	0.018	-0.015	0.063	0.34	0.184	0.499	3.25644e+09	1.14876e-35	4.92985e-35
TGFB2-OT1	0.013	0.027	-0.014	0.26	0.537	0.484	0.499	3256443650	8.90456e-19	2.91767e-18
MORF4L1P1	0.089	0.113	-0.024	1.884	2.148	0.877	0.499	3256448879	7.55587e-05	0.00015903
YIF1A	0.076	0.101	-0.025	1.455	1.723	0.845	0.499	3256453606	8.69309e-06	1.93041e-05
SPON1-AS1	0.042	0.062	-0.02	0.773	1.047	0.738	0.499	3256460289	4.81218e-09	1.23127e-08
RPP25L	0.051	0.075	-0.024	0.983	1.253	0.784	0.499	3.25646e+09	1.26024e-07	3.05165e-07
ARF6	0.103	0.128	-0.025	1.964	2.228	0.881	0.499	3256470338	0.000106943	0.000222547
SPA17	0.069	0.091	-0.022	1.31	1.58	0.829	0.499	3256489477	3.4624e-06	7.84913e-06
UBBP4	0.069	0.089	-0.019	1.321	1.593	0.829	0.499	3.25651e+09	3.93574e-06	8.89881e-06
RAPSN	0.003	0.017	-0.014	0.065	0.34	0.191	0.499	3.25652e+09	7.24691e-35	3.07241e-34
ACSS1	0.046	0.06	-0.015	0.844	1.118	0.755	0.499	3256528090	2.18476e-08	5.45073e-08
LONRF3	0.013	0.026	-0.013	0.244	0.518	0.471	0.499	3256544566	3.69256e-19	1.21765e-18
FMO3	0.015	0.031	-0.016	0.286	0.559	0.511	0.499	3.25655e+09	2.04247e-17	6.49898e-17
HAND2	0.031	0.051	-0.02	0.619	0.89	0.696	0.499	3256574998	2.27109e-10	6.06401e-10
NPM1P30	0.092	0.111	-0.019	1.65	1.919	0.86	0.499	3.25662e+09	3.73363e-05	8.01511e-05
SHANK2-AS1	0.03	0.046	-0.016	0.55	0.82	0.67	0.499	3256636144	3.83924e-11	1.05077e-10
MYBPC1	0.015	0.036	-0.021	0.408	0.678	0.603	0.499	3256645526	1.25435e-13	3.66115e-13
ECI2	0.195	0.224	-0.029	3.696	3.935	0.939	0.499	3.25665e+09	0.00454435	0.00831089
CRYAB	0.009	0.023	-0.014	0.167	0.437	0.382	0.499	3256669373	3.73743e-23	1.32448e-22
BTC	0.019	0.034	-0.015	0.359	0.629	0.571	0.499	3.25667e+09	9.45096e-15	2.83254e-14
TMEM203	0.104	0.133	-0.029	2.037	2.291	0.889	0.499	3.25667e+09	0.000192026	0.000393174
TP63	0.043	0.058	-0.015	0.824	1.093	0.754	0.499	3256674482	2.57322e-08	6.40237e-08
FAM189A1	0.268	0.303	-0.035	5.403	5.613	0.963	0.499	3256676610	0.0175288	0.0300735
CST6	0.006	0.022	-0.016	0.108	0.377	0.286	0.499	3256695374	2.81239e-28	1.08138e-27
ECH1	0.105	0.135	-0.03	2.191	2.442	0.897	0.499	3256696059	0.000321807	0.000648835
NUDT15	0.083	0.11	-0.027	1.593	1.851	0.861	0.499	3256697467	3.20089e-05	6.89603e-05
H2AC17	0.062	0.084	-0.023	1.424	1.685	0.845	0.499	3.2567e+09	1.22807e-05	2.70508e-05
H3P16	0.144	0.177	-0.033	3.874	4.083	0.949	0.499	3.25672e+09	0.00577959	0.0104692
CCDC68	0.016	0.032	-0.015	0.334	0.602	0.555	0.499	3256722495	2.46366e-15	7.48498e-15
CCK	0.013	0.031	-0.018	0.247	0.514	0.479	0.499	3.25672e+09	1.72092e-18	5.60654e-18
LY6E	0.188	0.229	-0.041	3.604	3.812	0.945	0.499	3256737698	0.00438438	0.00803074
STUM	0.046	0.063	-0.016	0.867	1.133	0.765	0.499	3.25677e+09	6.80302e-08	1.66285e-07
CAPG	0.039	0.059	-0.02	0.773	1.036	0.746	0.499	3256796769	1.58159e-08	3.96695e-08
FOXM1	0.219	0.243	-0.024	4.135	4.379	0.944	0.499	3.2568e+09	0.00812718	0.0144859
PITPNA-AS1	0.039	0.06	-0.021	0.745	1.007	0.739	0.499	3256809406	9.77986e-09	2.47378e-08
METTL26	0.192	0.232	-0.04	3.661	3.872	0.946	0.499	3256822428	0.0051067	0.00930098
MRPS2	0.115	0.146	-0.031	2.214	2.458	0.901	0.499	3256827422	0.000417742	0.000835248
GREM1	0.019	0.033	-0.015	0.372	0.637	0.584	0.499	3.25683e+09	5.01441e-14	1.47886e-13
RPS7P11	0.149	0.18	-0.03	3.459	3.679	0.94	0.499	3256834235	0.00410385	0.00753678
NCAPH	0.151	0.169	-0.017	2.895	3.154	0.918	0.499	3256850139	0.00191248	0.00362249
TMEM47	0.013	0.026	-0.014	0.256	0.521	0.493	0.499	3256855507	1.21165e-17	3.8743e-17
SPDYE22P	0.024	0.038	-0.014	0.46	0.724	0.635	0.499	3.25686e+09	4.33365e-12	1.21695e-11
FRY-AS1	0.009	0.024	-0.016	0.164	0.428	0.384	0.499	3256867040	1.38243e-22	4.85065e-22
GPS2	0.249	0.296	-0.048	4.813	4.993	0.964	0.499	3256882591	0.0142336	0.0246634
SYTL3	0.128	0.148	-0.02	2.495	2.751	0.907	0.499	3256884044	0.000923466	0.00179768
AQP3	0.039	0.059	-0.02	0.737	0.997	0.739	0.499	3256905112	1.20316e-08	3.03255e-08
CDH16	0.001	0.014	-0.013	0.016	0.278	0.057	0.499	3256915814	2.10195e-43	9.94922e-43
NT5DC2	0.271	0.318	-0.047	5.211	5.366	0.971	0.499	3256918896	0.018526	0.0317026
H2BC11	0.048	0.064	-0.016	0.947	1.207	0.785	0.499	3256943865	3.47005e-07	8.23289e-07
TFAP2B	0	0.015	-0.015	0.009	0.27	0.032	0.499	3.25696e+09	2.8026e-45	1.4013e-44
MFAP2	0.32	0.367	-0.047	6.012	6.139	0.979	0.499	3256986383	0.0286291	0.0477082
ZNF385D-AS2	0.009	0.026	-0.017	0.157	0.417	0.377	0.499	3256990377	1.19409e-22	4.19581e-22
CDH9	0.012	0.029	-0.017	0.259	0.518	0.5	0.499	3257003063	4.25743e-17	1.3473e-16
RPS3AP20	0.164	0.189	-0.025	4.144	4.358	0.951	0.499	3257005169	0.00968895	0.0171139
TMEM220	0.091	0.108	-0.017	1.738	1.995	0.871	0.499	3.25701e+09	0.000115003	0.000238838
POLR3GL	0.087	0.114	-0.027	1.818	2.065	0.88	0.499	3257021160	0.000158854	0.000327036
TST	0.043	0.064	-0.021	0.807	1.062	0.76	0.499	3257040349	6.48529e-08	1.58652e-07
RN7SL580P	0	0.014	-0.013	0.005	0.263	0.019	0.499	3257044103	0	0
KLF9	0.061	0.076	-0.015	1.151	1.408	0.817	0.499	3257048235	3.78489e-06	8.56016e-06
MEF2C	0.192	0.213	-0.021	3.524	3.766	0.936	0.499	3257062575	0.00567413	0.0102864
CEBPB	0.035	0.054	-0.019	0.671	0.926	0.724	0.499	3.25708e+09	6.05277e-09	1.54374e-08
ACSM2B	0.003	0.016	-0.014	0.052	0.308	0.167	0.499	3257097770	2.42668e-34	1.02055e-33
C15orf61	0.084	0.111	-0.026	1.639	1.884	0.87	0.499	3257108713	8.82979e-05	0.00018494
RPL14P1	0.136	0.166	-0.03	2.821	3.045	0.927	0.499	3257113067	0.00225658	0.00424745
RAB8A	0.155	0.188	-0.032	2.982	3.207	0.93	0.499	3.25711e+09	0.00292388	0.00545413
GPRC5A	0.025	0.041	-0.016	0.482	0.738	0.653	0.499	3257116399	3.54095e-11	9.70042e-11
IL1A	0.011	0.024	-0.013	0.218	0.474	0.46	0.499	3257126811	1.76638e-18	5.75348e-18
CTDNEP1	0.15	0.178	-0.029	3.297	3.519	0.937	0.499	3257150630	0.00469407	0.00857585
GNA14	0.121	0.151	-0.03	2.652	2.888	0.918	0.499	3257169455	0.00181513	0.00344464
CRYBG1	0.097	0.109	-0.011	2.014	2.268	0.888	0.499	3.25719e+09	0.000416237	0.000832292
MAP1LC3B	0.175	0.203	-0.028	3.408	3.632	0.938	0.499	3.25719e+09	0.00560855	0.010175
MRPS36	0.216	0.256	-0.04	4.173	4.363	0.957	0.499	3257197397	0.0116299	0.0203899
EMD	0.106	0.132	-0.026	2.045	2.284	0.895	0.499	3257200145	0.000456858	0.000910266
SP140L	0.035	0.052	-0.016	0.826	1.077	0.766	0.499	3257209283	1.51746e-07	3.66037e-07
MYH11	0.159	0.178	-0.019	2.923	3.168	0.923	0.499	3.25722e+09	0.00307054	0.00571468
RPL17P50	0.031	0.051	-0.02	0.671	0.921	0.728	0.499	3.25724e+09	1.12049e-08	2.82797e-08
TMEM233	0.011	0.025	-0.014	0.209	0.461	0.453	0.499	3257249772	1.45974e-18	4.76248e-18
SLC25A4	0.117	0.149	-0.032	2.286	2.514	0.909	0.499	3.25726e+09	0.000936594	0.00182246
SPNS2	0.013	0.027	-0.013	0.254	0.506	0.502	0.499	3257268330	1.79644e-16	5.61105e-16
RPS3AP21	0.085	0.104	-0.018	2.192	2.432	0.901	0.499	3.25727e+09	0.000763734	0.00149475
H4C5	0.054	0.074	-0.02	1.016	1.263	0.804	0.499	3257277679	1.9171e-06	4.40384e-06
HMGN2P3	0.02	0.035	-0.015	0.547	0.796	0.687	0.499	3257281628	6.14683e-10	1.6196e-09
GOT1	0.118	0.136	-0.019	2.291	2.535	0.904	0.499	3257296706	0.00102097	0.0019806
TLNRD1	0.058	0.076	-0.019	1.125	1.372	0.82	0.499	3257301156	5.65678e-06	1.26877e-05
AKR1C2	0.055	0.071	-0.016	1.092	1.341	0.814	0.499	3257304778	4.31208e-06	9.73663e-06
H2AC4	0.021	0.04	-0.018	0.42	0.668	0.628	0.499	3257337938	8.70121e-12	2.42149e-11
RPS2P7	0.217	0.253	-0.037	5.081	5.245	0.969	0.499	3257350814	0.0237109	0.0400114
CCNG1	0.217	0.252	-0.036	4.182	4.376	0.955	0.499	3.25736e+09	0.013514	0.0234691
THOC7	0.292	0.333	-0.041	5.522	5.673	0.973	0.499	3.25737e+09	0.0298767	0.0496706
ZNHIT3	0.224	0.267	-0.043	4.266	4.44	0.961	0.499	3257375899	0.0144629	0.0250421
GPX3	0.015	0.029	-0.014	0.271	0.518	0.523	0.499	3257417107	2.14974e-15	6.53807e-15
SOST	0.015	0.03	-0.016	0.261	0.508	0.514	0.499	3257419796	9.66718e-16	2.96467e-15
ACTC1	0.006	0.02	-0.015	0.118	0.364	0.323	0.499	3257423810	3.68498e-24	1.32785e-23
MRPL2	0.075	0.099	-0.024	1.662	1.897	0.876	0.499	3.25743e+09	0.000174966	0.000359326
CRYZ	0.113	0.131	-0.017	2.137	2.378	0.899	0.499	3257432496	0.000845895	0.0016509
COX7CP1	0.034	0.052	-0.018	0.721	0.965	0.747	0.499	3257438360	5.94558e-08	1.45684e-07
RPS26P11	0.015	0.025	-0.009	0.535	0.78	0.686	0.499	3257443211	8.80453e-10	2.30768e-09
LINC02468	0.004	0.019	-0.015	0.07	0.315	0.222	0.499	3.25749e+09	2.07202e-29	8.1056e-29
LRATD2	0.016	0.029	-0.014	0.281	0.526	0.535	0.499	3257494668	7.76256e-15	2.33132e-14
KLHL41	0.007	0.018	-0.012	0.132	0.377	0.351	0.499	3257501588	1.52459e-22	5.34358e-22
NKAIN4	0.142	0.163	-0.021	2.64	2.871	0.919	0.499	3257503417	0.00268661	0.0050268
TNNC1	0.003	0.016	-0.013	0.056	0.301	0.188	0.499	3257503692	1.83439e-31	7.413e-31
BNIP3P1	0.026	0.044	-0.019	0.58	0.821	0.706	0.499	3.25752e+09	4.09992e-09	1.0524e-08
SNRNP25	0.145	0.184	-0.039	2.814	3.017	0.933	0.499	3.25752e+09	0.00357754	0.00660783
TECRP1	0.092	0.119	-0.027	2.149	2.37	0.907	0.499	3257540982	0.000999752	0.00194086
PSMD10	0.052	0.073	-0.021	1.006	1.245	0.808	0.499	3257543809	3.54716e-06	8.03557e-06
IL1R1-AS1	0.013	0.027	-0.014	0.229	0.472	0.486	0.499	3.25756e+09	1.43366e-16	4.48936e-16
MIR124-2HG	0.009	0.022	-0.013	0.164	0.407	0.404	0.499	3257564966	5.6247e-20	1.88022e-19
LINC00626	0.007	0.021	-0.014	0.14	0.382	0.366	0.499	3257574074	1.12224e-21	3.86718e-21
GPNMB	0.011	0.024	-0.013	0.211	0.453	0.466	0.499	3257577437	2.3658e-17	7.52179e-17
RPL35P1	0.038	0.054	-0.016	0.871	1.11	0.785	0.499	3257579766	8.80899e-07	2.05337e-06
EHD2	0.016	0.028	-0.012	0.342	0.584	0.586	0.499	3.25758e+09	7.47799e-13	2.14097e-12
H3C12	0.087	0.11	-0.023	1.904	2.133	0.892	0.499	3.25759e+09	0.000549298	0.00108766
NT5C3B	0.209	0.248	-0.039	3.999	4.178	0.957	0.499	3257611353	0.0144066	0.0249541
SIAH3	0.02	0.033	-0.013	0.353	0.594	0.595	0.499	3257621573	1.70355e-12	4.8374e-12
BDKRB2	0.016	0.03	-0.014	0.357	0.597	0.598	0.499	3.25764e+09	2.26006e-12	6.39491e-12
FABP5P7	0.026	0.043	-0.017	0.649	0.886	0.732	0.499	3.25764e+09	3.11579e-08	7.72225e-08
MAMLD1	0.072	0.088	-0.016	1.444	1.681	0.859	0.499	3257648443	0.000100069	0.000208788
IRX2	0.009	0.021	-0.012	0.162	0.402	0.403	0.499	3257648945	7.95935e-20	2.65481e-19
RPL26P36	0.132	0.16	-0.028	2.856	3.063	0.932	0.499	3.25767e+09	0.00452305	0.00827335
C4A	0.027	0.038	-0.011	0.551	0.79	0.697	0.499	3257670792	3.66774e-09	9.42977e-09
MYL9	0.086	0.104	-0.018	1.651	1.885	0.876	0.499	3257693399	0.000272541	0.000552434
YIPF3	0.244	0.281	-0.038	4.65	4.813	0.966	0.499	3.2577e+09	0.0241279	0.0406164
PIGR	0.002	0.014	-0.012	0.038	0.276	0.138	0.499	3257718221	8.58256e-34	3.58162e-33
SIGIRR	0.087	0.11	-0.023	1.667	1.894	0.88	0.499	3257732518	0.000306878	0.000619477
MRPL10	0.071	0.095	-0.024	1.351	1.579	0.855	0.499	3257742394	7.24483e-05	0.000152725
SNAPIN	0.048	0.07	-0.022	0.929	1.16	0.801	0.499	3257781197	3.05249e-06	6.93861e-06
IRX5	0.017	0.03	-0.013	0.288	0.524	0.55	0.499	3.25779e+09	8.65611e-14	2.53601e-13
IER5	0.055	0.071	-0.016	1.056	1.289	0.819	0.499	3257803215	1.11399e-05	2.46024e-05
GEM	0.015	0.028	-0.012	0.289	0.524	0.552	0.499	3257819860	1.16183e-13	3.3942e-13
PLAAT3	0.096	0.12	-0.023	1.871	2.093	0.894	0.499	3257840895	0.000734534	0.00144061
NUPR1	0.012	0.023	-0.011	0.242	0.476	0.508	0.499	3257848497	3.42077e-15	1.03613e-14
NNMT	0.048	0.064	-0.016	0.953	1.185	0.805	0.499	3257855479	4.90189e-06	1.1031e-05
KCTD16	0.178	0.206	-0.029	3.424	3.63	0.943	0.499	3.25786e+09	0.0109622	0.0192733
LINC02391	0.012	0.025	-0.014	0.251	0.484	0.519	0.499	3.25787e+09	9.09887e-15	2.72881e-14
VWA2	0.05	0.065	-0.015	0.96	1.192	0.806	0.499	3257878754	5.64088e-06	1.26547e-05
FXYD1	0.026	0.041	-0.016	0.557	0.788	0.707	0.499	3257899797	1.07924e-08	2.72473e-08
TINAGL1	0.004	0.015	-0.011	0.071	0.303	0.235	0.499	3257903896	2.66272e-27	1.00901e-26
MAP3K5-AS1	0.027	0.042	-0.015	0.518	0.749	0.691	0.499	3257909194	4.03066e-09	1.03503e-08
LINC02207	0.007	0.019	-0.012	0.125	0.357	0.35	0.499	3257913782	1.67775e-21	5.76465e-21
ABT1	0.117	0.147	-0.03	2.267	2.475	0.916	0.499	3257921046	0.00221055	0.00416314
CDKN2D	0.02	0.034	-0.015	0.391	0.622	0.629	0.499	3.25794e+09	5.9129e-11	1.60729e-10
PRRG1	0.117	0.135	-0.019	2.439	2.661	0.916	0.499	3257948325	0.00324941	0.00603035
CCDC107	0.136	0.164	-0.028	2.609	2.816	0.926	0.499	3.25795e+09	0.00431178	0.00790411
PNMA1	0.141	0.169	-0.028	2.689	2.895	0.929	0.499	3257958417	0.00491847	0.00896685
ENDOG	0.05	0.069	-0.019	0.952	1.178	0.808	0.499	3257963933	6.42928e-06	1.4382e-05
RNF5	0.093	0.116	-0.023	1.781	2	0.891	0.499	3257970751	0.000681544	0.00133931
ALYREF	0.078	0.107	-0.029	1.546	1.761	0.878	0.499	3.25801e+09	0.000304884	0.000615765
FGF9	0.074	0.093	-0.019	1.52	1.743	0.872	0.499	3.25801e+09	0.000278673	0.000564397
PIM1	0.056	0.072	-0.016	1.079	1.306	0.827	0.499	3258015661	2.2649e-05	4.91701e-05
GET3	0.086	0.111	-0.025	1.649	1.865	0.884	0.499	3258035537	0.000481097	0.000956653
AKR7A2	0.177	0.215	-0.038	3.384	3.561	0.95	0.499	3.25804e+09	0.0122935	0.0214803
SLC24A2	0.112	0.138	-0.026	2.602	2.816	0.924	0.499	3258037993	0.00474755	0.0086701
ARL4D	0.03	0.046	-0.017	0.592	0.819	0.724	0.499	3.25804e+09	4.26723e-08	1.0527e-07
VWA3B	0.021	0.034	-0.013	0.448	0.675	0.663	0.499	3258038623	8.2917e-10	2.17451e-09
LTBP2	0.029	0.044	-0.015	0.672	0.899	0.748	0.499	3258049469	2.12926e-07	5.10489e-07
IDH3G	0.082	0.106	-0.024	1.602	1.819	0.881	0.499	3258050415	0.000415183	0.000830237
TDRD12	0.032	0.046	-0.014	0.617	0.844	0.731	0.499	3.25806e+09	7.85865e-08	1.91677e-07
GBP1	0.029	0.044	-0.015	0.574	0.8	0.717	0.499	3258067121	3.18012e-08	7.87681e-08
LINC02660	0.009	0.024	-0.015	0.169	0.396	0.428	0.499	3258081814	7.91493e-18	2.54331e-17
TMPRSS2	0.008	0.021	-0.013	0.172	0.398	0.431	0.499	3258084046	1.12102e-17	3.58773e-17
NCAM2	0.036	0.057	-0.021	0.73	0.954	0.765	0.499	3.2581e+09	6.38669e-07	1.49682e-06
GUCY1B1	0.07	0.085	-0.015	1.282	1.505	0.851	0.499	3.2581e+09	0.000106006	0.000220698
INTS5	0.035	0.054	-0.019	0.681	0.904	0.753	0.499	3.25812e+09	3.05991e-07	7.28742e-07
ANOS1	0.149	0.169	-0.02	2.715	2.93	0.927	0.499	3258121693	0.00620192	0.0111999
HLA-DRA	0.033	0.048	-0.015	0.595	0.819	0.727	0.499	3.25815e+09	6.81424e-08	1.66546e-07
CLNK	0.067	0.077	-0.011	1.689	1.914	0.883	0.499	3258146043	0.000680735	0.0013378
MEPCE	0.051	0.071	-0.02	0.979	1.198	0.817	0.499	3258176568	1.44399e-05	3.16801e-05
MYF5	0.001	0.012	-0.011	0.02	0.243	0.081	0.499	3258177159	1.26593e-35	5.4305e-35
SELENOM	0.026	0.042	-0.016	0.502	0.724	0.693	0.499	3.25819e+09	8.47341e-09	2.14769e-08
TNFRSF12A	0.062	0.078	-0.016	1.186	1.407	0.843	0.499	3258200656	7.34155e-05	0.000154651
SIM1-AS1	0.031	0.042	-0.011	0.526	0.749	0.703	0.499	3.25823e+09	1.95292e-08	4.88337e-08
WDR18	0.106	0.134	-0.028	2.055	2.258	0.91	0.499	3258231271	0.00211056	0.00398234
MRPS7	0.166	0.199	-0.033	3.214	3.395	0.947	0.499	3258251016	0.0127464	0.022223
HPN	0.083	0.098	-0.015	1.536	1.754	0.876	0.499	3258266296	0.000475346	0.000945688
TNNT2	0.011	0.022	-0.012	0.212	0.433	0.49	0.499	3258268315	4.35657e-15	1.31645e-14
SLCO1C1	0.014	0.028	-0.014	0.26	0.481	0.541	0.499	3258275188	2.56106e-13	7.41816e-13
LINC02699	0.026	0.046	-0.02	0.638	0.855	0.746	0.499	3258317571	2.91788e-07	6.95435e-07
OSTF1	0.034	0.049	-0.015	0.686	0.904	0.759	0.499	3.25832e+09	6.75404e-07	1.58106e-06
MOAP1	0.08	0.104	-0.023	1.544	1.753	0.881	0.499	3.25834e+09	0.000552699	0.00109413
TFF3	0.022	0.039	-0.017	0.421	0.638	0.66	0.499	3258353661	1.40531e-09	3.6614e-09
C4orf48	0.186	0.223	-0.037	3.531	3.696	0.955	0.499	3.25837e+09	0.0189203	0.0323253
ZNF703	0.207	0.243	-0.036	3.922	4.081	0.961	0.499	3.25837e+09	0.025531	0.0428607
FREM2-AS1	0.033	0.047	-0.014	0.611	0.826	0.739	0.499	3258419041	2.57061e-07	6.13952e-07
CSNK2A3	0.045	0.06	-0.015	1.113	1.324	0.84	0.499	3258419670	7.32834e-05	0.000154404
SRGN	0.015	0.029	-0.015	0.274	0.489	0.559	0.499	3.25842e+09	1.65883e-12	4.71252e-12
AXL	0.114	0.129	-0.015	2.115	2.327	0.909	0.499	3.25843e+09	0.00321739	0.00597476
MEA1	0.099	0.128	-0.028	1.923	2.121	0.907	0.499	3258441619	0.00206637	0.0039015
CLEC12A	0.018	0.021	-0.003	0.407	0.623	0.654	0.499	3258474273	1.60108e-09	4.16026e-09
ITGA4	0.076	0.085	-0.008	1.412	1.628	0.867	0.499	3.25848e+09	0.000424383	0.000847624
POU5F1	0.013	0.023	-0.011	0.256	0.471	0.545	0.499	3258489210	7.80366e-13	2.233e-12
B4GAT1	0.109	0.132	-0.023	2.084	2.283	0.913	0.499	3258496966	0.00324542	0.00602331
PITX1	0.008	0.019	-0.011	0.147	0.361	0.408	0.499	3258511436	1.29756e-17	4.14652e-17
SMIM1	0.019	0.035	-0.017	0.361	0.573	0.629	0.499	3258513190	2.93944e-10	7.82047e-10
PDZD11	0.04	0.06	-0.02	0.797	1.006	0.792	0.499	3258534469	5.95341e-06	1.3339e-05
GAMT	0.088	0.114	-0.026	1.69	1.889	0.895	0.499	3258544526	0.0012681	0.00243986
PDLIM4	0.04	0.058	-0.018	0.774	0.984	0.787	0.499	3.25854e+09	4.66713e-06	1.05182e-05
MFFP1	0.02	0.03	-0.01	0.374	0.587	0.638	0.499	3.25855e+09	6.41024e-10	1.68733e-09
NACC2	0.06	0.073	-0.013	1.106	1.318	0.839	0.499	3258550369	9.54751e-05	0.000199541
TMEM52B	0.004	0.016	-0.012	0.076	0.288	0.264	0.499	3258550762	1.08094e-23	3.86368e-23
LINC00461	0.021	0.036	-0.015	0.435	0.647	0.673	0.499	3.25856e+09	6.12918e-09	1.56286e-08
RPL21P23	0.059	0.073	-0.014	1.051	1.262	0.833	0.499	3258563931	6.72604e-05	0.000142023
S100A2	0.003	0.014	-0.011	0.053	0.265	0.199	0.499	3.25857e+09	7.27824e-27	2.74013e-26
CPEB2	0.125	0.14	-0.015	2.294	2.502	0.917	0.499	3258568490	0.00538239	0.00978245
CCKAR	0.003	0.014	-0.011	0.048	0.26	0.184	0.499	3.25857e+09	1.17208e-27	4.46426e-27
IRX3	0.022	0.034	-0.012	0.385	0.597	0.646	0.499	3258579244	1.14807e-09	2.99902e-09
PDGFRA	0.033	0.048	-0.015	0.735	0.944	0.779	0.499	3.25861e+09	3.41615e-06	7.74768e-06
SMPX	0.049	0.073	-0.024	1.012	1.216	0.832	0.499	3.25861e+09	5.55433e-05	0.000117866
CSRP3	0.015	0.029	-0.014	0.283	0.493	0.575	0.499	3258621557	1.03479e-11	2.87348e-11
IER3	0.106	0.129	-0.023	2.075	2.272	0.914	0.499	3258634546	0.0038286	0.00705115
CSRP3-AS1	0.075	0.095	-0.019	1.449	1.653	0.877	0.499	3.25864e+09	0.000647204	0.0012741
EMCN	0.102	0.129	-0.027	2.188	2.384	0.918	0.499	3258650421	0.00487972	0.00889721
SNRPGP10	0.019	0.032	-0.012	0.379	0.588	0.645	0.499	3258651491	1.28247e-09	3.34737e-09
PTER	0.054	0.069	-0.015	1.054	1.261	0.836	0.499	3.25865e+09	8.34715e-05	0.000175049
CNFN	0.021	0.038	-0.017	0.391	0.599	0.653	0.499	3.25865e+09	2.02371e-09	5.24349e-09
JUNB	0.031	0.044	-0.013	0.579	0.788	0.735	0.499	3258654262	3.27095e-07	7.77438e-07
TNFRSF14	0.012	0.023	-0.011	0.226	0.434	0.52	0.499	3258668446	2.38008e-13	6.89957e-13
SYNE3	0.018	0.03	-0.011	0.358	0.567	0.632	0.499	3258671399	6.10805e-10	1.60964e-09
C11orf68	0.044	0.061	-0.017	0.832	1.037	0.802	0.499	3258671820	1.29691e-05	2.85199e-05
C1orf226	0.061	0.079	-0.018	1.223	1.427	0.857	0.499	3258681565	0.000248632	0.000505156
MTCL1	0.075	0.089	-0.014	1.423	1.629	0.873	0.499	3258684674	0.000636649	0.0012541
ANAPC15	0.064	0.085	-0.021	1.234	1.436	0.86	0.499	3258684712	0.000263736	0.00053513
MED30	0.173	0.204	-0.03	3.344	3.515	0.951	0.499	3.25869e+09	0.0215347	0.0365243
LINC01289	0.028	0.043	-0.015	0.608	0.815	0.746	0.499	3258692077	6.46249e-07	1.51403e-06
MAOA	0.021	0.034	-0.013	0.439	0.647	0.679	0.499	3258694663	1.24931e-08	3.14713e-08
CDKN2AIPNL	0.11	0.133	-0.022	2.148	2.341	0.918	0.499	3258728028	0.00498066	0.00907712
EFHC2	0.062	0.078	-0.016	1.2	1.403	0.855	0.499	3.25874e+09	0.000246831	0.000501594
UBE2SP1	0.026	0.041	-0.014	0.577	0.781	0.738	0.499	3258739990	4.21471e-07	9.95821e-07
FUT9	0.089	0.108	-0.018	1.677	1.879	0.893	0.499	3258741297	0.0016787	0.00319503
FAM189A2	0.025	0.038	-0.013	0.481	0.687	0.7	0.499	3258749752	5.1406e-08	1.26357e-07
GCNT4	0.016	0.027	-0.011	0.294	0.499	0.59	0.499	3258790346	5.32256e-11	1.44904e-10
PRSS12	0.025	0.039	-0.015	0.444	0.648	0.685	0.499	3258805368	2.34763e-08	5.85021e-08
SURF1	0.123	0.148	-0.025	2.321	2.505	0.926	0.499	3.25881e+09	0.00739327	0.0132346
DYNC1I2P1	0.024	0.04	-0.016	0.564	0.766	0.736	0.499	3258809144	4.24115e-07	1.00199e-06
SERPINI2	0.016	0.027	-0.011	0.37	0.573	0.647	0.499	3258859406	2.5604e-09	6.61153e-09
UCP2	0.053	0.071	-0.018	1.007	1.206	0.835	0.499	3.25887e+09	9.7733e-05	0.0002041
SGK1	0.024	0.036	-0.012	0.491	0.693	0.708	0.499	3258867132	1.06587e-07	2.58728e-07
[truncated: 1,246 more rows]

## Sheet: CM_like_epi|up
featurekey	log2Mean	log2Mean_other	log2FC	percentage	percentage_other	percentage_fold_change	auroc	mwu_U	mwu_pval	mwu_qval
MT-RNR1	8.421	5.126	3.295	92.024	67.272	1.368	0.792	4.1447e+09	0	0
MT-CO3	7.668	4.114	3.554	86.762	54.996	1.578	0.775	4.05624e+09	0	0
MT-RNR2	10.251	8.414	1.837	98.678	92.839	1.063	0.766	4.00827e+09	0	0
MT-CO1	7.311	4.109	3.202	84.801	56.436	1.503	0.757	3.96211e+09	0	0
MT-ATP6	7.407	4.312	3.095	85.29	58.08	1.469	0.749	3920100608	0	0
RPL13	6.239	3.498	2.741	81.328	52.066	1.562	0.736	3853233094	0	0
MT-CYB	6.002	2.94	3.062	74.896	42.275	1.772	0.734	3842191830	0	0
RPS14	6.007	3.047	2.96	78.576	44.335	1.772	0.734	3840273977	0	0
PTMA	6.19	3.467	2.723	81.862	50.832	1.61	0.728	3810196817	0	0
RPS18	6.419	3.86	2.559	83.626	56.485	1.48	0.723	3780800139	0	0
MT-CO2	6.363	3.521	2.842	77.263	49.163	1.572	0.722	3.77916e+09	0	0
H3-3A	4.73	2.197	2.533	72.363	37.79	1.915	0.716	3.74411e+09	0	0
RPS19	5.935	3.394	2.54	79.423	49.989	1.589	0.714	3.73488e+09	0	0
MT-ND4	6.156	3.523	2.634	75.76	49.909	1.518	0.713	3.72993e+09	0	0
RPL34	5.529	2.949	2.58	74.489	44.458	1.676	0.712	3.7228e+09	0	0
RPL7A	5.725	3.228	2.497	78.06	48.781	1.6	0.707	3.69922e+09	0	0
RPS2	5.926	3.442	2.485	81.663	53.045	1.539	0.707	3.69701e+09	0	0
RPS23	5.707	3.253	2.454	77.734	49.167	1.581	0.706	3692002115	0	0
RPL11	5.913	3.543	2.37	78.952	52.054	1.517	0.704	3683495361	0	0
RPL3	6.191	4.168	2.023	86.903	65.121	1.334	0.697	3649443486	0	0
RPL37A	5.647	3.408	2.24	76.743	51.188	1.499	0.696	3640659521	0	0
RPL26	4.702	2.358	2.344	69.611	39.674	1.755	0.693	3.62511e+09	0	0
RPL15	5.297	2.99	2.307	74.004	46.006	1.609	0.691	3613320662	0	0
RPL41	5.176	2.757	2.42	71.648	42.071	1.703	0.69	3.60911e+09	0	0
RPLP1	5.697	3.491	2.206	76.997	51.414	1.498	0.69	3608528047	0	0
RPS27A	5.513	3.278	2.235	75.626	49.247	1.536	0.689	3.60628e+09	0	0
EEF1A1	6.421	4.419	2.002	84.984	64.475	1.318	0.689	3.60424e+09	0	0
RPS27	4.614	2.408	2.206	71.661	43.02	1.666	0.688	3.60119e+09	0	0
MT-ND3	5.478	3.233	2.246	71.152	46.931	1.516	0.684	3576694822	0	0
RPL13A	5.006	2.914	2.093	76.472	49.522	1.544	0.683	3.57115e+09	0	0
RPL35A	4.999	2.791	2.208	69.756	42.627	1.636	0.682	3.5706e+09	0	0
RPS7	4.821	2.554	2.267	68.727	39.731	1.73	0.681	3564196829	0	0
RPL18	4.709	2.5	2.209	66.388	38.31	1.733	0.678	3.5464e+09	0	0
RPS4X	5.544	3.439	2.104	74.902	50.47	1.484	0.678	3546107307	0	0
MT-ND1	4.893	2.741	2.152	67.043	41.819	1.603	0.676	3536409387	0	0
RPL30	5.004	2.923	2.081	70.116	44.532	1.575	0.674	3527464230	0	0
RPL37	4.64	2.499	2.141	65.182	38.63	1.687	0.674	3.52572e+09	0	0
RPL32	4.458	2.259	2.2	62.591	34.191	1.831	0.67	3506084678	0	0
RPL27A	5.055	3.083	1.972	71.637	47.85	1.497	0.67	3503057308	0	0
TPT1	4.852	2.792	2.06	67.699	42.194	1.604	0.669	3500982739	0	0
RPS12	4.93	2.883	2.047	69.953	44.342	1.578	0.669	3500585691	0	0
RPS24	5.097	3.033	2.063	71.259	45.767	1.557	0.669	3.50008e+09	0	0
RPL23	4.6	2.54	2.06	65.03	39.143	1.661	0.668	3.49571e+09	0	0
RPL17-C18orf32	3.711	1.898	1.813	64.751	36.304	1.784	0.667	3.49242e+09	0	0
RPS11	4.412	2.336	2.076	62.895	35.983	1.748	0.665	3482009237	0	0
RPS9	4.691	2.747	1.944	66.871	42.634	1.568	0.663	3468049906	0	0
RPL35	4.296	2.282	2.014	62.308	35.864	1.737	0.662	3463035009	0	0
RPS15	4.322	2.334	1.988	63.925	37.476	1.706	0.662	3462766377	0	0
RPL36	4.143	2.172	1.972	60.085	34.612	1.736	0.659	3.4494e+09	0	0
RPL17	3.455	1.768	1.686	61.166	34.031	1.797	0.656	3434704763	0	0
RPS28	3.968	2.067	1.901	61.356	35.36	1.735	0.656	3434374353	0	0
RPS3	4.862	3.006	1.856	68.606	45.618	1.504	0.656	3.43425e+09	0	0
RPS16	4.018	2.04	1.979	58.707	32.11	1.828	0.656	3434129323	0	0
RPS15A	4.447	2.511	1.935	63.844	38.797	1.646	0.656	3.43346e+09	0	0
RPL24	4.489	2.589	1.9	64.168	39.978	1.605	0.656	3431575705	0	0
NRXN1	4.806	2.581	2.225	64.195	35.696	1.798	0.656	3.43077e+09	0	0
RPL5	4.653	2.763	1.89	66.636	42.441	1.57	0.655	3.42771e+09	0	0
RPL39	3.837	2.183	1.654	63.94	39.348	1.625	0.652	3409572127	0	0
MT-ND2	4.207	2.308	1.899	58.587	35.771	1.638	0.65	3.40164e+09	0	0
RPL29	3.695	1.758	1.937	53.89	27.46	1.962	0.649	3.39799e+09	0	0
RPS3A	4.627	2.92	1.707	73.18	49.387	1.482	0.649	3.39416e+09	0	0
RPL9	3.398	1.852	1.546	60.666	37.404	1.622	0.647	3383233646	0	0
OOEP	3.657	2.069	1.587	61.593	37.843	1.628	0.646	3381783821	0	0
RPS6	4.466	2.704	1.762	63.668	41.135	1.548	0.645	3.37333e+09	0	0
FAU	3.448	1.649	1.799	51.444	26.846	1.916	0.642	3360962906	0	0
STMN1	3.278	1.434	1.845	48.791	22.613	2.158	0.642	3.3608e+09	0	0
RPL19	4.123	2.356	1.768	60.15	36.696	1.639	0.642	3356720175	0	0
RPL21P16	2.863	1.523	1.34	58.263	34.631	1.682	0.641	3.35147e+09	0	0
RPL10A	3.962	2.231	1.731	57.896	35.131	1.648	0.64	3.35085e+09	0	0
RPL23A	3.829	2.08	1.748	57.081	33.185	1.72	0.639	3.34406e+09	0	0
RPL21	3.262	1.89	1.373	63.599	39.714	1.601	0.639	3342739727	0	0
NR2F1	4.164	2.504	1.66	60.141	38.71	1.554	0.638	3.33991e+09	0	0
MIF	2.6	1.083	1.516	44.551	20.313	2.193	0.633	3309513374	0	0
RPL10	4.287	2.692	1.595	64.257	43.236	1.486	0.632	3309268014	0	0
TMSB10	3.209	1.505	1.704	47.551	23.862	1.993	0.632	3304674610	0	0
RPL18A	2.948	1.522	1.426	52.485	28.575	1.837	0.631	3.3019e+09	0	0
RPS21	3.642	2.022	1.62	53.662	32.242	1.664	0.63	3.29874e+09	0	0
RPS10	3.316	1.875	1.441	56.82	34.162	1.663	0.63	3.29372e+09	0	0
GPC5	4.631	2.789	1.842	58.408	39.288	1.487	0.629	3289774017	0	0
RPL3P4	3.771	2.392	1.379	58.893	41.276	1.427	0.627	3.28286e+09	0	0
H4C3	2.669	1.011	1.658	40.058	16.642	2.407	0.627	3.28025e+09	0	0
ITGA8	5.652	3.902	1.75	74.793	52.901	1.414	0.627	3.27851e+09	0	0
NACA	3.997	2.464	1.533	58.513	38.505	1.52	0.626	3.27721e+09	0	0
RPL8	3.568	1.994	1.574	52.634	31.183	1.688	0.625	3.2703e+09	0	0
RPL28	3.2	1.608	1.592	47.573	25.628	1.856	0.624	3.26601e+09	0	0
APOO	3.18	1.964	1.216	58.993	39.624	1.489	0.622	3252702234	0	0
ACTG1	4.297	2.85	1.447	61.87	43.201	1.432	0.621	3247409128	0	0
RPL7	3.831	2.544	1.287	65.544	46.082	1.422	0.618	3.23315e+09	0	0
NPM1	3.581	2.16	1.421	55.877	35.861	1.558	0.618	3.23199e+09	0	0
H2AZ1	2.637	1.164	1.473	39.863	18.888	2.11	0.614	3212298684	0	0
RPL14	3.462	2.073	1.389	52.072	33.222	1.567	0.613	3208117987	0	0
RPL22	2.719	1.517	1.202	49.941	29.276	1.706	0.613	3205681433	0	0
RPLP2	3.451	2.072	1.379	51.406	32.889	1.563	0.612	3.20163e+09	0	0
TXNRD1	3.037	1.839	1.199	54.904	34.714	1.582	0.612	3.20155e+09	0	0
RPL6	3.43	2.154	1.275	56.116	36.403	1.542	0.61	3192130318	0	0
RPS20	3.246	1.879	1.367	49.092	30.243	1.623	0.61	3.19117e+09	0	0
HMGB1	4.128	2.842	1.285	63.007	46.141	1.366	0.61	3.19028e+09	0	0
RPS3AP6	2.622	1.424	1.198	46.709	28.933	1.614	0.608	3183672582	0	0
HNRNPA1	4.018	2.819	1.2	64.816	48.304	1.342	0.607	3.17823e+09	0	0
RPS8	3.635	2.347	1.288	53.782	36.977	1.454	0.607	3176117777	0	0
RPL38	3.037	1.699	1.338	45.769	27.587	1.659	0.607	3173900929	0	0
SRP14	2.494	1.138	1.357	38.132	18.614	2.049	0.606	3.16965e+09	0	0
HSP90AA1	3.523	2.2	1.323	51.821	34.102	1.52	0.606	3.16906e+09	0	0
IGF2	3.929	2.828	1.102	67.961	50.008	1.359	0.605	3166219555	0	0
RPL13AP5	2.718	1.549	1.17	47.053	30.361	1.55	0.605	3164660916	0	0
BST2	2.538	1.213	1.326	38.849	20.154	1.928	0.605	3164140930	0	0
RPL18AP3	1.996	0.922	1.074	38.481	19.582	1.965	0.604	3162367491	0	0
MTND1P23	2.214	0.76	1.454	31.459	12.042	2.613	0.604	3159214595	0	0
EEF1G	2.874	1.767	1.107	51.187	33.808	1.514	0.604	3159152132	0	0
RPL7P9	2.653	1.572	1.081	49.041	31.906	1.537	0.603	3154030189	0	0
RPL27	2.993	1.706	1.286	45.206	27.483	1.645	0.602	3152164120	0	0
RPS25	2.508	1.293	1.215	41.961	22.87	1.835	0.602	3.1508e+09	0	0
RPS17	2.698	1.626	1.073	48.936	31.669	1.545	0.602	3147909810	0	0
UBB	2.226	0.957	1.269	34.434	16.008	2.151	0.599	3134447432	0	0
RPL12	2.795	1.552	1.243	43.135	25.311	1.704	0.598	3131277482	0	0
RPL36A	2.027	1.065	0.962	41.246	22.978	1.795	0.598	3.13094e+09	0	0
H3-3B	3.519	2.345	1.175	52.154	36.915	1.413	0.597	3.12128e+09	0	0
RPS13	2.721	1.531	1.19	41.565	24.494	1.697	0.594	3107322899	0	0
RPL6P27	2.072	1.04	1.032	36.683	20.09	1.826	0.592	3098786600	0	0
RPS29	2.381	1.222	1.159	36.982	20.729	1.784	0.592	3097263121	0	0
SOX4	3.281	2.179	1.102	49.485	34.915	1.417	0.592	3.09645e+09	0	0
HMGB2	2.033	0.865	1.168	31.809	14.387	2.211	0.592	3.09585e+09	0	0
UBA52	2.38	1.212	1.168	36.609	19.757	1.853	0.592	3095297022	0	0
RPS5	2.672	1.521	1.151	40.761	24.182	1.686	0.591	3.09243e+09	0	0
LSAMP	4.801	3.551	1.249	66.002	49.899	1.323	0.59	3.08903e+09	0	0
TMSB4X	2.969	1.85	1.119	44.855	29.827	1.504	0.59	3088475253	0	0
TOP2A	1.83	0.667	1.163	28.079	11.165	2.515	0.589	3.0827e+09	0	0
JPT1	2.142	1.133	1.009	37.042	20.813	1.78	0.588	3.07569e+09	0	0
RPL21P119	1.619	0.817	0.802	36.417	21.434	1.699	0.587	3.07045e+09	0	0
HSP90AB1	3.145	2.088	1.057	47.582	33.018	1.441	0.587	3.07015e+09	0	0
ACTB	2.124	1.02	1.104	33.087	17.087	1.936	0.587	3069276969	0	0
RPL10P9	1.989	0.899	1.089	31.959	16.276	1.964	0.586	3.06862e+09	0	0
CENPF	2.083	0.945	1.138	31.242	15.333	2.038	0.586	3.06571e+09	0	0
RPSA	2.847	1.864	0.983	48.621	33.541	1.45	0.585	3062926929	0	0
COX7C	2.065	0.98	1.086	32.281	16.527	1.953	0.585	3062239987	0	0
CALM2	2.257	1.331	0.925	40.352	25.883	1.559	0.585	3061430503	0	0
MT-ND5	2.361	1.324	1.037	36.194	21.974	1.647	0.582	3046929666	0	0
BMPER	3.784	2.628	1.157	53.572	36.986	1.448	0.58	3036420347	0	0
NDUFA13	1.718	0.816	0.903	30.673	15.891	1.93	0.58	3.03458e+09	0	0
DYNLL1	1.955	0.937	1.018	30.532	15.713	1.943	0.58	3033366730	0	0
GAS5	2.416	1.441	0.975	37.511	24.05	1.56	0.578	3.02608e+09	0	0
SNHG29	2.43	1.463	0.968	37.413	24.471	1.529	0.577	3020589773	0	0
RPS10-NUDT3	2.88	2.071	0.809	51.585	39.683	1.3	0.577	3020424910	0	0
RPL36A-HNRNPH2	1.569	0.827	0.742	32.674	18.503	1.766	0.577	3.01709e+09	0	0
RACK1	3.121	2.199	0.922	47.287	34.844	1.357	0.576	3014700916	0	0
RPLP0	3.386	2.493	0.893	53.135	40.621	1.308	0.576	3014308947	0	0
RPL21P75	1.442	0.738	0.704	32.819	19.632	1.672	0.576	3013839491	0	0
SET	2.517	1.602	0.915	38.863	26.629	1.459	0.574	3001169173	0	0
NR2F2	3.529	2.726	0.803	52.923	43.076	1.229	0.573	2.99892e+09	0	0
ATP5F1E	1.774	0.832	0.942	27.617	13.866	1.992	0.573	2998415308	0	0
NDUFA4	1.793	0.851	0.942	27.903	14.211	1.964	0.573	2.99809e+09	0	0
GAPDH	2.239	1.314	0.926	34.503	20.646	1.671	0.573	2996610071	0	0
SNRPE	1.793	0.891	0.901	29.189	15.673	1.862	0.573	2.99639e+09	0	0
ASPM	1.329	0.376	0.953	20.459	6.574	3.112	0.572	2.99316e+09	0	0
SUMO2	1.733	0.929	0.803	31.001	17.514	1.77	0.572	2.99162e+09	0	0
SERF2	1.884	1.001	0.883	30.559	17.409	1.755	0.571	2.98919e+09	0	0
MEIS2	5.108	4.122	0.986	69.392	56.419	1.23	0.571	2.98828e+09	0	0
NDUFS5	1.68	0.77	0.91	26.331	12.931	2.036	0.571	2986611863	0	0
RPL22P1	1.237	0.521	0.717	24.841	11.48	2.164	0.57	2.98417e+09	0	0
TUBB	1.958	1.072	0.886	30.923	18.039	1.714	0.57	2.9838e+09	0	0
ITM2C	2.797	1.977	0.82	43.173	32.477	1.329	0.57	2.98064e+09	0	0
DPP6	4.544	3.528	1.015	61.231	47.72	1.283	0.569	2977291815	0	0
TUBA1B	2.029	1.161	0.868	31.919	18.869	1.692	0.569	2976902789	0	0
CHCHD2	1.847	0.983	0.864	28.875	16.359	1.765	0.568	2969772090	0	0
PEG10	1.586	0.709	0.877	24.613	12.155	2.025	0.567	2.96661e+09	0	0
RBP1	1.795	0.942	0.853	28.155	15.746	1.788	0.567	2.96561e+09	0	0
MARCKS	1.954	1.119	0.836	30.947	18.88	1.639	0.567	2964167551	0	0
EEF2	2.653	1.862	0.791	40.962	30.529	1.342	0.565	2.95755e+09	0	0
CALR	1.758	0.939	0.818	27.816	16.274	1.709	0.564	2953438785	0	0
NUCKS1	2.784	2.04	0.744	43.167	33.6	1.285	0.564	2.94951e+09	0	0
CLTA	2.528	1.764	0.764	39.656	29.677	1.336	0.564	2948630785	0	0
NRG3	3.336	2.415	0.922	46.702	33.604	1.39	0.563	2947206586	0	0
RPL4	2.16	1.393	0.768	35.039	23.856	1.469	0.563	2945901152	0	0
MDK	2.132	1.341	0.791	33.132	21.667	1.529	0.563	2.94356e+09	0	0
CIRBP	2.18	1.423	0.757	34.177	24.307	1.406	0.561	2.93625e+09	0	0
RPL9P7	1.367	0.756	0.611	28.108	17.557	1.601	0.561	2.93404e+09	0	0
FTH1	2.083	1.321	0.762	32.607	21.139	1.542	0.56	2.93238e+09	0	0
UBL5	1.338	0.561	0.777	21.133	9.583	2.205	0.56	2931384681	0	0
NME1-NME2	1.627	0.963	0.664	29.672	18.796	1.579	0.56	2.92974e+09	0	0
EID1	1.537	0.788	0.748	24.856	13.653	1.821	0.56	2.9291e+09	0	0
UQCRB	1.527	0.773	0.754	24.401	13.304	1.834	0.559	2.92641e+09	0	0
MARCKSL1	1.532	0.79	0.742	24.454	13.09	1.868	0.559	2.9248e+09	0	0
PLEKHA7	2.403	1.794	0.609	46.899	34.281	1.368	0.559	2923560009	0	0
CENPE	0.982	0.243	0.739	15.878	4.348	3.652	0.559	2923189222	0	0
COX6C	1.511	0.762	0.75	23.889	13.072	1.828	0.558	2.92042e+09	0	0
SKP1	1.652	0.942	0.71	26.943	16.588	1.624	0.557	2.9138e+09	0	0
HNRNPH1	2.697	2.034	0.663	41.17	33.975	1.212	0.557	2913637901	0	0
PFDN5	1.587	0.97	0.616	29.174	19.28	1.513	0.556	2908022856	0	0
HSPE1	1.557	0.897	0.661	26.585	16.046	1.657	0.555	2.90643e+09	0	0
PRXL2A	2.036	1.358	0.678	32.479	23.03	1.41	0.555	2905468744	0	0
HINT1	1.854	1.154	0.7	29.084	19.153	1.519	0.555	2904481436	0	0
ID4	1.949	1.266	0.683	30.889	21.081	1.465	0.555	2903414762	0	0
HNRNPK	1.943	1.261	0.681	31.028	21.572	1.438	0.555	2.90327e+09	0	0
CNTN5	3.724	2.916	0.809	51.216	39.783	1.287	0.555	2903163868	0	0
TMA7	1.469	0.778	0.691	23.729	13.454	1.764	0.555	2902541266	0	0
SNRPB	1.195	0.481	0.714	18.848	8.453	2.23	0.555	2902203849	0	0
PRDX2	1.261	0.651	0.61	23.19	13.061	1.776	0.554	2897088674	0	0
KIF14	0.857	0.202	0.655	14.196	3.669	3.869	0.553	2.89531e+09	0	0
COX4I1	1.332	0.647	0.685	21.18	11.113	1.906	0.553	2.89524e+09	0	0
COX7A2	1.331	0.679	0.652	21.558	11.965	1.802	0.551	2.88363e+09	0	0
SNHG6	1.783	1.139	0.644	28.363	19.357	1.465	0.551	2.8831e+09	0	0
PTMS	1.862	1.226	0.636	29.77	20.741	1.435	0.551	2882292218	0	0
SRSF3	1.705	1.065	0.641	27.119	18.239	1.487	0.55	2879378065	0	0
BTF3	1.517	0.886	0.631	24.314	14.795	1.643	0.55	2.87904e+09	0	0
S100A11	1.049	0.418	0.631	16.983	7.153	2.374	0.55	2878871650	0	0
C21orf58	1.256	0.613	0.642	20.092	10.587	1.898	0.55	2878522794	0	0
ATP5MG	1.28	0.669	0.611	21.605	12.127	1.782	0.55	2.878e+09	0	0
GPC3	3.12	2.484	0.636	46.392	37.491	1.237	0.55	2876861142	0	0
ELOB	1.189	0.547	0.642	18.906	9.349	2.022	0.55	2876695672	0	0
HMGN2	1.554	0.933	0.621	25.471	16.404	1.553	0.55	2875853101	0	0
EIF1	1.746	1.119	0.627	27.626	18.543	1.49	0.55	2875274158	0	0
APOLD1	1.206	0.552	0.654	19.525	10.375	1.882	0.549	2874884383	0	0
MTATP6P1	1.522	0.879	0.644	23.715	14.835	1.599	0.549	2874467138	0	0
UQCRH	1.691	1.07	0.621	27.106	18.142	1.494	0.549	2.87405e+09	0	0
GSTP1	1.328	0.702	0.626	21.144	11.682	1.81	0.549	2873609216	0	0
ECT2	0.999	0.39	0.61	16.468	7.042	2.338	0.549	2.87146e+09	0	0
ERH	1.223	0.611	0.612	19.693	10.743	1.833	0.548	2.86569e+09	0	0
EEF1B2	1.641	1.076	0.566	28.104	19.3	1.456	0.548	2865326336	0	0
RPL36AL	1.085	0.469	0.616	17.278	8.181	2.112	0.548	2.86502e+09	0	0
SMC4	1.516	0.908	0.608	24.207	15.723	1.54	0.548	2864940325	0	0
TPX2	0.893	0.321	0.572	15.092	5.722	2.637	0.548	2864725752	0	0
SNRPF	1.428	0.814	0.614	22.712	13.973	1.625	0.547	2864647769	0	0
UQCR10	0.936	0.317	0.62	14.737	5.504	2.677	0.547	2.86448e+09	0	0
SNRPD1	1.326	0.715	0.611	21.196	12.362	1.715	0.547	2864283460	0	0
NUSAP1	0.886	0.386	0.501	17.448	8.206	2.126	0.547	2864227327	0	0
PEBP1	1.344	0.728	0.616	21.328	12.62	1.69	0.547	2.86357e+09	0	0
NME2	1.289	0.76	0.529	23.827	15.189	1.569	0.547	2.86354e+09	0	0
MZT2B	1.189	0.588	0.6	19.199	10.263	1.871	0.547	2.86214e+09	0	0
ATP5PF	1.283	0.687	0.597	20.611	11.71	1.76	0.547	2.86138e+09	0	0
PRDX1	1.137	0.545	0.592	18.317	9.326	1.964	0.547	2.86e+09	0	0
COX5B	1.066	0.472	0.595	17.077	8.072	2.116	0.547	2.85947e+09	0	0
RPL7P1	1.244	0.776	0.469	25.922	17.709	1.464	0.546	2.85865e+09	0	0
CDH11	2.611	2.049	0.562	40.064	32.351	1.238	0.546	2857207408	0	0
PCDH15	4.235	3.599	0.636	59.498	51.177	1.163	0.546	2.85561e+09	0	0
TUBA1A	1.498	0.927	0.57	24.119	15.432	1.563	0.546	2.85452e+09	0	0
IRF2BP2	1.338	0.779	0.559	21.931	13.611	1.611	0.545	2850255171	0	0
PIF1	0.606	0.069	0.537	10.133	1.232	8.224	0.545	2849645273	0	0
MYL6	1.589	1.029	0.56	25.529	17.626	1.448	0.544	2847686040	0	0
TMEM258	1.06	0.499	0.561	17.111	8.747	1.956	0.544	2845510444	0	0
ARL6IP1	0.952	0.467	0.485	17.915	9.505	1.885	0.544	2845079411	0	0
DLGAP5	0.688	0.175	0.513	11.844	3.138	3.775	0.544	2845043286	0	0
NDUFC2	1.046	0.517	0.529	17.888	9.572	1.869	0.543	2843668234	0	0
SLC25A3	1.422	0.873	0.549	23.023	15.118	1.523	0.543	2842613173	0	0
ATP5MJ	1.014	0.453	0.56	16.251	8.003	2.03	0.543	2842059313	0	0
CLVS1	1.197	0.69	0.507	21.294	13.296	1.602	0.543	2841773302	0	0
BEX3	1.481	0.938	0.543	23.983	16.202	1.48	0.543	2.84111e+09	0	0
C1QTNF4	0.883	0.336	0.547	14.355	6.04	2.377	0.543	2.84106e+09	0	0
HNRNPA2B1	3.793	3.428	0.365	56.306	53.222	1.058	0.543	2.84077e+09	0	0
GNAS	2.495	1.994	0.501	39.218	32.727	1.198	0.543	2.83902e+09	0	0
PARK7	1.211	0.658	0.553	19.32	11.329	1.705	0.543	2839011147	0	0
MKI67	0.899	0.391	0.509	15.083	6.751	2.234	0.542	2836539725	0	0
LYPD1	1.956	1.424	0.532	30.425	23.546	1.292	0.542	2.83627e+09	0	0
FREM1	1.75	1.212	0.538	27.273	19.522	1.397	0.542	2835196697	0	0
CDC25C	0.689	0.199	0.49	11.907	3.641	3.27	0.542	2834339713	0	0
C5orf17	1.259	0.752	0.507	20.452	12.358	1.655	0.541	2.83111e+09	0	0
PSMB5	1.073	0.552	0.521	17.549	9.766	1.797	0.541	2.83094e+09	0	0
ZFP36L1	1.571	1.058	0.512	25.337	18.188	1.393	0.541	2.82951e+09	0	0
CCT3	1.266	0.758	0.509	20.885	13.287	1.572	0.541	2829150674	0	0
KIF11	0.862	0.375	0.488	14.705	6.698	2.195	0.541	2.82911e+09	0	0
HMGN1	2.357	1.881	0.476	37.587	31.52	1.192	0.54	2827629604	0	0
EEF1D	1.963	1.464	0.499	31.224	24.766	1.261	0.54	2.82677e+09	0	0
GTSE1	0.686	0.209	0.477	11.75	3.787	3.103	0.54	2.82637e+09	0	0
SSR4	0.96	0.448	0.512	15.554	7.847	1.982	0.54	2.826e+09	0	0
CKS2	0.844	0.361	0.483	14.198	6.337	2.24	0.54	2824785046	0	0
KPNA2	0.732	0.266	0.466	12.525	4.714	2.657	0.539	2.82186e+09	0	0
TUBB4B	0.778	0.304	0.474	13.07	5.323	2.455	0.539	2821072409	0	0
CD63	1.388	0.886	0.502	22.295	15.316	1.456	0.539	2.8207e+09	0	0
KRTCAP2	0.768	0.343	0.425	14.527	6.999	2.076	0.539	2.81854e+09	0	0
RPL26P19	0.973	0.517	0.455	17.855	10.794	1.654	0.539	2818306418	0	0
HMGB1P5	0.911	0.479	0.432	17.598	10.358	1.699	0.539	2.81825e+09	0	0
RPS28P7	0.932	0.511	0.421	18.308	11.081	1.652	0.538	2817326326	0	0
NDC80	0.684	0.241	0.442	11.967	4.427	2.703	0.538	2815160582	0	0
ARHGAP11A	0.781	0.331	0.45	13.805	6.418	2.151	0.538	2814826187	0	0
LSM7	0.933	0.447	0.485	15.081	7.79	1.936	0.538	2.81411e+09	0	0
CDCA2	0.619	0.185	0.435	10.906	3.391	3.216	0.538	2.81386e+09	0	0
YWHAE	1.906	1.437	0.469	30.364	24.635	1.233	0.538	2813838262	0	0
KIF23	0.65	0.212	0.438	11.339	3.851	2.945	0.538	2813379159	0	0
COMMD6	1.036	0.553	0.483	16.718	9.522	1.756	0.538	2.81321e+09	0	0
SNHG7	1.082	0.593	0.489	17.486	10.524	1.661	0.538	2812643212	0	0
RPSAP58	0.828	0.46	0.368	17.729	10.683	1.66	0.537	2.81171e+09	0	0
KIF18B	0.658	0.22	0.438	11.373	3.962	2.871	0.537	2.81139e+09	0	0
RAN	1.108	0.643	0.465	18.114	10.908	1.661	0.537	2.81119e+09	0	0
FTL	1.844	1.374	0.47	28.946	22.538	1.284	0.537	2.81115e+09	0	0
GAS2L3	0.531	0.1	0.431	9.222	1.817	5.076	0.537	2.8104e+09	0	0
RALYL	1.249	0.741	0.508	18.886	11.705	1.613	0.537	2810131252	0	0
SUB1	1.267	0.79	0.477	20.53	13.841	1.483	0.537	2.80946e+09	0	0
RPL31	2.587	2.158	0.429	40.708	35.349	1.152	0.537	2809422062	0	0
NCAPG	0.775	0.336	0.439	13.265	6.021	2.203	0.537	2.80865e+09	0	0
ALDOA	1.039	0.618	0.421	18.831	11.912	1.581	0.537	2.80764e+09	0	0
CSTB	0.783	0.32	0.463	12.726	5.682	2.24	0.536	2805742621	0	0
HOOK2	1.824	1.412	0.412	32.231	25.572	1.26	0.536	2.80524e+09	0	0
KIF4A	0.673	0.251	0.422	11.862	4.723	2.512	0.536	2.80499e+09	0	0
XIST	2.71	2.172	0.538	38.358	30.385	1.262	0.536	2.80481e+09	0	0
DNAJA1	1.075	0.623	0.452	17.653	10.755	1.641	0.536	2804630745	0	0
RPL10P16	0.94	0.524	0.416	17.385	10.78	1.613	0.536	2804344411	0	0
SLC25A6	1.44	0.989	0.452	23.28	16.754	1.39	0.536	2803727561	0	0
CTNNB1	2.575	2.176	0.4	40.118	35.728	1.123	0.536	2.80343e+09	0	0
SERBP1	1.669	1.221	0.448	27.063	21.036	1.287	0.536	2802995836	0	0
ATP5MC3	1.095	0.638	0.457	17.591	10.828	1.625	0.536	2.80206e+09	0	0
RBM8A	0.959	0.51	0.449	15.726	8.922	1.763	0.535	2.80155e+09	0	0
SRP9	1.228	0.788	0.44	20.363	13.777	1.478	0.535	2800821973	0	0
CCNB1	0.584	0.179	0.405	10.234	3.194	3.204	0.535	2.80069e+09	0	0
PRC1	0.759	0.357	0.402	13.794	6.896	2	0.535	2800680373	0	0
MIS18BP1	1.436	0.988	0.448	23.251	17.112	1.359	0.535	2.80026e+09	0	0
DIAPH3	1.375	0.928	0.448	22.058	15.12	1.459	0.535	2800166977	0	0
ARHGAP11B	0.691	0.285	0.406	12.697	5.876	2.161	0.535	2.80016e+09	0	0
KNL1	0.655	0.247	0.407	11.511	4.558	2.526	0.535	2.79977e+09	0	0
HSP90B1	1.949	1.519	0.43	31.166	25.397	1.227	0.535	2799665936	0	0
RAD21	1.347	0.913	0.434	22.471	16.029	1.402	0.535	2799656180	0	0
LAPTM4A	1.341	0.904	0.437	22.297	16.024	1.391	0.535	2.79947e+09	0	0
RPS27L	1.058	0.591	0.466	16.847	10.445	1.613	0.535	2.79839e+09	0	0
BUB1B	0.723	0.322	0.402	12.787	5.96	2.145	0.535	2797387670	0	0
BUB1	0.518	0.13	0.387	9.289	2.407	3.859	0.535	2.79668e+09	0	0
CKAP2	0.76	0.355	0.405	13.265	6.47	2.05	0.534	2796625926	0	0
PSMB1	1.026	0.585	0.441	16.673	10.187	1.637	0.534	2795487833	0	0
KIF18A	0.62	0.225	0.395	10.94	4.147	2.638	0.534	2795241567	0	0
EPCAM	1.096	0.665	0.431	18.185	11.867	1.532	0.534	2794935500	0	0
PFDN2	0.904	0.472	0.432	14.824	8.238	1.799	0.534	2.79481e+09	0	0
SGCE	2.585	2.199	0.387	39.959	35.764	1.117	0.534	2794680379	0	0
WT1	2.835	2.431	0.404	43.348	37.961	1.142	0.534	2794654136	0	0
KCNB2	1.04	0.609	0.432	16.972	10.469	1.621	0.534	2.79305e+09	0	0
PTTG1	0.702	0.296	0.405	11.829	5.117	2.312	0.534	2792926862	0	0
RPS15P4	0.905	0.502	0.403	16.063	9.774	1.643	0.534	2792768406	0	0
SPCS2	1.186	0.766	0.42	19.86	13.66	1.454	0.534	2.79244e+09	0	0
SF3B6	0.902	0.471	0.431	14.687	8.189	1.794	0.534	2792420159	0	0
CKAP5	1.419	0.993	0.427	23.226	17.391	1.336	0.534	2.79197e+09	0	0
HSPA5	1.201	0.78	0.422	19.773	13.546	1.46	0.534	2.79178e+09	0	0
UBE2S	0.839	0.434	0.405	14.176	7.57	1.873	0.534	2.79157e+09	0	0
TOMM6	0.671	0.304	0.366	12.901	6.412	2.012	0.533	2.79118e+09	0	0
SAP18	0.861	0.434	0.426	14	7.532	1.859	0.533	2.79089e+09	0	0
DAD1	0.839	0.412	0.427	13.801	7.399	1.865	0.533	2.79087e+09	0	0
ZFAS1	1.383	0.957	0.427	22.424	16.562	1.354	0.533	2790426317	0	0
ATP5IF1	1.02	0.59	0.43	16.535	10.234	1.616	0.533	2790249191	0	0
SKA2	1.23	0.812	0.418	20.45	14.387	1.421	0.533	2.79013e+09	0	0
ANP32E	0.973	0.566	0.406	16.416	9.995	1.642	0.533	2.79001e+09	0	0
SEC61G	0.847	0.413	0.434	13.586	7.197	1.888	0.533	2789762322	0	0
H1-10	0.883	0.474	0.409	14.712	8.271	1.779	0.533	2.78935e+09	0	0
MMP23A	0.729	0.373	0.355	14.384	8.062	1.784	0.533	2.78914e+09	0	0
CDK1	0.604	0.224	0.38	10.627	4.044	2.628	0.533	2789109676	0	0
PCBP1	0.745	0.328	0.417	12.208	5.801	2.105	0.533	2.78812e+09	0	0
MAP2	2.693	2.288	0.405	41.201	35.467	1.162	0.533	2787946170	0	0
GADD45GIP1	0.763	0.345	0.418	12.336	5.987	2.06	0.533	2.78666e+09	0	0
SNRPD3	0.85	0.474	0.376	15.733	9.595	1.64	0.533	2.78635e+09	0	0
HSPA8	1.08	0.676	0.404	17.814	11.573	1.539	0.533	2786195555	0	0
RPSAP19	0.691	0.375	0.317	15.027	8.842	1.699	0.532	2.78598e+09	0	0
NDUFA11	0.807	0.411	0.397	13.944	7.715	1.807	0.532	2785380295	0	0
HSBP1	0.744	0.328	0.416	12.07	5.805	2.079	0.532	2.78501e+09	0	0
RBX1	0.943	0.518	0.426	15.293	9.272	1.649	0.532	2784978479	0	0
SOD1	0.96	0.55	0.41	15.706	9.531	1.648	0.532	2784912512	0	0
MGST3	1.107	0.695	0.412	18.196	12.287	1.481	0.532	2784689409	0	0
CD81	1.415	1.001	0.415	22.882	17.381	1.316	0.532	2784673171	0	0
RPL21P28	0.768	0.452	0.316	17.758	11.853	1.498	0.532	2.78401e+09	0	0
KIF20B	0.785	0.405	0.38	13.618	7.337	1.856	0.532	2.78369e+09	0	0
THSD4-AS1	1.159	0.812	0.347	22.109	16.047	1.378	0.532	2.78366e+09	0	0
PRMT1	1.015	0.605	0.409	16.642	10.62	1.567	0.532	2783587057	0	0
SGO2	0.488	0.134	0.354	8.758	2.468	3.549	0.532	2780994820	0	0
SPDYA	1.021	0.666	0.354	19.034	13.098	1.453	0.531	2.78088e+09	0	0
UBC	0.995	0.581	0.414	15.947	10.045	1.588	0.531	2780566355	0	0
PSMA7	1.08	0.674	0.406	17.435	11.56	1.508	0.531	2780186192	0	0
TACC3	0.658	0.292	0.366	11.482	5.275	2.177	0.531	2.78016e+09	0	0
RPS2P5	0.938	0.55	0.388	17.586	12.065	1.458	0.531	2780089380	0	0
TTK	0.518	0.167	0.351	9.296	3.083	3.015	0.531	2.77926e+09	0	0
MMP23B	0.878	0.54	0.338	16.912	10.968	1.542	0.531	2778805323	0	0
MRFAP1	0.995	0.596	0.399	16.153	10.336	1.563	0.531	2.77767e+09	0	0
PPIA	1.216	0.833	0.383	20.142	14.334	1.405	0.531	2777441998	0	0
PSMA4	0.828	0.434	0.394	13.548	7.627	1.776	0.531	2777061299	0	0
PCSK1N	0.816	0.426	0.39	13.519	7.624	1.773	0.531	2.77699e+09	0	0
CCND2	1.29	0.931	0.359	23.4	18.127	1.291	0.531	2.77695e+09	0	0
FKBP2	0.652	0.32	0.332	12.767	6.826	1.87	0.531	2776909862	0	0
KIF2C	0.514	0.17	0.344	9.224	3.098	2.978	0.531	2776690244	0	0
SHISA3	0.718	0.341	0.377	12.083	6.108	1.978	0.531	2776394752	0	0
POMP	0.897	0.502	0.396	14.587	8.777	1.662	0.531	2775782303	0	0
CCNF	0.539	0.189	0.35	9.499	3.427	2.772	0.53	2.77558e+09	0	0
DEPDC1B	0.614	0.268	0.345	10.913	4.872	2.24	0.53	2.77492e+09	0	0
RGS3	0.562	0.208	0.354	9.825	3.81	2.579	0.53	2.77475e+09	0	0
RPL7P32	0.799	0.498	0.301	17.419	11.828	1.473	0.53	2.77473e+09	0	0
LINC01572	1.452	1.072	0.38	23.662	18.262	1.296	0.53	2.77349e+09	0	0
HNRNPA3	2.41	2.063	0.347	40.053	36.039	1.111	0.53	2.77286e+09	0	0
CENPW	0.673	0.289	0.384	11.002	5.199	2.116	0.53	2.7721e+09	0	0
NDUFS6	0.831	0.444	0.387	13.513	7.849	1.722	0.53	2.77141e+09	0	0
TOMM7	0.929	0.544	0.385	15.069	9.456	1.594	0.53	2771265259	0	0
SEC11A	1.47	1.093	0.377	23.909	19.009	1.258	0.53	2.77053e+09	0	0
COX6B1	0.762	0.385	0.376	12.396	6.647	1.865	0.529	2.7704e+09	0	0
OST4	0.676	0.305	0.371	11.089	5.307	2.09	0.529	2.77022e+09	0	0
SELENOH	0.819	0.489	0.33	15.512	9.947	1.559	0.529	2769624048	0	0
HMGN3	1.297	0.93	0.367	21.667	16.494	1.314	0.529	2769380756	0	0
ATP6V1G1	0.907	0.536	0.371	15.005	9.428	1.591	0.529	2769228195	0	0
NDUFA1	0.718	0.338	0.379	11.599	5.921	1.959	0.529	2.76899e+09	0	0
ODC1	1.361	0.985	0.376	21.888	16.734	1.308	0.529	2768479353	0	0
GABARAP	0.578	0.263	0.316	11.121	5.432	2.047	0.529	2768153763	0	0
NUF2	1.015	0.66	0.356	17.131	11.552	1.483	0.529	2768123574	0	0
DEPDC1	0.417	0.099	0.318	7.616	1.835	4.151	0.529	2767545093	0	0
MYL12B	0.793	0.421	0.372	12.948	7.374	1.756	0.529	2767523375	0	0
EDF1	0.992	0.622	0.37	16.334	10.915	1.496	0.529	2.76737e+09	0	0
MRPL51	0.822	0.453	0.369	13.441	7.86	1.71	0.529	2767226052	0	0
STK32A	0.684	0.321	0.363	11.337	5.775	1.963	0.529	2766379174	0	0
PGRMC1	1.019	0.652	0.366	16.925	11.601	1.459	0.529	2766378217	0	0
XRCC6	1.08	0.71	0.37	17.846	12.654	1.41	0.529	2766032531	0	0
HMMR	0.444	0.122	0.322	7.891	2.166	3.643	0.529	2765926860	0	0
S100A13	0.761	0.399	0.362	12.59	7.08	1.778	0.529	2765317293	0	0
NDUFB2	0.977	0.607	0.37	16.188	10.916	1.483	0.528	2764948539	0	0
ANLN	0.57	0.247	0.323	10.274	4.648	2.21	0.528	2.76451e+09	0	0
NOP53	0.992	0.623	0.37	16.144	10.885	1.483	0.528	2764359579	0	0
ATP5MK	0.814	0.445	0.368	13.291	7.877	1.687	0.528	2764312483	0	0
EIF4A2	1.429	1.079	0.35	23.666	18.857	1.255	0.528	2.7635e+09	0	0
FOXD1	0.57	0.222	0.348	9.519	3.979	2.392	0.528	2.7633e+09	0	0
SEC61B	0.84	0.48	0.36	13.828	8.449	1.637	0.528	2763223623	0	0
CUTA	0.778	0.422	0.356	12.838	7.437	1.726	0.528	2762640587	0	0
IGFBP2	1.833	1.482	0.351	28.703	24.23	1.185	0.528	2761592073	0	0
SOX11	1.35	1.003	0.347	23.009	18.162	1.267	0.528	2761579739	0	0
ATP5MC2	1.372	1.019	0.354	22.382	17.49	1.28	0.528	2761498271	0	0
SNRPG	0.791	0.437	0.354	13.122	7.782	1.686	0.528	2.76148e+09	0	0
OSTC	0.968	0.611	0.357	15.978	10.852	1.472	0.528	2.76089e+09	0	0
HOXA9	2.063	1.757	0.306	37.275	32.797	1.137	0.528	2.76085e+09	0	0
CIT	0.793	0.459	0.335	13.484	8.102	1.664	0.528	2760265180	0	0
SALL1	1.116	0.769	0.347	18.6	13.584	1.369	0.528	2.76021e+09	0	0
OAZ1	0.94	0.625	0.316	17.636	12.562	1.404	0.527	2759607282	0	0
TOMM20	1.173	0.824	0.349	19.512	14.588	1.338	0.527	2759487723	0	0
TRMT112	0.661	0.325	0.336	11.129	5.753	1.935	0.527	2.75925e+09	0	0
JUND	0.843	0.491	0.352	13.993	8.854	1.58	0.527	2.75875e+09	0	0
NCL	1.461	1.118	0.343	23.677	18.848	1.256	0.527	2758425156	0	0
RANBP1	1.025	0.682	0.344	16.887	11.733	1.439	0.527	2758365949	0	0
ZNF428	0.942	0.588	0.354	15.445	10.396	1.486	0.527	2758062716	0	0
SCLT1	1.593	1.236	0.357	25.089	20.985	1.196	0.527	2.75789e+09	0	0
SCG5	0.681	0.336	0.345	11.322	6.164	1.837	0.527	2756897029	0	0
TXN	0.942	0.597	0.344	15.183	10.072	1.508	0.527	2.75574e+09	0	0
CRABP2	0.947	0.624	0.322	15.73	10.464	1.503	0.527	2.75552e+09	0	0
TMEM100	0.737	0.382	0.356	11.927	6.882	1.733	0.527	2.75548e+09	0	0
EIF4A1	1.052	0.762	0.29	21.044	16.328	1.289	0.527	2.75534e+09	0	0
ERP29	0.943	0.6	0.343	15.625	10.726	1.457	0.527	2.75499e+09	0	0
H1-3	0.805	0.466	0.339	13.283	8.188	1.622	0.527	2.75486e+09	0	0
SNU13	0.78	0.435	0.345	12.807	7.791	1.644	0.526	2754248878	0	0
H2AZ2	1.125	0.797	0.329	18.904	13.987	1.352	0.526	2.75394e+09	0	0
COPS9	0.607	0.266	0.34	9.818	4.67	2.102	0.526	2753868143	0	0
HOXB-AS3	2.532	2.196	0.336	39.446	34.151	1.155	0.526	2.75383e+09	0	0
PARP1	1.046	0.703	0.343	17.144	12.359	1.387	0.526	2753618963	0	0
G2E3	1.046	0.72	0.325	17.756	12.918	1.375	0.526	2752995095	0	0
DAPL1	0.771	0.396	0.375	11.842	6.961	1.701	0.526	2.75285e+09	0	0
BEX4	0.942	0.608	0.334	15.766	10.931	1.442	0.526	2752763432	0	0
CKS1B	0.6	0.293	0.307	10.337	5.174	1.998	0.526	2752222754	0	0
FZD2	0.861	0.534	0.327	14.511	9.595	1.512	0.526	2.75215e+09	0	0
WWOX	3.793	3.453	0.339	54.747	50.217	1.09	0.526	2.7518e+09	0	0
CDH7	1.762	1.442	0.321	28.108	23.523	1.195	0.526	2.75153e+09	0	0
GAS1	0.833	0.513	0.319	14.113	9.154	1.542	0.526	2.75148e+09	0	0
CCT8	1.054	0.727	0.326	17.602	12.809	1.374	0.526	2751347998	0	0
MORF4L1	1.689	1.37	0.319	27.836	23.714	1.174	0.526	2.75128e+09	0	0
ATP5MF	0.826	0.494	0.332	14.873	10.205	1.457	0.526	2.75011e+09	0	0
GABARAPL2	0.606	0.282	0.323	10.051	5.057	1.987	0.526	2749990884	0	0
LAMA4	3.074	2.775	0.299	46.631	42.741	1.091	0.526	2749972134	0	0
LSM4	0.761	0.432	0.328	12.483	7.582	1.646	0.525	2749492284	0	0
RACGAP1	0.465	0.185	0.28	8.501	3.414	2.49	0.525	2.74939e+09	0	0
STAT4	1.206	0.863	0.342	18.507	13.797	1.341	0.525	2749323383	0	0
HNRNPA1L2	0.619	0.365	0.254	13.635	8.858	1.539	0.525	2749180895	0	0
GPX4	0.719	0.391	0.329	11.73	6.844	1.714	0.525	2.74863e+09	0	0
ATP5PO	0.655	0.336	0.319	10.893	5.943	1.833	0.525	2.74862e+09	0	0
H2AX	0.556	0.259	0.297	9.613	4.588	2.095	0.525	2748386589	0	0
FAT3	4.209	3.831	0.378	59.165	53.709	1.102	0.525	2.74814e+09	0	0
NONO	1.3	0.978	0.322	21.531	17.172	1.254	0.525	2747994379	0	0
NDUFB3	0.607	0.283	0.324	9.926	5.014	1.98	0.525	2.74781e+09	0	0
NEDD8-MDP1	0.664	0.379	0.284	12.977	8.233	1.576	0.525	2.74774e+09	0	0
SRSF9	1.063	0.739	0.324	17.513	12.914	1.356	0.525	2747470684	0	0
SSR2	1.008	0.691	0.318	16.832	12.185	1.381	0.525	2747267534	0	0
ILF2	0.776	0.462	0.314	13.044	8.213	1.588	0.525	2747127091	0	0
HAS2	1.238	0.923	0.315	20.287	15.768	1.287	0.525	2747122486	0	0
LDHA	1.048	0.728	0.32	16.742	11.903	1.407	0.525	2747096392	0	0
ATP5F1B	0.767	0.452	0.315	12.787	7.975	1.603	0.525	2746654021	0	0
GNG5	0.68	0.404	0.276	12.999	8.172	1.591	0.525	2.7466e+09	0	0
CBX5	1.547	1.234	0.312	25.346	21.271	1.192	0.525	2.74635e+09	0	0
NDUFS3	0.83	0.536	0.294	15.11	10.437	1.448	0.525	2.74588e+09	0	0
SLIT3	3.845	3.495	0.35	55.335	50.146	1.103	0.525	2745873274	0	0
MRPS21	0.722	0.41	0.312	12.148	7.382	1.646	0.525	2745615705	0	0
SRSF7	1.331	1.017	0.315	22.002	17.8	1.236	0.525	2.7456e+09	0	0
RPS26	0.723	0.534	0.19	17.41	12.37	1.407	0.525	2.74518e+09	0	0
ARRDC3	0.994	0.677	0.316	16.539	12.012	1.377	0.525	2745094529	0	0
STIL	0.518	0.242	0.276	9.358	4.497	2.081	0.524	2744167502	0	0
AURKA	0.354	0.091	0.263	6.542	1.656	3.951	0.524	2743857817	0	0
TMPO	1.746	1.444	0.302	28.283	24.529	1.153	0.524	2743522118	0	0
HP1BP3	2.091	1.812	0.278	33.308	30.609	1.088	0.524	2.74326e+09	0	0
NDUFC1	0.607	0.298	0.309	10.057	5.335	1.885	0.524	2.74287e+09	0	0
ST13	1.112	0.811	0.302	18.938	14.538	1.303	0.524	2742756205	0	0
KIFC1	0.444	0.179	0.265	8.139	3.327	2.446	0.524	2742231022	0	0
PPIB	0.941	0.637	0.305	15.726	11.234	1.4	0.524	2742019481	0	0
HNRNPA0	0.815	0.508	0.308	13.566	9.005	1.507	0.524	2741720158	0	0
NDUFAB1	0.807	0.493	0.314	13.189	8.644	1.526	0.524	2.74165e+09	0	0
TUBA1C	0.529	0.249	0.28	9.28	4.52	2.053	0.524	2.74162e+09	0	0
SNHG31	0.822	0.525	0.297	13.868	9.281	1.494	0.524	2741130502	0	0
EIF3E	1.829	1.543	0.286	30.641	26.95	1.137	0.524	2740912894	0	0
HAS2-AS1	0.968	0.658	0.31	16.025	11.682	1.372	0.524	2.74088e+09	0	0
MANF	0.673	0.368	0.305	11.275	6.707	1.681	0.524	2.74073e+09	0	0
MELK	0.704	0.419	0.284	12.132	7.462	1.626	0.524	2740506133	0	0
SF3B5	0.589	0.279	0.31	9.515	4.876	1.951	0.524	2.74045e+09	0	0
PTPRM	4.042	3.78	0.262	57.633	54.73	1.053	0.524	2.74023e+09	0	0
PARPBP	0.581	0.306	0.275	10.377	5.723	1.813	0.524	2739758680	0	0
RPL13AP7	0.744	0.478	0.267	14.967	10.74	1.394	0.524	2739276085	0	0
LSM5	0.731	0.445	0.286	12.546	7.97	1.574	0.524	2739206960	0	0
MSRB2	0.644	0.342	0.301	10.689	6.177	1.731	0.523	2738803903	0	0
MECOM	2.216	2.034	0.182	41.733	34.18	1.221	0.523	2738771413	0	0
HOXB2	0.756	0.468	0.288	12.778	8.258	1.547	0.523	2.73823e+09	0	0
TUBB2B	0.747	0.471	0.276	12.865	8.277	1.554	0.523	2.73791e+09	0	0
NDUFB10	0.582	0.284	0.298	9.503	4.954	1.918	0.523	2737762925	0	0
TROAP	0.334	0.078	0.255	6.115	1.471	4.157	0.523	2737749813	0	0
CCT7	0.748	0.453	0.294	12.492	8.039	1.554	0.523	2.73749e+09	0	0
COX7B	0.631	0.33	0.301	10.272	5.771	1.78	0.523	2737247333	0	0
MYL12A	0.696	0.4	0.297	11.532	7.082	1.628	0.523	2736912152	0	0
BSG	0.944	0.655	0.289	16.045	11.767	1.364	0.523	2736749677	0	0
LINC01828	0.91	0.597	0.313	14.402	10.185	1.414	0.523	2736172170	0	0
SIVA1	0.636	0.336	0.299	10.442	6.024	1.733	0.523	2.73612e+09	0	0
KIF15	0.713	0.445	0.268	12.722	8.245	1.543	0.523	2735982176	0	0
MEST	2.34	2.075	0.265	36.719	33.508	1.096	0.523	2735919702	0	0
NEDD8	0.622	0.359	0.263	12.016	7.687	1.563	0.523	2735900612	0	0
NDUFB4	0.758	0.472	0.286	12.952	8.581	1.509	0.523	2735723446	0	0
PHPT1	0.601	0.309	0.292	9.874	5.429	1.819	0.523	2.7354e+09	0	0
SEPTIN7	1.742	1.464	0.278	28.466	24.925	1.142	0.523	2735232873	0	0
NCAM1	3.138	2.87	0.267	46.894	43.45	1.079	0.523	2735200608	0	0
SMC3	1.258	0.969	0.289	20.926	16.964	1.233	0.523	2.73496e+09	0	0
RNASEK-C17orf49	0.465	0.213	0.252	8.809	4.354	2.023	0.523	2.7349e+09	0	0
SEM1	1.417	1.126	0.292	23.338	19.505	1.196	0.523	2734892504	0	0
PPP1R14B	0.609	0.342	0.267	10.928	6.503	1.681	0.523	2734863159	0	0
NDUFB11	0.665	0.376	0.289	10.924	6.521	1.675	0.523	2734522007	0	0
MRPS26	0.696	0.402	0.295	11.487	7.173	1.601	0.523	2.73445e+09	0	0
PRAME	0.907	0.631	0.275	15.299	10.992	1.392	0.522	2733808934	0	0
SSB	1.013	0.726	0.287	16.825	12.676	1.327	0.522	2.73365e+09	0	0
CDCA8	0.348	0.104	0.244	6.401	1.908	3.355	0.522	2733638832	0	0
RPL7P23	0.563	0.334	0.229	12.304	8.075	1.524	0.522	2.7336e+09	0	0
CIP2A	0.541	0.288	0.253	9.776	5.32	1.838	0.522	2733561722	0	0
MAGEF1	0.617	0.34	0.277	10.509	6.172	1.703	0.522	2732930509	0	0
ATP5ME	0.665	0.374	0.291	10.875	6.58	1.653	0.522	2732806449	0	0
UBE2C	0.429	0.177	0.252	7.531	3.066	2.456	0.522	2732755550	0	0
B2M	1.029	0.74	0.289	17.01	12.997	1.309	0.522	2732673789	0	0
TSC22D1	2.87	2.644	0.226	44.042	42.009	1.048	0.522	2732579236	0	0
HOMER3	0.505	0.262	0.243	9.825	5.493	1.789	0.522	2732363291	0	0
DENND5B	3.682	3.459	0.223	53.934	51.785	1.042	0.522	2.73219e+09	0	0
EIF1AX	0.998	0.737	0.261	18.149	14.053	1.291	0.522	2731876196	0	0
CYBA	0.497	0.206	0.292	7.989	3.705	2.156	0.522	2731219384	0	0
RPS3AP26	0.697	0.461	0.236	14.797	10.823	1.367	0.522	2731202004	0	0
KNSTRN	0.404	0.166	0.238	7.438	3.035	2.45	0.522	2.73119e+09	0	0
SPC25	0.579	0.333	0.246	10.372	5.981	1.734	0.522	2.73105e+09	0	0
TRAPPC5	0.456	0.207	0.25	8.624	4.343	1.986	0.522	2.73101e+09	0	0
CCT5	0.892	0.617	0.275	15.069	10.968	1.374	0.522	2730334817	0	0
ARF5	0.588	0.338	0.25	11.065	6.844	1.617	0.522	2730226408	0	0
HMGB3	0.541	0.279	0.262	9.233	4.937	1.87	0.522	2.72978e+09	0	0
ATP6V0B	0.682	0.402	0.28	11.4	7.269	1.568	0.522	2.72954e+09	0	0
VIM	1.235	0.965	0.27	20.012	15.885	1.26	0.522	2729398007	0	0
EEF1B2P6	0.552	0.316	0.236	10.759	6.585	1.634	0.522	2.72889e+09	0	0
HMGB1P6	0.503	0.278	0.226	10.571	6.425	1.645	0.522	2.72878e+09	0	0
RPL15P3	0.633	0.376	0.257	12.07	8.116	1.487	0.521	2728581148	0	0
MAD2L1	0.504	0.245	0.259	8.601	4.346	1.979	0.521	2.72857e+09	0	0
POLQ	0.738	0.485	0.253	12.8	8.573	1.493	0.521	2.72829e+09	0	0
TSTD1	0.493	0.235	0.258	8.758	4.569	1.917	0.521	2.72822e+09	0	0
BIRC5	0.393	0.151	0.242	7.013	2.745	2.555	0.521	2.728e+09	0	0
CBX3	1.28	1.006	0.273	21.319	17.689	1.205	0.521	2727900420	0	0
APRT	0.432	0.155	0.277	6.926	2.713	2.553	0.521	2.72781e+09	0	0
TXNIP	0.797	0.524	0.273	13.142	9.088	1.446	0.521	2.72778e+09	0	0
HOXC6	1.183	0.966	0.217	24.126	20.065	1.202	0.521	2727770944	0	0
TOMM5	0.537	0.301	0.236	10.56	6.439	1.64	0.521	2.72769e+09	0	0
RRM2	0.739	0.492	0.247	12.624	8.344	1.513	0.521	2.72761e+09	0	0
ANAPC11	0.645	0.369	0.276	10.567	6.437	1.642	0.521	2727525241	0	0
LMNB1	0.844	0.582	0.261	14.415	10.327	1.396	0.521	2.72749e+09	0	0
DLGAP1	3.31	3.044	0.266	47.169	43.99	1.072	0.521	2727313474	0	0
SRSF2	1.162	0.885	0.276	19.445	15.835	1.228	0.521	2727292139	0	0
SPCS1	0.707	0.435	0.272	11.824	7.769	1.522	0.521	2727025688	0	0
SNRPB2	0.608	0.334	0.274	10.064	5.987	1.681	0.521	2.72668e+09	0	0
CPED1	1.098	0.835	0.264	17.783	13.649	1.303	0.521	2726647050	0	0
SPINT2	0.8	0.56	0.24	15.355	11.449	1.341	0.521	2726538510	0	0
FAM72A	0.256	0.087	0.17	6.383	2.178	2.931	0.521	2726189900	0	0
TRIM59	0.385	0.171	0.213	7.831	3.662	2.138	0.521	2.72617e+09	0	0
GPC5-AS2	0.568	0.312	0.255	9.557	5.405	1.768	0.521	2726155490	0	0
SMDT1	0.473	0.201	0.272	7.681	3.556	2.16	0.521	2726086389	0	0
EIF5A	0.467	0.192	0.275	7.513	3.395	2.213	0.521	2725786641	0	0
GSTO1	0.58	0.308	0.272	9.533	5.464	1.745	0.521	2.72578e+09	0	0
UBE2T	0.447	0.2	0.248	7.824	3.686	2.122	0.521	2.72547e+09	0	0
CNIH4	0.619	0.364	0.255	10.741	6.698	1.604	0.521	2725234929	0	0
LBR	0.909	0.653	0.256	15.742	11.816	1.332	0.521	2725164204	0	0
NASP	1.976	1.727	0.249	31.454	28.688	1.096	0.521	2724990411	0	0
LSM3	0.604	0.337	0.267	10.004	5.972	1.675	0.521	2724731082	0	0
GABBR2	0.565	0.294	0.271	9.278	5.256	1.765	0.521	2.72463e+09	0	0
NOSTRIN	0.516	0.281	0.235	9.095	4.952	1.837	0.521	2724572952	0	0
U2AF1	1.265	1.03	0.235	24.327	21.127	1.151	0.521	2724536694	0	0
PCNA	0.518	0.244	0.274	8.4	4.391	1.913	0.521	2.72413e+09	0	0
SMIM26	0.362	0.135	0.227	6.886	2.812	2.449	0.521	2.72392e+09	0	0
SNRPD2	0.644	0.383	0.261	10.578	6.565	1.611	0.521	2723514453	0	0
DEK	1.64	1.383	0.257	26.675	23.609	1.13	0.521	2723447158	0	0
COX6A1	0.57	0.344	0.226	10.913	6.912	1.579	0.52	2.72338e+09	0	0
PSMA2	0.572	0.355	0.217	11.643	7.689	1.514	0.52	2.72336e+09	0	0
HNRNPU	2.795	2.603	0.192	43.526	42.059	1.035	0.52	2723331394	1.4013e-45	8.40779e-45
RSL24D1	0.648	0.386	0.261	10.803	6.894	1.567	0.52	2.72241e+09	0	0
NCAPD2	0.689	0.449	0.24	12.164	8.21	1.482	0.52	2.72202e+09	0	0
PDIA6	1.374	1.118	0.256	22.668	19.406	1.168	0.52	2.721e+09	0	0
HOXB3	2.72	2.444	0.276	42.345	37.608	1.126	0.52	2.72093e+09	1.4013e-45	8.40779e-45
RTKN2	0.616	0.385	0.232	10.96	7.003	1.565	0.52	2720873292	0	0
SUMO1	1.115	0.852	0.264	18.431	15.011	1.228	0.52	2720379356	0	0
MALAT1	10.992	10.8	0.192	99.683	99.116	1.006	0.52	2720282828	2.41488e-35	1.30741e-34
PSMD8	0.693	0.432	0.261	11.438	7.647	1.496	0.52	2.72019e+09	0	0
FKBP3	0.643	0.38	0.263	10.605	6.821	1.555	0.52	2.72013e+09	0	0
RPS28P4	0.448	0.251	0.197	9.964	6.152	1.62	0.52	2.72009e+09	0	0
C1QBP	0.609	0.347	0.262	10.323	6.55	1.576	0.52	2.71997e+09	0	0
MAGOH	0.663	0.404	0.258	11.031	7.251	1.521	0.52	2.7197e+09	0	0
STEAP1B	1.482	1.235	0.247	25.54	23.164	1.103	0.52	2.7193e+09	0	0
TBCA	1.595	1.353	0.242	26.333	23.316	1.129	0.52	2.719e+09	0	0
H3P6	0.482	0.256	0.226	9.957	6.276	1.587	0.52	2718862894	0	0
NDUFB8	0.7	0.459	0.241	12.963	9.313	1.392	0.52	2718619181	0	0
GTF2A2	0.641	0.4	0.241	11.355	7.592	1.496	0.52	2718580611	0	0
NDN	0.439	0.193	0.246	7.33	3.478	2.107	0.52	2.71846e+09	0	0
CLIC1	0.645	0.396	0.25	10.716	6.94	1.544	0.52	2.71824e+09	0	0
LAMTOR4	0.625	0.372	0.253	10.323	6.569	1.571	0.519	2718021923	0	0
LINC02672	1.079	0.83	0.249	17.247	13.602	1.268	0.519	2.71789e+09	0	0
CKAP2L	0.296	0.092	0.204	5.597	1.704	3.285	0.519	2717849461	0	0
CST3	0.531	0.281	0.25	8.874	5.116	1.734	0.519	2717725685	0	0
MXD3	0.465	0.243	0.222	8.766	4.967	1.765	0.519	2717708506	0	0
MRPL57	0.523	0.277	0.246	8.742	4.952	1.765	0.519	2.71766e+09	0	0
AMBRA1	2.415	2.184	0.23	43.185	39.116	1.104	0.519	2.71727e+09	4.99983e-42	3.03227e-41
LAMTOR5	0.561	0.313	0.248	9.325	5.568	1.675	0.519	2717250702	0	0
VPS28	0.634	0.389	0.245	10.66	6.932	1.538	0.519	2717184276	0	0
TIMM13	0.633	0.382	0.25	10.466	6.75	1.551	0.519	2717173298	0	0
PKM	1.104	0.856	0.249	18.424	15.024	1.226	0.519	2716870040	0	0
COMMD3-BMI1	0.586	0.379	0.206	11.942	8.288	1.441	0.519	2.71641e+09	0	0
PDCD5	0.656	0.403	0.253	10.841	7.209	1.504	0.519	2.71593e+09	0	0
PBK	0.366	0.157	0.209	6.718	2.912	2.307	0.519	2715830391	0	0
ANAPC16	1.083	0.832	0.25	18.08	14.789	1.223	0.519	2.71576e+09	0	0
NDUFA5	0.736	0.488	0.249	12.407	8.843	1.403	0.519	2715696258	0	0
IQGAP3	0.336	0.131	0.205	6.254	2.461	2.541	0.519	2.71542e+09	0	0
TCF21	0.369	0.139	0.23	6.254	2.489	2.512	0.519	2715355390	0	0
PSMB4	0.548	0.306	0.243	9.117	5.418	1.683	0.519	2.71535e+09	0	0
AURKAIP1	0.538	0.299	0.239	8.979	5.268	1.704	0.519	2715324099	0	0
HOXA10	1.095	0.902	0.193	22.98	19.711	1.166	0.519	2.7152e+09	0	0
RTRAF	0.695	0.453	0.242	11.607	7.989	1.453	0.519	2715006669	0	0
RPL22L1	0.511	0.268	0.243	8.503	4.828	1.761	0.519	2.71495e+09	0	0
U2AF1L5	1.245	1.028	0.217	23.932	21.05	1.137	0.519	2714908403	0	0
LRATD1	0.604	0.378	0.226	10.475	6.779	1.545	0.519	2.71485e+09	0	0
PRDX5	0.558	0.315	0.242	9.16	5.481	1.671	0.519	2.71477e+09	0	0
FAM83D	0.261	0.064	0.197	4.961	1.189	4.174	0.519	2714702030	0	0
PON2	1.209	0.969	0.24	20.347	17.252	1.179	0.519	2.71453e+09	0	0
FGF10	0.466	0.24	0.225	7.953	4.252	1.871	0.519	2.71419e+09	0	0
COX8A	0.478	0.281	0.197	9.405	5.719	1.645	0.519	2.71389e+09	0	0
KMT5A	0.453	0.237	0.216	8.17	4.492	1.819	0.519	2.71355e+09	0	0
RPL21P93	0.467	0.284	0.183	11.453	7.98	1.435	0.519	2.71351e+09	0	0
NDUFB7	0.582	0.346	0.237	9.689	6.076	1.595	0.519	2713250854	0	0
MICOS10-NBL1	0.64	0.443	0.196	13.597	10.125	1.343	0.519	2.71318e+09	0	0
NR2F6	0.686	0.451	0.235	11.768	8.245	1.427	0.519	2713072549	0	0
DISC1FP1	1.386	1.152	0.234	22.127	18.544	1.193	0.519	2.71298e+09	0	0
PET100	0.448	0.222	0.225	7.962	4.347	1.832	0.518	2712882697	0	0
TCEAL9	0.625	0.39	0.235	10.582	7.027	1.506	0.518	2.71276e+09	0	0
PRDX6	0.647	0.409	0.238	10.828	7.285	1.486	0.518	2712686851	0	0
TMEM160	0.503	0.268	0.235	8.389	4.783	1.754	0.518	2712677871	0	0
MIR924HG	2.26	2	0.259	33.172	28.984	1.144	0.518	2.71264e+09	1.4013e-45	8.40779e-45
DYNLT1	0.845	0.606	0.239	14.214	10.823	1.313	0.518	2.71244e+09	0	0
FAM72B	0.227	0.078	0.149	5.655	1.978	2.858	0.518	2.7124e+09	0	0
CAMK2N1	0.698	0.473	0.225	12.036	8.51	1.414	0.518	2.71197e+09	0	0
INCENP	0.328	0.134	0.194	6.169	2.509	2.459	0.518	2.71178e+09	0	0
NNAT	0.824	0.598	0.226	13.848	10.331	1.34	0.518	2.71149e+09	0	0
TMBIM6	1.072	0.843	0.228	18.516	15.338	1.207	0.518	2.711e+09	0	0
NEIL3	0.319	0.126	0.194	5.984	2.358	2.537	0.518	2710975687	0	0
CENPA	0.367	0.168	0.2	6.977	3.384	2.062	0.518	2.71097e+09	0	0
NPW	0.387	0.149	0.237	6.256	2.694	2.322	0.518	2.71094e+09	0	0
ENO1	1.37	1.136	0.235	21.852	18.746	1.166	0.518	2710442476	0	0
WEE1	0.618	0.4	0.219	10.763	7.262	1.482	0.518	2.71034e+09	0	0
GNGT1	1.791	1.555	0.236	27.438	24.065	1.14	0.518	2710265618	0	0
CHCHD1	0.473	0.243	0.23	7.848	4.325	1.815	0.518	2710260505	0	0
CDH2	2.479	2.282	0.197	38.979	36.656	1.063	0.518	2709952825	6.24657e-38	3.54976e-37
PTBP1	0.883	0.648	0.235	14.859	11.605	1.28	0.518	2709887225	0	0
PPP1R9A	3.407	3.257	0.15	50.787	49.808	1.02	0.518	2.70968e+09	1.06939e-32	5.49348e-32
CTTNBP2	1.359	1.131	0.228	22.306	19.267	1.158	0.518	2709633886	0	0
UQCC2	0.602	0.366	0.237	9.981	6.584	1.516	0.518	2.70943e+09	0	0
PHB	0.58	0.351	0.23	9.658	6.226	1.551	0.518	2.70902e+09	0	0
VDAC2	0.855	0.624	0.231	14.44	11.182	1.291	0.518	2708935890	0	0
SNHG32	0.58	0.372	0.208	11.04	7.7	1.434	0.518	2708613177	0	0
MICOS10	0.772	0.585	0.186	15.675	12.323	1.272	0.518	2.70859e+09	0	0
PPP1CB	1.773	1.573	0.201	30.815	27.592	1.117	0.518	2708537006	1.89175e-43	1.17149e-42
UBXN1	0.602	0.374	0.228	10.053	6.674	1.506	0.518	2.70829e+09	0	0
PRELID1	0.493	0.276	0.217	8.373	4.924	1.701	0.518	2.70799e+09	0	0
SMC2	0.655	0.443	0.211	11.415	7.996	1.428	0.518	2707965913	0	0
H2AC20	0.386	0.173	0.213	6.797	3.352	2.028	0.517	2707543612	0	0
SORCS1	1.382	1.148	0.234	21.837	18.827	1.16	0.517	2.70726e+09	0	0
NDUFC2-KCTD14	0.417	0.228	0.19	8.3	4.907	1.691	0.517	2.7072e+09	0	0
PCDH18	0.519	0.313	0.207	8.974	5.539	1.62	0.517	2.70718e+09	0	0
SENP3-EIF4A1	0.717	0.525	0.192	15.134	12.046	1.256	0.517	2.70715e+09	0	0
MT2A	0.37	0.146	0.225	6.064	2.635	2.302	0.517	2707098263	0	0
KIAA0586	0.865	0.65	0.215	14.904	11.639	1.281	0.517	2707004660	0	0
CKB	0.491	0.272	0.22	8.28	4.896	1.691	0.517	2.70693e+09	0	0
RPL23AP42	0.413	0.215	0.198	7.893	4.525	1.744	0.517	2.70692e+09	0	0
RNASEK	0.402	0.225	0.177	8.206	4.777	1.718	0.517	2706882246	0	0
CDKN3	0.316	0.121	0.195	5.64	2.18	2.587	0.517	2706734654	0	0
H2AC14	0.362	0.183	0.179	7.221	3.814	1.893	0.517	2.70613e+09	0	0
NDUFA7	0.404	0.209	0.194	7.681	4.311	1.782	0.517	2706101257	0	0
CEP70	0.786	0.574	0.212	13.709	10.461	1.31	0.517	2.70584e+09	0	0
UQCR11	0.502	0.292	0.21	8.918	5.588	1.596	0.517	2.70574e+09	0	0
HDGF	0.676	0.463	0.213	11.625	8.345	1.393	0.517	2.70547e+09	0	0
HJURP	0.27	0.091	0.179	5.126	1.713	2.992	0.517	2705343172	0	0
CCNA2	0.315	0.124	0.191	5.657	2.251	2.513	0.517	2705330576	0	0
LRRN1	1.233	1.008	0.225	20.168	17.378	1.161	0.517	2705155430	0	0
H2AC13	0.348	0.172	0.176	6.984	3.626	1.926	0.517	2.70486e+09	0	0
ATOX1	0.489	0.265	0.223	7.991	4.693	1.703	0.517	2704817660	0	0
NOP10	0.411	0.196	0.215	6.797	3.452	1.969	0.517	2704763702	0	0
DBF4	0.501	0.311	0.19	9.081	5.736	1.583	0.517	2.70423e+09	0	0
FABP5	0.421	0.208	0.213	7.116	3.81	1.867	0.517	2.70416e+09	0	0
DDX24	0.777	0.554	0.223	13.066	10.006	1.306	0.517	2703916980	0	0
CFL1	0.824	0.61	0.214	13.908	10.741	1.295	0.517	2703867228	0	0
PCLAF	0.509	0.316	0.193	9.586	6.357	1.508	0.517	2703718895	0	0
CENPI	0.388	0.203	0.185	7.12	3.793	1.877	0.517	2.70347e+09	0	0
EIF1B	0.58	0.367	0.213	9.809	6.594	1.488	0.517	2.70343e+09	0	0
UQCRQ	0.443	0.227	0.215	7.279	4.009	1.816	0.517	2.70328e+09	0	0
FSCN3	0.44	0.257	0.182	8.664	5.428	1.596	0.517	2703015819	0	0
CNBP	0.902	0.682	0.221	15.034	12.071	1.245	0.517	2702715969	0	0
BLOC1S1	0.402	0.2	0.202	7.102	3.87	1.835	0.516	2.70237e+09	0	0
SNRPC	0.521	0.309	0.212	8.675	5.463	1.588	0.516	2702370260	0	0
FOXC1	0.655	0.449	0.205	11.087	7.906	1.402	0.516	2.70225e+09	0	0
FBLN1	0.897	0.688	0.209	15.199	12.191	1.247	0.516	2.702e+09	0	0
CBX1	0.871	0.654	0.217	14.484	11.513	1.258	0.516	2701760110	0	0
BORA	0.273	0.103	0.171	5.184	1.906	2.72	0.516	2.70172e+09	0	0
RPL4P4	0.394	0.208	0.186	7.411	4.231	1.751	0.516	2.70126e+09	0	0
CNTNAP2	3.637	3.377	0.26	50.711	45.961	1.103	0.516	2701257211	4.97449e-28	2.33001e-27
AURKB	0.264	0.084	0.18	4.806	1.563	3.076	0.516	2701100983	0	0
H3C15	0.352	0.169	0.182	6.43	3.204	2.007	0.516	2701039664	0	0
MAGED2	0.583	0.374	0.209	9.807	6.678	1.469	0.516	2701027605	0	0
SGO1	0.298	0.127	0.171	5.628	2.383	2.362	0.516	2700970458	0	0
RDH10	1.084	0.882	0.201	17.915	14.865	1.205	0.516	2700820073	0	0
HNRNPM	1.875	1.68	0.195	30.369	28.475	1.067	0.516	2700755014	2.7253e-36	1.50014e-35
MFAP2	0.492	0.286	0.206	8.342	5.206	1.602	0.516	2700670482	0	0
NME1	0.513	0.336	0.177	9.818	6.651	1.476	0.516	2700666605	0	0
FAM72C	0.195	0.082	0.113	5.434	2.193	2.478	0.516	2.70065e+09	0	0
SERF1A	0.731	0.547	0.185	14.625	11.713	1.249	0.516	2700613521	0	0
C19orf53	0.435	0.228	0.207	7.178	4	1.794	0.516	2.70061e+09	0	0
DPY30	1.081	0.86	0.221	18.549	16.021	1.158	0.516	2700586389	0	0
SHISA2	0.705	0.495	0.21	11.779	8.753	1.346	0.516	2700331026	0	0
CXXC5	1.015	0.802	0.213	16.928	14.148	1.196	0.516	2.70019e+09	0	0
PRR11	0.28	0.118	0.162	5.631	2.423	2.324	0.516	2700176858	0	0
DDT	0.319	0.137	0.182	6.144	2.991	2.054	0.516	2.70017e+09	0	0
ARPC5	0.542	0.338	0.204	9.256	6.153	1.504	0.516	2.70013e+09	0	0
CD24	0.766	0.566	0.2	13.245	10.194	1.299	0.516	2700101425	0	0
C4orf3	0.531	0.321	0.21	8.838	5.742	1.539	0.516	2700064127	0	0
IFITM2	0.471	0.29	0.18	8.847	5.707	1.55	0.516	2.7e+09	0	0
CYP51A1	0.605	0.431	0.173	12.262	9.216	1.33	0.516	2699954847	0	0
TIMM8B	0.459	0.254	0.205	7.596	4.46	1.703	0.516	2699898634	0	0
YWHAB	0.67	0.466	0.204	11.319	8.283	1.367	0.516	2.69936e+09	0	0
SNHG8	0.495	0.281	0.214	8.052	4.993	1.613	0.516	2.69921e+09	0	0
H1-0	0.515	0.309	0.207	8.603	5.542	1.553	0.516	2.69913e+09	0	0
BANF1	0.406	0.213	0.193	6.91	3.775	1.831	0.516	2.69897e+09	0	0
GLRX5	0.456	0.254	0.202	7.679	4.59	1.673	0.516	2.69887e+09	0	0
PTGES3	1.669	1.472	0.197	27.278	25.135	1.085	0.516	2698593632	1.99072e-37	1.12051e-36
DDAH2	0.62	0.42	0.199	10.484	7.445	1.408	0.516	2.69855e+09	0	0
HSPE1-MOB4	0.81	0.63	0.18	15.78	12.921	1.221	0.516	2.69849e+09	0	0
PSMB6	0.417	0.215	0.202	6.886	3.793	1.815	0.516	2.69848e+09	0	0
ANP32B	0.874	0.671	0.203	14.768	11.881	1.243	0.516	2.69837e+09	0	0
PRC1-AS1	0.321	0.149	0.172	5.914	2.773	2.133	0.516	2698356058	0	0
GTF2H5	0.425	0.219	0.206	6.977	3.903	1.788	0.516	2698338489	0	0
RPS3AP25	0.432	0.253	0.179	8.702	5.711	1.524	0.516	2698336481	0	0
SERF1B	0.735	0.555	0.18	14.652	11.826	1.239	0.516	2698173547	0	0
HOXA11	0.522	0.325	0.196	8.9	5.864	1.518	0.516	2698031182	0	0
ITM2B	1.157	0.956	0.201	19.425	16.839	1.154	0.516	2.69758e+09	0	0
EIF3G	0.587	0.382	0.205	9.756	6.77	1.441	0.516	2.69757e+09	0	0
PFN1	0.397	0.2	0.197	6.595	3.53	1.869	0.516	2697515553	0	0
TAF7	0.833	0.641	0.192	14.272	11.318	1.261	0.516	2.69751e+09	0	0
ENOX1	2.186	1.982	0.204	33.958	30.93	1.098	0.516	2697415141	9.90188e-32	5.00612e-31
LDHB	0.955	0.794	0.161	18.136	15.06	1.204	0.516	2697273009	0	0
COMMD3	0.364	0.201	0.164	7.404	4.369	1.695	0.515	2.69717e+09	0	0
JUN	0.987	0.788	0.198	16.28	13.452	1.21	0.515	2696643366	0	0
UBALD2	0.326	0.147	0.179	5.751	2.698	2.132	0.515	2696521859	0	0
BAX	0.441	0.227	0.213	7.073	4.106	1.723	0.515	2.69652e+09	0	0
TUFM	0.603	0.403	0.199	10.102	7.18	1.407	0.515	2696279429	0	0
CHD9	2.697	2.568	0.129	42.034	41.425	1.015	0.515	2.69584e+09	2.67105e-26	1.20098e-25
C12orf57	0.402	0.213	0.189	6.725	3.727	1.804	0.515	2.69551e+09	0	0
RCN2	1.599	1.41	0.189	26.273	24.23	1.084	0.515	2695485172	1.10054e-35	5.99489e-35
CWC15	0.552	0.353	0.2	9.227	6.319	1.46	0.515	2695447772	0	0
DDOST	0.705	0.514	0.191	12.639	9.82	1.287	0.515	2695317959	0	0
TCEAL8	0.367	0.176	0.191	6.126	3.152	1.944	0.515	2695084759	0	0
SYF2	0.49	0.299	0.191	8.251	5.323	1.55	0.515	2.69472e+09	0	0
ATP6V0C	0.398	0.249	0.149	9.084	6.194	1.466	0.515	2694713612	0	0
BUB3	0.383	0.218	0.165	7.035	4.039	1.742	0.515	2.6947e+09	0	0
PLK1	0.218	0.06	0.158	4.076	1.075	3.793	0.515	2694508675	0	0
BRK1	0.527	0.329	0.197	8.804	5.925	1.486	0.515	2.69446e+09	0	0
ARL6IP4	0.725	0.544	0.181	13.908	11.192	1.243	0.515	2694416998	0	0
FAM72D	0.194	0.087	0.107	5.238	2.236	2.342	0.515	2.69439e+09	0	0
RCN1	0.898	0.703	0.195	16.253	13.712	1.185	0.515	2694044778	0	0
H3C4	0.236	0.071	0.165	4.471	1.525	2.932	0.515	2.69381e+09	0	0
WDR83OS	0.369	0.223	0.146	8.195	5.303	1.545	0.515	2693660773	0	0
NUDCD2	0.408	0.23	0.178	7.116	4.193	1.697	0.515	2.69362e+09	0	0
MRPL20	0.63	0.435	0.195	10.544	7.73	1.364	0.515	2.69358e+09	0	0
NAA38	1.087	0.888	0.2	17.868	15.4	1.16	0.515	2.69355e+09	0	0
TCEAL2	0.301	0.113	0.188	4.972	2.046	2.43	0.515	2.69353e+09	0	0
ID3	0.962	0.776	0.186	15.818	13.045	1.213	0.515	2693265459	0	0
WFDC2	0.558	0.369	0.189	9.43	6.594	1.43	0.515	2.69321e+09	0	0
REX1BD	0.409	0.223	0.186	6.888	4.002	1.721	0.515	2693110172	0	0
UFC1	0.48	0.298	0.182	8.184	5.305	1.543	0.515	2.693e+09	0	0
SON	2.071	1.908	0.163	33.359	31.953	1.044	0.515	2692954233	3.2665e-28	1.53686e-27
TRIL	0.61	0.431	0.18	10.517	7.673	1.371	0.515	2692811262	0	0
H1-5	0.352	0.178	0.174	6.071	3.158	1.923	0.515	2692773482	0	0
CALM3	0.431	0.251	0.179	7.364	4.476	1.645	0.515	2692771778	0	0
CITED1	0.305	0.145	0.161	5.836	2.937	1.987	0.515	2692699912	0	0
PHB2	0.482	0.292	0.19	8.116	5.287	1.535	0.515	2.69262e+09	0	0
PSRC1	0.226	0.071	0.155	4.224	1.311	3.222	0.515	2692276255	0	0
PRKAR1A	1.352	1.162	0.19	22.916	20.807	1.101	0.515	2692242512	1.22857e-36	6.80016e-36
PIN4	1	0.808	0.191	16.814	14.303	1.176	0.515	2692176579	0	0
CNTFR	0.657	0.472	0.186	11.306	8.588	1.316	0.514	2.69185e+09	0	0
LINC01829	1.141	0.945	0.196	18.563	16.169	1.148	0.514	2.6916e+09	2.77457e-43	1.71519e-42
NBAS	4.492	4.372	0.12	64.137	63.172	1.015	0.514	2691125551	5.19962e-20	2.01921e-19
NDUFV2	0.623	0.459	0.165	12.24	9.581	1.278	0.514	2.69111e+09	0	0
DRAP1	0.365	0.183	0.183	6.097	3.276	1.861	0.514	2691092886	0	0
NDUFA2	0.454	0.272	0.183	7.58	4.779	1.586	0.514	2.69096e+09	0	0
POLR2L	0.445	0.264	0.182	7.408	4.599	1.611	0.514	2.69095e+09	0	0
TPI1	0.726	0.552	0.174	12.193	9.394	1.298	0.514	2.69089e+09	0	0
MPLKIP	0.493	0.31	0.182	8.358	5.589	1.495	0.514	2690842110	0	0
PGAM1	0.773	0.596	0.177	13.56	10.896	1.244	0.514	2690558946	0	0
MRPL11	0.427	0.243	0.183	7.094	4.309	1.646	0.514	2690545887	0	0
TEX15	0.596	0.419	0.178	10.205	7.489	1.363	0.514	2.69045e+09	0	0
MTND4P12	0.27	0.091	0.179	4.398	1.578	2.787	0.514	2690444453	0	0
ECHS1	0.475	0.283	0.192	7.811	5.077	1.538	0.514	2690409511	0	0
MRPL14	0.548	0.366	0.181	9.336	6.607	1.413	0.514	2.69039e+09	0	0
PAFAH1B3	0.47	0.291	0.179	7.938	5.16	1.538	0.514	2690366542	0	0
POLR2J	0.386	0.205	0.181	6.542	3.755	1.742	0.514	2690362800	0	0
KRT10	0.494	0.317	0.177	8.409	5.642	1.491	0.514	2.69028e+09	0	0
EFNB1	0.626	0.435	0.191	10.547	7.919	1.332	0.514	2.69002e+09	0	0
SSR3	0.562	0.374	0.188	9.519	6.843	1.391	0.514	2689972958	0	0
ALKBH7	0.375	0.19	0.185	6.109	3.337	1.83	0.514	2689953792	0	0
RSPO3	0.793	0.612	0.181	13.026	10.346	1.259	0.514	2.68991e+09	0	0
CCNB2	0.319	0.178	0.141	6.276	3.456	1.816	0.514	2.68968e+09	0	0
HNRNPAB	0.725	0.54	0.185	12.195	9.582	1.273	0.514	2.68959e+09	0	0
SYT14	0.356	0.181	0.176	6.231	3.488	1.787	0.514	2689570012	0	0
RPS26P58	0.268	0.17	0.097	7.748	4.949	1.565	0.514	2.68954e+09	0	0
DNAJC8	0.646	0.459	0.186	10.823	8.193	1.321	0.514	2.68931e+09	0	0
KTN1	2.009	1.855	0.154	32.453	31.204	1.04	0.514	2689252114	4.1938e-26	1.87745e-25
FBXO5	0.314	0.163	0.151	5.78	2.997	1.929	0.514	2.68895e+09	0	0
H2AW	0.313	0.139	0.175	5.222	2.47	2.114	0.514	2.68891e+09	0	0
CHASERR	1.642	1.48	0.162	28.747	26.773	1.074	0.514	2.68881e+09	2.72417e-28	1.28397e-27
DBN1	0.795	0.616	0.179	13.606	11.043	1.232	0.514	2.68879e+09	0	0
EIF3D	0.612	0.426	0.186	10.261	7.665	1.339	0.514	2688600243	0	0
TMSB15A	0.45	0.281	0.169	7.677	4.944	1.553	0.514	2688588644	0	0
HYAL2	0.445	0.269	0.176	7.668	4.985	1.538	0.514	2.6885e+09	0	0
ECI1	0.486	0.305	0.181	8.163	5.492	1.486	0.514	2.68847e+09	0	0
ADH5	0.774	0.592	0.182	13.151	10.624	1.238	0.514	2.68842e+09	0	0
SHCBP1	0.272	0.126	0.147	5.157	2.394	2.154	0.514	2688420130	0	0
H4C11	0.251	0.103	0.149	4.853	2.126	2.283	0.514	2688019886	0	0
ESPL1	0.238	0.096	0.143	4.576	1.83	2.501	0.514	2687945018	0	0
FBL	0.57	0.388	0.182	9.49	6.87	1.381	0.514	2687841589	0	0
SIX2	0.467	0.293	0.174	7.924	5.259	1.507	0.514	2687770967	0	0
ATP5MC1	0.373	0.196	0.177	6.176	3.498	1.765	0.514	2687434506	0	0
NDUFA12	0.574	0.395	0.179	9.798	7.195	1.362	0.514	2.68742e+09	0	0
TXNDC17	0.336	0.158	0.178	5.463	2.778	1.966	0.514	2687348884	0	0
ROMO1	0.333	0.153	0.18	5.367	2.684	2	0.514	2.68729e+09	0	0
IARS1	1.768	1.603	0.166	28.843	27.22	1.06	0.514	2687171300	7.11184e-27	3.24565e-26
NDE1	0.444	0.292	0.152	8.116	5.412	1.5	0.514	2.68717e+09	0	0
PUF60	0.364	0.187	0.176	6.017	3.354	1.794	0.514	2.68708e+09	0	0
FMC1	0.237	0.097	0.14	4.813	2.125	2.265	0.514	2687060013	0	0
H2BC9	0.286	0.12	0.166	4.867	2.187	2.225	0.514	2686795462	0	0
G2E3-AS1	0.813	0.643	0.17	13.803	11.242	1.228	0.514	2.68677e+09	0	0
RNF7	0.395	0.246	0.148	7.996	5.379	1.487	0.513	2.68676e+09	0	0
SHISA8	0.414	0.236	0.178	6.993	4.395	1.591	0.513	2.68658e+09	0	0
KRT18	0.434	0.252	0.182	7.056	4.464	1.58	0.513	2.68614e+09	0	0
CDCA3	0.236	0.098	0.138	4.451	1.77	2.514	0.513	2686033522	0	0
H4C12	0.244	0.1	0.144	4.737	2.088	2.269	0.513	2685946256	0	0
LSM6	0.508	0.329	0.179	8.507	5.967	1.426	0.513	2.68581e+09	0	0
ZNF703	0.344	0.179	0.165	5.896	3.274	1.801	0.513	2685776862	0	0
PDAP1	0.624	0.45	0.174	10.622	8.104	1.311	0.513	2.68577e+09	0	0
KIF22	0.4	0.253	0.146	7.312	4.656	1.571	0.513	2685687872	0	0
ABHD17AP3	0.19	0.049	0.14	3.591	0.934	3.843	0.513	2685646650	0	0
RPS26P47	0.237	0.145	0.092	7.1	4.463	1.591	0.513	2.68559e+09	0	0
FIS1	0.411	0.23	0.181	6.685	4.125	1.62	0.513	2.68533e+09	0	0
NUDT16L1	0.406	0.234	0.172	6.788	4.208	1.613	0.513	2.68531e+09	0	0
DYNLRB1	0.372	0.21	0.161	6.627	4.027	1.646	0.513	2.68531e+09	0	0
ATP6V0E1	0.675	0.494	0.182	11.368	8.965	1.268	0.513	2.68528e+09	0	0
ATP5F1D	0.441	0.272	0.169	7.415	4.85	1.529	0.513	2684952327	0	0
SPAG5	0.239	0.115	0.125	5.003	2.371	2.11	0.513	2.68489e+09	0	0
RPS26P6	0.251	0.156	0.095	7.073	4.455	1.588	0.513	2684865873	0	0
ZNF22	0.457	0.295	0.161	7.958	5.389	1.477	0.513	2.68485e+09	0	0
SCAND1	0.37	0.203	0.167	6.176	3.589	1.721	0.513	2.68484e+09	0	0
CUTALP	0.705	0.529	0.176	11.786	9.388	1.255	0.513	2.68474e+09	0	0
PSMD4	0.706	0.531	0.175	11.916	9.505	1.254	0.513	2.68474e+09	0	0
NT5C	0.522	0.351	0.171	8.941	6.447	1.387	0.513	2684713671	0	0
PLK4	0.305	0.164	0.141	5.742	3.13	1.834	0.513	2684591564	0	0
PGLS	0.488	0.315	0.173	8.159	5.643	1.446	0.513	2.68454e+09	0	0
ENY2	0.67	0.502	0.168	11.433	8.969	1.275	0.513	2684513096	0	0
NEK2	0.201	0.063	0.138	3.732	1.113	3.352	0.513	2684486964	0	0
HSPD1	1.636	1.473	0.163	26.489	24.597	1.077	0.513	2684321214	1.5001e-26	6.78305e-26
PPP1CA	0.437	0.266	0.171	7.283	4.753	1.532	0.513	2.68427e+09	0	0
MDH1	0.502	0.338	0.164	8.632	6.105	1.414	0.513	2.68427e+09	0	0
PTPMT1	0.43	0.284	0.146	8.579	6.076	1.412	0.513	2684226810	0	0
PHLDA1	0.655	0.492	0.163	11.163	8.664	1.288	0.513	2684138878	0	0
RPS24P19	0.408	0.241	0.167	7.288	4.819	1.512	0.513	2684059041	0	0
EIF3M	1.133	0.958	0.175	18.721	16.646	1.125	0.513	2684001913	1.03193e-34	5.51853e-34
ATP5PB	0.498	0.333	0.166	8.46	5.947	1.423	0.513	2.68398e+09	0	0
S100A6	0.38	0.206	0.174	6.198	3.7	1.675	0.513	2683334333	0	0
PPP2R1A	0.679	0.508	0.171	11.525	9.15	1.26	0.513	2683297311	0	0
CCDC18	0.895	0.737	0.158	15.337	12.902	1.189	0.513	2.68325e+09	4.15093e-41	2.48208e-40
EIF4H	0.788	0.619	0.169	13.439	11.115	1.209	0.513	2683172730	0	0
SUN2	0.45	0.301	0.149	8.344	5.836	1.43	0.513	2683119534	0	0
RPL5P34	0.233	0.092	0.142	4.494	1.961	2.291	0.513	2683108091	0	0
TICRR	0.352	0.222	0.131	6.799	4.234	1.606	0.513	2682954512	0	0
TMEM208	0.4	0.236	0.164	6.81	4.323	1.575	0.513	2682890649	0	0
CENPK	0.892	0.738	0.154	15.275	12.819	1.192	0.513	2682878800	7.26209e-41	4.31898e-40
PSMA6	0.655	0.502	0.153	12.916	10.622	1.216	0.513	2.68286e+09	0	0
ARPC3	0.608	0.451	0.157	11.621	9.285	1.252	0.513	2682745731	0	0
PPM1E	1.166	1.01	0.155	19.728	17.459	1.13	0.513	2682622499	3.8265e-32	1.94721e-31
SELENOK	0.373	0.216	0.157	6.428	3.934	1.634	0.513	2.68251e+09	0	0
DUT	0.782	0.601	0.18	12.869	10.66	1.207	0.513	2682264266	0	0
EAPP	0.615	0.447	0.168	10.455	8.101	1.291	0.513	2682171462	0	0
SKA3	0.283	0.146	0.136	5.309	2.79	1.903	0.513	2682137853	0	0
MYDGF	0.532	0.37	0.162	9.175	6.76	1.357	0.513	2682091275	0	0
TMED9	0.62	0.458	0.162	10.674	8.292	1.287	0.513	2.68206e+09	0	0
COX17	0.345	0.193	0.151	6.111	3.626	1.685	0.513	2.68205e+09	0	0
PDIA3	0.998	0.835	0.163	17.075	14.897	1.146	0.513	2.68194e+09	1.46029e-35	7.94505e-35
DNAJC19	0.418	0.256	0.161	7.169	4.734	1.515	0.513	2.68174e+09	0	0
TRIM28	0.576	0.419	0.157	9.966	7.56	1.318	0.513	2681661449	0	0
SUPT16H	1.025	0.856	0.169	17.24	15.191	1.135	0.513	2.68163e+09	8.68077e-35	4.64852e-34
CIAO2B	0.426	0.262	0.164	7.125	4.69	1.519	0.513	2.68161e+09	0	0
MRPS24	0.355	0.215	0.139	6.982	4.538	1.539	0.513	2.68159e+09	0	0
POLR2I	0.316	0.156	0.16	5.195	2.719	1.91	0.513	2681570054	0	0
LMAN2	0.496	0.332	0.163	8.449	6.054	1.396	0.512	2681482895	0	0
TRAPPC2L	0.275	0.111	0.164	4.454	1.987	2.241	0.512	2.68138e+09	0	0
MZT1	0.314	0.175	0.139	5.666	3.186	1.779	0.512	2681116054	0	0
RHEB	0.96	0.809	0.151	17.006	14.695	1.157	0.512	2.68107e+09	5.69314e-35	3.05995e-34
BMI1	0.474	0.327	0.148	8.943	6.567	1.362	0.512	2680991051	0	0
PSMB3	0.413	0.254	0.159	6.935	4.509	1.538	0.512	2680941384	0	0
RAB34	0.476	0.316	0.16	8.045	5.65	1.424	0.512	2.68085e+09	0	0
IFITM3	0.453	0.3	0.154	7.737	5.31	1.457	0.512	2.68081e+09	0	0
RPS19BP1	0.341	0.18	0.161	5.613	3.191	1.759	0.512	2680663768	0	0
TALDO1	0.439	0.278	0.16	7.373	4.982	1.48	0.512	2.68046e+09	0	0
GUK1	0.493	0.332	0.16	8.315	5.948	1.398	0.512	2680393450	0	0
MAP2K2	0.617	0.453	0.164	10.442	8.152	1.281	0.512	2.68018e+09	0	0
SPDL1	0.321	0.183	0.138	5.841	3.407	1.714	0.512	2680113144	0	0
MORF4L2	1.098	0.941	0.158	18.719	16.66	1.124	0.512	2.68008e+09	5.37213e-31	2.67159e-30
GCSH	0.388	0.249	0.14	8.266	5.964	1.386	0.512	2.67995e+09	0	0
MRPL52	0.368	0.207	0.161	6.122	3.75	1.633	0.512	2.67975e+09	0	0
SAMD1	0.366	0.21	0.156	6.193	3.815	1.624	0.512	2679711636	0	0
CCDC34	0.421	0.279	0.142	7.415	5.015	1.479	0.512	2679596268	0	0
DTYMK	0.401	0.256	0.145	7.035	4.642	1.516	0.512	2.67953e+09	0	0
GTF3C6	0.455	0.3	0.155	7.719	5.368	1.438	0.512	2.67943e+09	0	0
CEP55	0.241	0.111	0.131	4.71	2.31	2.04	0.512	2679275668	0	0
DDX5	1.642	1.493	0.15	26.786	25.378	1.055	0.512	2679145044	1.60358e-22	6.62274e-22
HSPA13	0.416	0.273	0.142	7.467	5.104	1.463	0.512	2679067461	0	0
KRT19	0.347	0.18	0.167	5.577	3.232	1.726	0.512	2.67904e+09	0	0
STOML2	0.4	0.245	0.156	6.669	4.318	1.545	0.512	2678988249	0	0
OIP5	0.361	0.234	0.127	6.678	4.273	1.563	0.512	2678758493	0	0
TMEM147	0.366	0.217	0.149	6.301	3.953	1.594	0.512	2.67873e+09	0	0
PDIA4	0.539	0.384	0.155	9.309	7.036	1.323	0.512	2678603875	0	0
SPAG7	0.371	0.214	0.158	6.18	3.854	1.603	0.512	2.67852e+09	0	0
TRIR	0.703	0.547	0.155	11.983	9.773	1.226	0.512	2.67833e+09	1.68156e-44	1.06499e-43
SAT2	0.493	0.34	0.154	8.456	6.178	1.369	0.512	2678310927	0	0
LINC00366	1.163	1.025	0.138	19.103	16.696	1.144	0.512	2.6783e+09	3.28369e-29	1.57748e-28
EIF4A3	0.399	0.248	0.152	6.805	4.486	1.517	0.512	2.67827e+09	0	0
PSMC5	0.397	0.242	0.154	6.633	4.317	1.537	0.512	2678152712	0	0
SHMT2	0.355	0.201	0.154	5.954	3.638	1.637	0.512	2.67803e+09	0	0
NUDC	0.673	0.519	0.154	11.581	9.368	1.236	0.512	2677999530	1.4013e-45	8.40779e-45
ARF1	0.696	0.542	0.154	11.853	9.651	1.228	0.512	2677951689	1.96182e-44	1.23314e-43
EIF3CL	0.555	0.423	0.132	11.134	8.905	1.25	0.512	2677863862	0	0
GNB2	0.346	0.191	0.155	5.747	3.437	1.672	0.512	2.6778e+09	0	0
BNC2	1.266	1.116	0.149	20.468	18.427	1.111	0.512	2.67779e+09	7.24e-27	3.3032e-26
EIF3C	0.572	0.44	0.131	11.444	9.221	1.241	0.512	2677774257	1.4013e-45	8.40779e-45
CCT6A	0.832	0.677	0.155	14.207	12.073	1.177	0.512	2677739305	5.82883e-37	3.24765e-36
RANGAP1	0.317	0.186	0.13	5.814	3.466	1.677	0.512	2677697931	0	0
NSA2	0.617	0.462	0.155	10.471	8.254	1.269	0.512	2.67768e+09	0	0
HOXC4	0.96	0.835	0.125	18.198	15.811	1.151	0.512	2.67767e+09	7.49821e-30	3.64768e-29
TCP1	0.701	0.551	0.15	12.016	9.805	1.226	0.512	2677553007	2.55036e-43	1.57786e-42
PLEKHO1	0.574	0.425	0.148	9.943	7.7	1.291	0.512	2677495614	0	0
CCDC77	0.605	0.468	0.136	10.908	8.616	1.266	0.512	2.6774e+09	0	0
DPM3	0.25	0.106	0.144	4.259	1.94	2.196	0.512	2677322533	0	0
IRF2BPL	0.311	0.16	0.151	5.186	2.887	1.796	0.512	2.67718e+09	0	0
CYCS	0.385	0.239	0.145	6.555	4.266	1.537	0.512	2.67706e+09	0	0
COX5A	0.481	0.326	0.155	8.02	5.779	1.388	0.512	2.67704e+09	0	0
AKT3	1.157	1.01	0.147	19.242	17.184	1.12	0.512	2.67699e+09	1.38334e-27	6.4112e-27
EMB	0.404	0.249	0.155	7	4.783	1.464	0.512	2.67683e+09	0	0
IGF2-AS	0.67	0.523	0.147	11.509	9.325	1.234	0.512	2.67652e+09	1.079e-43	6.69821e-43
KIF5B	1.475	1.327	0.148	24.524	22.889	1.071	0.512	2676507787	2.9597e-22	1.21324e-21
TMEM59	0.757	0.605	0.151	13.006	10.93	1.19	0.512	2.67632e+09	2.68975e-38	1.53754e-37
EIF3L	0.905	0.75	0.154	15.858	13.911	1.14	0.511	2.67616e+09	1.36859e-31	6.8941e-31
MRPL27	0.335	0.186	0.149	5.631	3.39	1.661	0.511	2.67597e+09	0	0
RPL39P3	0.301	0.175	0.126	6.22	4.006	1.553	0.511	2.67591e+09	0	0
FOXM1	0.322	0.197	0.126	5.905	3.624	1.63	0.511	2.67587e+09	0	0
AP2S1	0.393	0.241	0.152	6.52	4.298	1.517	0.511	2675867365	0	0
LSM8	0.688	0.542	0.146	11.976	9.842	1.217	0.511	2675818854	5.9366e-41	3.5399e-40
NDUFB5	0.346	0.215	0.131	6.627	4.402	1.505	0.511	2675747858	0	0
POLR2G	0.284	0.136	0.148	4.684	2.434	1.924	0.511	2675680735	0	0
ATP5F1A	0.778	0.629	0.149	13.262	11.182	1.186	0.511	2.67567e+09	7.71937e-37	4.29202e-36
ADAMTS6	0.92	0.768	0.153	15.143	13.13	1.153	0.511	2675357028	3.56614e-32	1.81617e-31
MCRIP1	0.411	0.26	0.151	6.897	4.71	1.464	0.511	2675241377	0	0
RPL13AP25	0.516	0.376	0.141	10.352	8.337	1.242	0.511	2675240333	0	0
DDX18	0.841	0.687	0.154	14.205	12.247	1.16	0.511	2675135548	9.05347e-34	4.75639e-33
SLC9C1	2.259	2.113	0.146	34.641	31.284	1.107	0.511	2675125241	2.47807e-17	8.984e-17
SSBP4	0.704	0.546	0.158	11.858	9.846	1.204	0.511	2675122619	3.85061e-40	2.26811e-39
HLA-C	0.271	0.127	0.144	4.57	2.356	1.94	0.511	2674975657	0	0
APEX1	0.523	0.373	0.15	8.876	6.746	1.316	0.511	2.67496e+09	0	0
BAIAP2L1	1.306	1.174	0.132	25.024	23.187	1.079	0.511	2674933983	5.66985e-21	2.25474e-20
SLC3A2	0.454	0.305	0.149	7.86	5.729	1.372	0.511	2674700748	0	0
NGRN	0.346	0.229	0.117	7.261	5.074	1.431	0.511	2674664636	0	0
AHSA1	0.392	0.251	0.141	6.743	4.559	1.479	0.511	2674608002	0	0
DMAC1	0.405	0.253	0.151	6.931	4.773	1.452	0.511	2.6746e+09	0	0
HLA-A	0.329	0.186	0.143	5.646	3.463	1.63	0.511	2.67456e+09	0	0
HNRNPC	2.55	2.449	0.101	40.864	40.402	1.011	0.511	2674527772	4.9633e-15	1.68398e-14
CDC20	0.183	0.061	0.122	3.297	1.065	3.094	0.511	2.67443e+09	0	0
ARL2	0.307	0.178	0.129	5.823	3.644	1.598	0.511	2674239798	0	0
EXOSC6	0.295	0.155	0.14	5.041	2.856	1.765	0.511	2.67414e+09	0	0
SLIRP	0.984	0.821	0.163	16.51	14.796	1.116	0.511	2.67411e+09	2.58572e-28	1.21907e-27
KIF26B	6.051	5.605	0.446	77.911	71.03	1.097	0.511	2674076633	3.12939e-12	9.69381e-12
HNRNPH3	1.418	1.275	0.143	23.7	22.177	1.069	0.511	2.67404e+09	4.56745e-21	1.82043e-20
MPST	0.277	0.136	0.141	4.637	2.454	1.889	0.511	2673909989	0	0
NAT14	0.355	0.213	0.142	6.026	3.868	1.558	0.511	2.67389e+09	0	0
ARL2-SNX15	0.334	0.211	0.123	6.788	4.654	1.458	0.511	2.67364e+09	0	0
LAMTOR2	0.295	0.155	0.141	4.934	2.765	1.784	0.511	2673607181	0	0
PLVAP	0.342	0.215	0.127	6.129	3.955	1.55	0.511	2.67351e+09	0	0
NCAPH	0.242	0.129	0.114	4.612	2.415	1.91	0.511	2673480240	0	0
ID1	0.631	0.488	0.144	10.453	8.373	1.248	0.511	2673475665	2.70451e-43	1.67315e-42
TRPM5	0.484	0.348	0.136	8.418	6.312	1.334	0.511	2.6732e+09	0	0
SLC15A1	0.554	0.399	0.154	8.945	6.914	1.294	0.511	2673031261	0	0
ANXA5	0.436	0.289	0.147	7.368	5.288	1.393	0.511	2673027523	0	0
YIPF3	0.358	0.225	0.133	6.272	4.141	1.515	0.511	2.67294e+09	0	0
LINC02196	1.122	0.963	0.159	17.977	16.309	1.102	0.511	2.67278e+09	3.41741e-25	1.50147e-24
KIF20A	0.14	0.034	0.106	2.792	0.626	4.463	0.511	2.67272e+09	0	0
DCTN3	0.298	0.162	0.137	4.981	2.844	1.752	0.511	2.67265e+09	0	0
RDH14	0.349	0.215	0.133	6.2	4.085	1.518	0.511	2672648152	0	0
CLDN3	0.281	0.143	0.137	4.766	2.643	1.803	0.511	2.67253e+09	0	0
COPE	0.446	0.303	0.143	7.766	5.709	1.36	0.511	2.6724e+09	0	0
BBOX1-AS1	0.835	0.695	0.14	13.761	11.755	1.171	0.511	2672350593	8.53758e-32	4.32389e-31
MEAF6	0.649	0.507	0.143	11.185	9.209	1.215	0.511	2672275325	1.39782e-38	8.02629e-38
EIF3F	0.669	0.529	0.14	11.438	9.433	1.212	0.511	2.67222e+09	9.57446e-38	5.42162e-37
TIMP1	0.307	0.175	0.132	5.307	3.195	1.661	0.511	2.67214e+09	0	0
SAP30	0.33	0.208	0.122	5.932	3.822	1.552	0.511	2671745470	0	0
NDUFA6	0.345	0.206	0.139	5.778	3.704	1.56	0.511	2671602573	0	0
SAC3D1	0.274	0.14	0.133	4.655	2.566	1.814	0.511	2.67144e+09	0	0
RBIS	0.722	0.571	0.151	12.159	10.32	1.178	0.511	2671399224	2.93237e-34	1.55489e-33
SALL2	0.288	0.153	0.136	4.84	2.761	1.753	0.511	2671334559	0	0
CACYBP	0.581	0.456	0.125	10.207	8.153	1.252	0.511	2.67119e+09	5.89807e-41	3.51824e-40
SNRPEP4	0.185	0.078	0.108	3.893	1.808	2.153	0.511	2.67119e+09	0	0
IMPDH2	0.36	0.222	0.138	6.059	4.006	1.513	0.511	2671188411	0	0
PIMREG	0.163	0.051	0.113	3.026	0.924	3.275	0.511	2671100815	0	0
LY6E	0.31	0.17	0.14	5.191	3.139	1.654	0.511	2671084956	0	0
LINC02893	0.797	0.665	0.132	13.727	11.797	1.164	0.51	2.67107e+09	2.15384e-30	1.05957e-29
RAD51AP1	0.355	0.24	0.115	6.558	4.466	1.468	0.51	2671041058	0	0
GGACT	0.314	0.247	0.067	8.726	6.592	1.324	0.51	2.67102e+09	0	0
CYB5A	0.436	0.293	0.143	7.317	5.316	1.376	0.51	2671021110	0	0
MAZ	0.407	0.289	0.118	7.902	5.864	1.348	0.51	2.67093e+09	0	0
ATRAID	0.318	0.186	0.131	5.483	3.426	1.6	0.51	2.67089e+09	0	0
PNRC1	0.401	0.271	0.131	6.957	4.929	1.412	0.51	2.67064e+09	0	0
TMEM14C	0.47	0.33	0.14	7.895	5.903	1.338	0.51	2.67059e+09	0	0
SPC24	0.259	0.141	0.118	4.733	2.664	1.777	0.51	2.67053e+09	0	0
H3C2	0.214	0.085	0.129	3.574	1.505	2.374	0.51	2670509930	0	0
NEURL1B	0.189	0.074	0.115	3.489	1.419	2.459	0.51	2670408635	0	0
NOTCH2NLA	0.515	0.407	0.108	11.61	9.693	1.198	0.51	2670321747	1.1943e-34	6.37298e-34
IER5L	0.326	0.204	0.122	5.74	3.69	1.556	0.51	2.67024e+09	0	0
HYLS1	0.215	0.103	0.112	3.962	1.9	2.086	0.51	2670077412	0	0
DNAJC15	0.45	0.321	0.129	7.813	5.818	1.343	0.51	2.67004e+09	0	0
KCNG3	0.571	0.441	0.129	9.941	7.979	1.246	0.51	2.66995e+09	5.36043e-40	3.1493e-39
ARL3	0.717	0.577	0.14	12.161	10.305	1.18	0.51	2669823719	1.87269e-32	9.58003e-32
DM1-AS	0.23	0.125	0.105	4.719	2.685	1.758	0.51	2669797156	0	0
CHMP5	0.437	0.3	0.136	7.373	5.4	1.365	0.51	2669713463	0	0
BEX1	0.269	0.135	0.134	4.445	2.427	1.831	0.51	2669711457	0	0
RABAC1	0.308	0.178	0.13	5.229	3.216	1.626	0.51	2.66969e+09	0	0
C9orf16	0.338	0.204	0.134	5.624	3.617	1.555	0.51	2669666559	0	0
MAF	0.247	0.112	0.135	4.049	2.03	1.995	0.51	2669630203	0	0
ISCA2	0.21	0.083	0.127	3.536	1.507	2.346	0.51	2669542760	0	0
RAB13	0.368	0.257	0.111	7.449	5.465	1.363	0.51	2.66951e+09	0	0
AKIRIN2	0.444	0.323	0.12	7.893	5.893	1.339	0.51	2.66936e+09	0	0
HNRNPH2	0.293	0.166	0.127	5.077	3.072	1.653	0.51	2669356252	0	0
IGSF9	0.457	0.334	0.124	8.119	6.14	1.322	0.51	2669318003	0	0
H2AJ	0.3	0.175	0.126	5.206	3.203	1.625	0.51	2.66926e+09	0	0
MRPL40	0.248	0.118	0.131	4.101	2.09	1.962	0.51	2.66923e+09	0	0
PFDN4	0.35	0.223	0.127	6.03	4.039	1.493	0.51	2669210966	0	0
TMEM98	0.754	0.618	0.136	12.869	11.069	1.163	0.51	2.6692e+09	5.06947e-30	2.47559e-29
NDUFB1	0.33	0.194	0.136	5.51	3.539	1.557	0.51	2668984553	0	0
EIF3K	0.663	0.525	0.139	11.145	9.29	1.2	0.51	2.66893e+09	3.55983e-34	1.88572e-33
RPS26P3	0.188	0.111	0.077	5.255	3.254	1.615	0.51	2668895476	0	0
TECR	0.384	0.274	0.11	7.364	5.375	1.37	0.51	2668894791	0	0
UBE2M	0.36	0.23	0.131	6.086	4.113	1.48	0.51	2668892453	0	0
PSIP1	1.49	1.36	0.13	24.731	23.535	1.051	0.51	2668752920	5.03131e-17	1.80789e-16
SNHG16	0.454	0.335	0.118	8.367	6.412	1.305	0.51	2.66863e+09	1.4013e-45	8.40779e-45
PDZD2	1.14	1.009	0.131	18.531	16.749	1.106	0.51	2.66862e+09	2.11646e-21	8.49589e-21
RPL23AP2	0.218	0.11	0.109	4.436	2.466	1.799	0.51	2668512172	0	0
MRPS16	0.556	0.42	0.137	9.51	7.659	1.242	0.51	2668480208	2.31148e-39	1.34172e-38
EVA1B	0.339	0.21	0.129	5.745	3.786	1.517	0.51	2.66843e+09	0	0
FLG-AS1	0.682	0.548	0.134	11.599	9.781	1.186	0.51	2668391977	3.49991e-32	1.78329e-31
SELENOP	0.447	0.31	0.137	7.585	5.698	1.331	0.51	2668291824	0	0
CCDC85B	0.278	0.152	0.127	4.693	2.731	1.719	0.51	2668176937	0	0
EIF4G2	1.356	1.227	0.129	22.554	21.078	1.07	0.51	2.66817e+09	6.17308e-18	2.27551e-17
CD59	0.46	0.347	0.113	9.495	7.619	1.246	0.51	2.66812e+09	5.58849e-39	3.22689e-38
CTSB	0.86	0.715	0.145	14.379	12.78	1.125	0.51	2668115570	7.07296e-26	3.154e-25
CASD1	1.677	1.557	0.12	27.461	26.37	1.041	0.51	2668012602	2.01142e-15	6.89776e-15
HNRNPA1P48	0.556	0.434	0.121	10.953	9.109	1.202	0.51	2667990247	1.4346e-33	7.50356e-33
AIP	0.262	0.134	0.128	4.384	2.429	1.805	0.51	2.66796e+09	0	0
SEC62	1.098	0.965	0.133	18.641	17.138	1.088	0.51	2667940846	1.30114e-20	5.12576e-20
HNRNPF	0.724	0.593	0.132	12.347	10.543	1.171	0.51	2667823515	1.08386e-29	5.25988e-29
RPL5P4	0.189	0.084	0.105	3.786	1.837	2.061	0.51	2667624315	0	0
ETFB	0.292	0.161	0.131	4.887	2.96	1.651	0.51	2.66755e+09	0	0
TINCR	0.201	0.099	0.102	4.183	2.24	1.867	0.51	2.66748e+09	0	0
USP1	0.473	0.353	0.119	8.326	6.411	1.299	0.51	2.66746e+09	8.54792e-44	5.32493e-43
PSMC3	0.322	0.199	0.123	5.488	3.557	1.543	0.51	2667343899	0	0
TOMM22	0.287	0.156	0.131	4.704	2.783	1.69	0.51	2667313529	0	0
LINC01976	0.23	0.105	0.125	3.871	1.939	1.996	0.51	2.66731e+09	0	0
RPL26L1	0.238	0.125	0.113	4.364	2.423	1.801	0.51	2667262081	0	0
MRPL54	0.234	0.105	0.129	3.844	1.912	2.011	0.51	2667248055	0	0
RHOA	0.721	0.586	0.135	12.302	10.564	1.165	0.51	2667185135	5.35001e-29	2.55822e-28
TPM3	0.66	0.528	0.132	11.364	9.587	1.185	0.51	2667090404	3.29433e-31	1.64649e-30
RAC1	0.865	0.734	0.131	14.71	13.025	1.129	0.51	2.66699e+09	1.92526e-24	8.32141e-24
GRM7	1.666	1.543	0.122	26.27	24.321	1.08	0.51	2.66662e+09	2.25761e-15	7.72209e-15
ZNF726	0.343	0.232	0.111	6.35	4.447	1.428	0.51	2.66658e+09	0	0
RAB5IF	0.349	0.231	0.118	6.444	4.566	1.411	0.51	2.66657e+09	0	0
RO60	0.988	0.858	0.129	16.829	15.27	1.102	0.51	2666503701	2.64684e-21	1.05996e-20
ESCO2	0.269	0.164	0.105	4.983	3.061	1.628	0.51	2666497243	0	0
PAXX	0.382	0.256	0.126	6.587	4.726	1.394	0.51	2666459500	0	0
PNRC2	0.383	0.274	0.109	6.935	5.031	1.379	0.51	2666370592	0	0
MRPL28	0.304	0.176	0.128	5.202	3.332	1.561	0.51	2.66625e+09	0	0
TAGLN2	0.25	0.121	0.129	4.072	2.185	1.864	0.51	2666197419	0	0
H2AC18	0.326	0.235	0.092	7.044	5.15	1.368	0.51	2.66617e+09	0	0
CDKN1B	0.34	0.224	0.116	6.088	4.209	1.446	0.51	2.66617e+09	0	0
MRPS34	0.332	0.209	0.123	5.628	3.753	1.5	0.51	2666136991	0	0
H2AC19	0.327	0.236	0.091	7.06	5.167	1.366	0.51	2.66613e+09	0	0
IFITM1	0.311	0.21	0.102	6.265	4.385	1.429	0.51	2666079428	0	0
UQCRFS1	0.356	0.238	0.118	6.249	4.375	1.428	0.51	2666077235	0	0
NT5DC2	0.379	0.262	0.117	6.64	4.77	1.392	0.51	2.66607e+09	0	0
CDCA4	0.248	0.142	0.107	4.525	2.622	1.726	0.51	2666057341	0	0
SMARCE1	0.832	0.71	0.122	15.628	13.993	1.117	0.51	2.66606e+09	2.30484e-22	9.48456e-22
TCEAL4	0.449	0.325	0.124	7.672	5.832	1.316	0.51	2666042480	5.60519e-45	3.50325e-44
YBX1	1.364	1.244	0.121	22.538	21.073	1.07	0.51	2665958706	1.41174e-16	5.01074e-16
SSNA1	0.265	0.147	0.118	4.516	2.633	1.715	0.51	2.6659e+09	0	0
NDUFS8	0.358	0.235	0.123	6.084	4.226	1.44	0.51	2665885757	0	0
H1-2	0.412	0.304	0.108	7.23	5.331	1.356	0.51	2.66586e+09	0	0
PPP1R35	0.273	0.156	0.116	4.757	2.883	1.65	0.509	2665792590	0	0
TBC1D31	0.43	0.326	0.104	7.962	6.071	1.311	0.509	2665693273	7.44089e-43	4.57104e-42
S100A1	0.169	0.049	0.12	2.756	0.871	3.164	0.509	2665635271	0	0
CCDC150	0.562	0.455	0.106	10.14	8.258	1.228	0.509	2.66551e+09	4.29257e-33	2.22299e-32
SLC25A5	0.355	0.233	0.122	5.97	4.122	1.448	0.509	2665501125	0	0
KHSRP	0.483	0.352	0.131	8.288	6.517	1.272	0.509	2.66549e+09	2.82146e-40	1.66622e-39
GPS2	0.375	0.233	0.143	6.193	4.408	1.405	0.509	2665397873	0	0
UQCRC1	0.427	0.303	0.124	7.373	5.566	1.325	0.509	2.66539e+09	1.4013e-45	8.40779e-45
TSPAN6	0.449	0.327	0.123	7.766	5.971	1.301	0.509	2.66524e+09	7.76319e-43	4.76722e-42
ANKFN1	0.623	0.494	0.13	10.971	9.249	1.186	0.509	2665231571	5.50455e-30	2.68518e-29
WDR54	0.321	0.202	0.119	5.557	3.719	1.494	0.509	2.66518e+09	0	0
TCIM	0.447	0.333	0.114	7.719	5.884	1.312	0.509	2665148573	3.79752e-43	2.34437e-42
DNAJA2	0.357	0.234	0.123	6.08	4.259	1.428	0.509	2.66512e+09	0	0
HOXC9	0.307	0.204	0.103	6.379	4.575	1.394	0.509	2.665e+09	0	0
CCT4	0.967	0.845	0.123	16.474	14.879	1.107	0.509	2664876760	1.95929e-20	7.68153e-20
AKNAD1	0.667	0.53	0.137	12.7	11.183	1.136	0.509	2664746904	2.15821e-25	9.51109e-25
CEP135	0.694	0.585	0.11	12.307	10.502	1.172	0.509	2.66469e+09	1.77732e-26	8.02065e-26
CENPV	0.682	0.551	0.132	11.453	9.806	1.168	0.509	2664645142	5.14536e-28	2.40914e-27
TMED1	0.31	0.19	0.12	5.302	3.489	1.52	0.509	2664639676	0	0
AP1S1	0.247	0.129	0.117	4.159	2.335	1.781	0.509	2.66438e+09	0	0
NPC2	0.283	0.161	0.122	4.757	2.961	1.607	0.509	2664133991	0	0
HSPE1P3	0.133	0.044	0.089	2.828	1.006	2.81	0.509	2663947260	0	0
SSBP1	1.299	1.169	0.13	21.663	20.617	1.051	0.509	2.66389e+09	1.20178e-15	4.15292e-15
RPS26P15	0.136	0.076	0.06	4.369	2.553	1.711	0.509	2.6638e+09	0	0
COX7A2L	0.879	0.745	0.134	14.772	13.303	1.11	0.509	2.66372e+09	2.53819e-21	1.01684e-20
CTDNEP1	0.237	0.136	0.101	4.701	2.911	1.615	0.509	2.6637e+09	0	0
NHP2	0.339	0.221	0.118	5.718	3.936	1.453	0.509	2663699136	0	0
STK17B	0.156	0.065	0.091	3.038	1.218	2.495	0.509	2.66364e+09	0	0
PDLIM3	0.37	0.258	0.112	6.419	4.64	1.384	0.509	2.66362e+09	0	0
COPZ1	0.418	0.292	0.126	7.129	5.409	1.318	0.509	2663533684	1.4013e-43	8.68805e-43
ZMAT2	0.319	0.2	0.119	5.461	3.694	1.478	0.509	2.66349e+09	0	0
DBI	0.285	0.163	0.122	4.659	2.884	1.616	0.509	2.66341e+09	0	0
FAM200B	0.368	0.267	0.101	7.105	5.336	1.331	0.509	2663378810	1.05097e-43	6.53005e-43
SYPL1	0.464	0.349	0.116	8.17	6.443	1.268	0.509	2.66332e+09	2.27376e-37	1.2778e-36
GPX8	0.293	0.182	0.111	5.195	3.421	1.519	0.509	2663312018	0	0
TMEM50A	0.422	0.312	0.11	7.469	5.711	1.308	0.509	2663280378	3.57471e-41	2.13914e-40
ZCRB1	0.406	0.29	0.116	6.973	5.228	1.334	0.509	2.66323e+09	3.08286e-44	1.93379e-43
LMNB2	0.411	0.303	0.108	7.261	5.49	1.323	0.509	2663202792	2.21826e-42	1.35435e-41
ECEL1	0.413	0.298	0.116	7.176	5.446	1.318	0.509	2.66315e+09	1.21633e-42	7.45211e-42
TXN2	0.277	0.16	0.117	4.71	2.945	1.599	0.509	2.66314e+09	0	0
ZNF706	0.691	0.568	0.123	11.811	10.198	1.158	0.509	2.66314e+09	1.30988e-25	5.81024e-25
RPS2P55	0.411	0.292	0.119	8.262	6.639	1.244	0.509	2.66312e+09	2.71784e-36	1.49629e-35
SSRP1	0.482	0.361	0.12	8.177	6.472	1.263	0.509	2663016830	8.27219e-37	4.59619e-36
ATP6AP2	0.354	0.238	0.116	6.223	4.493	1.385	0.509	2.66293e+09	0	0
GEN1	0.472	0.368	0.104	8.588	6.835	1.256	0.509	2.6628e+09	8.12039e-35	4.35355e-34
UQCC3	0.278	0.163	0.115	4.686	2.932	1.598	0.509	2.66276e+09	0	0
FAUP1	0.202	0.097	0.105	3.703	1.946	1.903	0.509	2.66268e+09	0	0
CHCHD5	0.208	0.09	0.118	3.39	1.63	2.08	0.509	2.66264e+09	0	0
SERPINH1	0.589	0.469	0.121	10.122	8.487	1.193	0.509	2662636593	4.40133e-29	2.1078e-28
SEPHS1	0.508	0.395	0.113	8.907	7.207	1.236	0.509	2662593493	4.05604e-33	2.1022e-32
MRPL47	0.336	0.22	0.116	5.733	4	1.433	0.509	2.66258e+09	0	0
H4C8	0.193	0.082	0.111	3.232	1.468	2.202	0.509	2.66255e+09	0	0
CCNG2	0.746	0.636	0.109	13.059	11.37	1.149	0.509	2.66251e+09	7.0849e-23	2.94969e-22
H3P47	0.225	0.127	0.098	5.007	3.306	1.515	0.509	2.66236e+09	0	0
MAPK1IP1L	0.691	0.567	0.124	11.891	10.346	1.149	0.509	2662353926	1.44894e-24	6.27966e-24
CDCA7L	0.408	0.298	0.109	7.156	5.434	1.317	0.509	2.66234e+09	2.43027e-41	1.45675e-40
RNASEH2C	0.373	0.26	0.113	6.408	4.687	1.367	0.509	2.66233e+09	0	0
PA2G4	0.389	0.28	0.109	7.067	5.35	1.321	0.509	2.66232e+09	7.43109e-42	4.48892e-41
PPDPF	0.293	0.177	0.116	4.907	3.174	1.546	0.509	2.66227e+09	0	0
RGS7	1.382	1.276	0.106	21.957	20.149	1.09	0.509	2.66223e+09	8.26754e-15	2.78582e-14
BNIP3	0.835	0.714	0.121	13.653	12.089	1.129	0.509	2662051266	1.8442e-21	7.41045e-21
EMC6	0.238	0.124	0.114	3.969	2.235	1.776	0.509	2662042130	0	0
POLR2K	0.301	0.19	0.111	5.182	3.456	1.499	0.509	2662038981	0	0
PRDX3	0.395	0.282	0.113	6.83	5.139	1.329	0.509	2661784009	2.34717e-42	1.43227e-41
ARL6IP5	0.403	0.287	0.116	7.009	5.34	1.312	0.509	2661778758	4.63073e-41	2.7664e-40
STMP1	0.623	0.508	0.115	10.741	9.122	1.177	0.509	2.66176e+09	1.76307e-26	7.95862e-26
CPNE7	0.173	0.066	0.106	2.971	1.237	2.402	0.509	2.66175e+09	0	0
DCP2	0.862	0.749	0.113	15.047	13.498	1.115	0.509	2.66168e+09	1.98976e-19	7.62135e-19
CALM1	0.379	0.266	0.113	6.473	4.79	1.351	0.509	2.66149e+09	2.24208e-44	1.41531e-43
CHEK2	0.303	0.209	0.094	5.617	3.886	1.446	0.509	2661464117	0	0
RPL21P39	0.247	0.166	0.081	6.928	5.294	1.309	0.509	2661452711	7.44762e-41	4.4285e-40
CHURC1	0.389	0.283	0.106	7.44	5.793	1.284	0.509	2661433754	7.28715e-38	4.13374e-37
DBF4B	0.397	0.301	0.096	7.357	5.638	1.305	0.509	2.66138e+09	1.616e-38	9.27071e-38
TIMM10	0.203	0.091	0.112	3.348	1.634	2.05	0.509	2.66134e+09	0	0
ATP6V1F	0.256	0.15	0.106	4.358	2.642	1.649	0.509	2661304183	0	0
MRPS18C	0.418	0.297	0.121	7.038	5.399	1.304	0.509	2.6613e+09	6.22971e-40	3.65598e-39
NDUFA3	0.238	0.125	0.112	3.949	2.244	1.76	0.509	2661257996	0	0
ORC6	0.412	0.313	0.099	7.534	5.84	1.29	0.509	2661107918	4.98728e-37	2.78362e-36
ST6GAL2	0.787	0.677	0.11	13.459	11.905	1.13	0.509	2.66104e+09	7.62985e-21	3.02476e-20
PTOV1	0.616	0.501	0.114	10.564	8.979	1.177	0.509	2.66091e+09	6.45235e-26	2.88047e-25
COMMD4	0.322	0.206	0.116	5.472	3.81	1.436	0.509	2660912909	0	0
HTATSF1	0.374	0.262	0.111	6.374	4.708	1.354	0.509	2660868329	7.42688e-44	4.62428e-43
IER3IP1	0.23	0.136	0.094	4.603	2.921	1.576	0.509	2.66083e+09	0	0
ADGRL2	1.806	1.703	0.103	28.948	27.741	1.044	0.509	2660615719	2.27784e-11	6.82049e-11
RAMAC	0.177	0.095	0.082	3.926	2.24	1.753	0.508	2.66059e+09	0	0
UXT	0.317	0.208	0.109	5.363	3.695	1.451	0.508	2.66053e+09	0	0
HSPB1	0.317	0.218	0.099	5.55	3.867	1.435	0.508	2.66049e+09	0	0
BUD31	0.331	0.218	0.114	5.528	3.876	1.426	0.508	2660469541	0	0
LINC01116	0.289	0.161	0.128	4.851	3.224	1.505	0.508	2660416519	0	0
MEX3A	0.763	0.66	0.104	13.269	11.67	1.137	0.508	2660406505	1.32194e-20	5.20608e-20
CPXM1	0.58	0.463	0.117	9.917	8.383	1.183	0.508	2660341802	8.85116e-27	4.03137e-26
BRD3	0.678	0.563	0.116	11.614	10.096	1.15	0.508	2660307067	4.91444e-23	2.05328e-22
NOSIP	0.423	0.314	0.109	7.364	5.732	1.285	0.508	2660304542	2.01415e-36	1.11252e-35
MVB12A	0.515	0.406	0.109	9.327	7.733	1.206	0.508	2660256882	1.89942e-28	8.98561e-28
TCEAL7	0.252	0.146	0.106	4.362	2.703	1.614	0.508	2660126386	0	0
DNAJB11	0.346	0.253	0.093	6.888	5.247	1.313	0.508	2660106271	7.71454e-39	4.44567e-38
MRPL53	0.22	0.122	0.097	4.248	2.594	1.638	0.508	2.6601e+09	0	0
CANX	1.315	1.204	0.111	22.123	21.029	1.052	0.508	2660077273	2.71962e-13	8.73897e-13
RNMT	1.334	1.223	0.111	22.368	21.366	1.047	0.508	2.66004e+09	3.83073e-13	1.22477e-12
FKBP1A	0.336	0.24	0.096	6.64	5.017	1.324	0.508	2.66001e+09	3.56981e-40	2.10387e-39
RNF26	0.152	0.06	0.092	2.783	1.107	2.513	0.508	2659994880	0	0
RRAGA	0.197	0.093	0.103	3.368	1.703	1.978	0.508	2.65998e+09	0	0
MRPS33	0.251	0.144	0.107	4.228	2.572	1.644	0.508	2659981684	0	0
MT-ND4L	0.646	0.536	0.11	11.056	9.523	1.161	0.508	2659976966	8.6118e-24	3.66469e-23
CNPY2	0.759	0.644	0.115	14.276	12.902	1.107	0.508	2659940838	8.94004e-19	3.37133e-18
MIDN	0.577	0.466	0.111	9.926	8.367	1.186	0.508	2659834018	3.14453e-26	1.41168e-25
CKLF-CMTM1	0.508	0.415	0.093	10.598	9.042	1.172	0.508	2.65982e+09	1.26818e-24	5.50598e-24
ATP5F1C	0.722	0.607	0.115	12.318	10.847	1.136	0.508	2.65978e+09	2.64803e-21	1.06031e-20
FOXC2	0.294	0.195	0.099	5.208	3.559	1.464	0.508	2659760303	0	0
LSM2	0.343	0.235	0.108	5.863	4.243	1.382	0.508	2.65957e+09	2.8026e-45	1.82169e-44
TERF2IP	0.81	0.692	0.118	13.769	12.38	1.112	0.508	2659533095	4.78263e-19	1.81469e-18
ARHGAP19-SLIT1	0.364	0.278	0.086	7.261	5.613	1.294	0.508	2659476594	1.00605e-35	5.48483e-35
SLC4A8	0.368	0.278	0.09	6.797	5.14	1.322	0.508	2.65942e+09	2.56048e-38	1.46417e-37
DHRS7	0.341	0.232	0.109	5.921	4.321	1.37	0.508	2.65942e+09	2.38221e-44	1.49939e-43
REST	0.991	0.876	0.115	16.767	15.478	1.083	0.508	2.65933e+09	5.55372e-16	1.94164e-15
SNRNP200	0.998	0.882	0.116	16.87	15.572	1.083	0.508	2.65933e+09	6.66472e-16	2.32345e-15
PRDX4	0.43	0.323	0.108	7.493	5.914	1.267	0.508	2659218610	6.36626e-34	3.35566e-33
TSEN34	0.261	0.155	0.106	4.418	2.796	1.58	0.508	2.65918e+09	0	0
MRPL55	0.266	0.159	0.107	4.505	2.886	1.561	0.508	2659169860	0	0
TLE5	0.447	0.33	0.117	7.482	5.933	1.261	0.508	2659161705	8.74087e-34	4.59367e-33
NDUFB6	0.49	0.374	0.116	8.255	6.717	1.229	0.508	2.65915e+09	1.74642e-30	8.602e-30
ZNF503	0.325	0.237	0.088	7.118	5.526	1.288	0.508	2.65905e+09	1.35807e-35	7.3914e-35
HYPK	0.278	0.179	0.098	5.369	3.781	1.42	0.508	2.65896e+09	0	0
CUEDC2	0.352	0.248	0.104	6.075	4.48	1.356	0.508	2658864993	5.29691e-42	3.21066e-41
RPS23P8	0.565	0.445	0.12	10.198	8.852	1.152	0.508	2.65872e+09	5.24549e-24	2.24474e-23
MGME1	0.478	0.377	0.101	8.519	6.952	1.225	0.508	2.65866e+09	5.63902e-29	2.6952e-28
H3C13	0.151	0.067	0.084	3.024	1.404	2.154	0.508	2.65866e+09	0	0
LINC02015	0.212	0.107	0.105	3.533	1.927	1.834	0.508	2.6586e+09	0	0
CHMP2A	0.271	0.164	0.107	4.521	2.927	1.544	0.508	2.65853e+09	0	0
TMEM219	0.331	0.225	0.106	5.644	4.079	1.384	0.508	2658213111	3.78351e-44	2.36819e-43
MAT2B	0.301	0.2	0.102	5.302	3.729	1.422	0.508	2658209270	0	0
ZNF775	0.343	0.255	0.088	7.143	5.589	1.278	0.508	2.6582e+09	5.38244e-34	2.84083e-33
WDR6	0.588	0.477	0.111	10.265	8.828	1.163	0.508	2658066754	2.51984e-23	1.05946e-22
CMC2	0.31	0.226	0.084	6.56	4.991	1.314	0.508	2658065806	4.27686e-37	2.39087e-36
LRRC61	0.275	0.19	0.086	5.733	4.167	1.376	0.508	2.65798e+09	6.48801e-43	3.9895e-42
C4orf48	0.28	0.175	0.105	4.746	3.179	1.493	0.508	2.65796e+09	0	0
PMF1-BGLAP	0.523	0.422	0.101	10.587	9.16	1.156	0.508	2657919984	1.67441e-22	6.91169e-22
ESD	0.461	0.351	0.111	7.871	6.367	1.236	0.508	2.65792e+09	3.3692e-30	1.65135e-29
MZT2A	0.48	0.374	0.106	8.367	6.847	1.222	0.508	2657883691	2.19452e-28	1.03586e-27
YWHAH	0.264	0.166	0.099	4.804	3.239	1.483	0.508	2.65781e+09	0	0
DSTN	0.626	0.51	0.116	10.504	9.092	1.155	0.508	2.65777e+09	1.68696e-22	6.96078e-22
GATA4	0.21	0.122	0.088	3.768	2.177	1.731	0.508	2.65776e+09	0	0
CENPL	0.158	0.077	0.081	3.044	1.458	2.088	0.508	2657570869	0	0
SPCS3	0.601	0.485	0.117	10.303	8.912	1.156	0.508	2657551295	1.1984e-22	4.96475e-22
ANKRD20A11P	0.274	0.168	0.107	4.952	3.417	1.449	0.508	2657535310	0	0
GID8	0.501	0.396	0.105	8.802	7.317	1.203	0.508	2.6575e+09	1.87123e-26	8.4397e-26
MRPL18	0.317	0.22	0.097	5.57	4.02	1.386	0.508	2.65738e+09	4.86251e-43	2.99457e-42
MCM2	0.331	0.225	0.106	5.64	4.114	1.371	0.508	2657328105	3.52847e-42	2.14651e-41
CD164	0.694	0.582	0.112	12.014	10.654	1.128	0.508	2.65732e+09	1.86108e-19	7.13276e-19
BTG1	0.538	0.438	0.101	9.374	7.881	1.189	0.508	2657289868	1.17878e-24	5.122e-24
COA6	0.225	0.125	0.1	3.797	2.24	1.695	0.508	2.65728e+09	0	0
TMEM205	0.28	0.189	0.091	5.626	4.1	1.372	0.508	2657221886	4.316e-42	2.62197e-41
LINC00958	0.492	0.386	0.106	8.322	6.845	1.216	0.508	2657199789	1.45515e-27	6.73912e-27
MFAP1	0.347	0.244	0.104	5.903	4.379	1.348	0.508	2.65714e+09	1.04325e-39	6.09666e-39
SLCO6A1	0.289	0.199	0.09	5.173	3.618	1.43	0.508	2657100356	0	0
ZCCHC3	0.222	0.125	0.097	3.804	2.252	1.689	0.508	2657086013	0	0
ADGRG2	1.765	1.67	0.095	27.68	26.56	1.042	0.508	2.65708e+09	4.06843e-10	1.16386e-09
PCBD1	0.236	0.137	0.099	4.014	2.469	1.626	0.508	2657011193	0	0
KIF24	0.386	0.298	0.088	7.136	5.589	1.277	0.508	2.65693e+09	4.37508e-32	2.22531e-31
YY1	0.877	0.768	0.109	15.011	13.748	1.092	0.508	2656881013	1.03829e-15	3.59691e-15
TMEM256	0.155	0.062	0.093	2.763	1.216	2.272	0.508	2656827677	0	0
EBP	0.219	0.134	0.086	4.505	2.977	1.513	0.508	2656801840	0	0
PSME1	0.187	0.09	0.097	3.143	1.6	1.964	0.508	2.6567e+09	0	0
RENO1	0.484	0.377	0.106	8.391	6.954	1.207	0.508	2.65666e+09	1.41492e-26	6.40063e-26
NAE1	0.695	0.587	0.108	12.009	10.652	1.127	0.508	2.65659e+09	7.76419e-19	2.93137e-18
SGO1-AS1	0.845	0.755	0.09	14.404	12.83	1.123	0.508	2.65654e+09	3.2078e-16	1.12753e-15
MRPL36	0.206	0.108	0.098	3.457	1.926	1.795	0.508	2.65653e+09	0	0
CHD4	0.857	0.76	0.097	16.572	15.328	1.081	0.508	2.65651e+09	2.92915e-14	9.7062e-14
RPS7P10	0.212	0.121	0.09	4.183	2.674	1.564	0.508	2.65651e+09	0	0
LINC01798	0.485	0.38	0.105	8.523	7.068	1.206	0.508	2.6565e+09	5.10892e-26	2.2852e-25
MRPL13	0.374	0.27	0.104	6.437	4.956	1.299	0.508	2.65648e+09	8.39866e-35	4.49971e-34
HAX1	0.266	0.168	0.099	4.597	3.081	1.492	0.508	2.65646e+09	0	0
MLF2	0.438	0.342	0.096	7.746	6.257	1.238	0.508	2.65641e+09	1.34537e-28	6.3825e-28
H3P16	0.224	0.136	0.088	5.037	3.572	1.41	0.508	2.65626e+09	2.8026e-45	1.82169e-44
SLC25A11	0.211	0.109	0.102	3.475	1.961	1.772	0.508	2656253860	0	0
OCIAD2	0.532	0.423	0.11	9.128	7.724	1.182	0.508	2.65618e+09	7.16602e-24	3.05678e-23
MRPL41	0.248	0.152	0.096	4.224	2.71	1.558	0.508	2.65614e+09	0	0
BEX2	0.444	0.335	0.108	7.54	6.11	1.234	0.508	2656114738	7.92986e-29	3.77656e-28
ISCU	0.271	0.174	0.097	4.688	3.185	1.472	0.508	2656110630	0	0
PPM1G	0.665	0.559	0.106	11.411	10.046	1.136	0.508	2656075720	2.91544e-19	1.11163e-18
MRPL43	0.319	0.219	0.1	5.579	4.098	1.361	0.508	2.65607e+09	5.70401e-40	3.3487e-39
PSMD7	0.403	0.299	0.104	6.913	5.464	1.265	0.508	2655958846	2.29525e-31	1.15112e-30
TRDN	0.245	0.146	0.1	4.226	2.734	1.546	0.508	2.65593e+09	0	0
CEP164P1	0.824	0.732	0.092	15.525	14.186	1.094	0.508	2655924681	1.09233e-14	3.66948e-14
LINC01139	0.212	0.115	0.097	3.616	2.116	1.709	0.508	2.65588e+09	0	0
VPS35	0.535	0.435	0.101	9.309	7.892	1.18	0.508	2655751731	5.46694e-23	2.28202e-22
EBPL	0.546	0.449	0.097	9.638	8.205	1.175	0.508	2655745842	2.92071e-22	1.19788e-21
HAGH	0.438	0.339	0.099	7.585	6.135	1.236	0.508	2.65568e+09	4.06821e-28	1.91034e-27
TSN	0.464	0.365	0.099	8.056	6.617	1.217	0.508	2655638821	2.19657e-26	9.89309e-26
EMC7	0.309	0.208	0.1	5.369	3.905	1.375	0.508	2.65561e+09	9.66532e-41	5.74077e-40
CD320	0.301	0.198	0.102	5.115	3.65	1.401	0.508	2.65559e+09	4.87652e-43	3.00298e-42
LBH	0.479	0.378	0.101	8.293	6.869	1.207	0.508	2.6555e+09	1.98454e-25	8.75541e-25
RAB3D	0.336	0.248	0.088	6.752	5.313	1.271	0.507	2.65535e+09	3.45422e-31	1.72614e-30
SELENOW	0.361	0.255	0.106	6.088	4.658	1.307	0.507	2.65533e+09	8.84666e-35	4.73656e-34
YWHAZ	1.291	1.19	0.101	21.685	20.742	1.045	0.507	2.65532e+09	5.51567e-11	1.62879e-10
BCAP31	0.502	0.399	0.103	8.666	7.269	1.192	0.507	2.6553e+09	4.52543e-24	1.93868e-23
C11orf58	1.561	1.466	0.095	25.879	25.257	1.025	0.507	2655293014	1.07861e-09	3.04066e-09
SSU72	0.439	0.335	0.104	7.473	6.062	1.233	0.507	2655244775	7.38908e-28	3.44907e-27
ARPC1A	0.27	0.186	0.085	5.416	3.956	1.369	0.507	2655239220	1.37664e-39	8.02439e-39
LSM1	0.266	0.17	0.096	4.57	3.102	1.473	0.507	2655227055	0	0
ZMYM1	0.433	0.347	0.087	7.904	6.437	1.228	0.507	2.65519e+09	2.17733e-26	9.80779e-26
ARPP19	0.582	0.482	0.099	10.174	8.79	1.157	0.507	2655178214	1.5575e-20	6.1221e-20
PTPRC	0.281	0.195	0.087	4.632	3.134	1.478	0.507	2655078443	0	0
UNCX	0.768	0.671	0.097	13.117	11.765	1.115	0.507	2655036324	3.08854e-16	1.08633e-15
NOP56	0.523	0.418	0.105	9.034	7.677	1.177	0.507	2.65498e+09	1.04538e-22	4.33812e-22
MEIS1	4.142	3.989	0.154	59.402	56.658	1.048	0.507	2654962105	1.47144e-06	3.58508e-06
NR2F1-AS1	2.25	2.174	0.076	35.597	35.121	1.014	0.507	2.65495e+09	6.02972e-08	1.57806e-07
TUBB2A	0.151	0.067	0.084	2.823	1.346	2.097	0.507	2.65493e+09	0	0
PFDN6	0.253	0.156	0.097	4.266	2.811	1.518	0.507	2.65484e+09	0	0
MPC2	0.306	0.21	0.097	5.195	3.749	1.386	0.507	2.65481e+09	1.44451e-40	8.56544e-40
EPB41L4A-AS1	0.47	0.365	0.105	7.938	6.567	1.209	0.507	2.65476e+09	1.6046e-25	7.09546e-25
PABPN1	1.39	1.304	0.086	26.646	25.999	1.025	0.507	2654693483	2.82331e-09	7.83592e-09
MND1	0.228	0.15	0.078	4.699	3.245	1.448	0.507	2.65468e+09	2.8026e-45	1.82169e-44
LIN9	0.51	0.425	0.086	9.222	7.783	1.185	0.507	2.65459e+09	5.5132e-22	2.24357e-21
ACYP1	0.28	0.184	0.096	4.876	3.443	1.416	0.507	2654514866	6.38992e-43	3.93064e-42
ZNF770	0.412	0.316	0.096	7.152	5.742	1.246	0.507	2654503868	4.17435e-28	1.95852e-27
THYN1	0.209	0.114	0.095	3.536	2.088	1.693	0.507	2.65446e+09	0	0
SH3BGRL3	0.215	0.126	0.089	3.658	2.201	1.662	0.507	2654435129	0	0
PHF19	0.364	0.276	0.088	6.564	5.129	1.28	0.507	2.65434e+09	1.39497e-30	6.88476e-30
PPP1CC	0.67	0.575	0.095	11.663	10.322	1.13	0.507	2654316255	2.2589e-17	8.19709e-17
ROBO2	5.373	5.099	0.274	70.907	66.349	1.069	0.507	2654230782	3.8846e-06	9.23152e-06
EIF6	0.2	0.119	0.081	3.882	2.441	1.59	0.507	2.65421e+09	0	0
EMC9	0.142	0.054	0.088	2.437	0.988	2.465	0.507	2654140120	0	0
HIGD2A	0.187	0.11	0.077	3.763	2.322	1.62	0.507	2.65413e+09	0	0
PIH1D1	0.486	0.386	0.1	8.371	7.014	1.193	0.507	2.65412e+09	1.92016e-23	8.0999e-23
RNF187	0.233	0.141	0.092	3.962	2.529	1.567	0.507	2654084344	0	0
RCOR2	0.251	0.159	0.092	4.333	2.905	1.491	0.507	2654046632	0	0
GPSM2	0.737	0.646	0.091	12.76	11.389	1.12	0.507	2.65392e+09	8.67657e-16	3.01396e-15
MIS18A	0.243	0.156	0.088	4.297	2.868	1.498	0.507	2653910300	0	0
BLOC1S4	0.19	0.103	0.087	3.321	1.887	1.76	0.507	2653906462	0	0
OTUD6B-AS1	0.291	0.204	0.087	5.231	3.809	1.373	0.507	2.65389e+09	2.70544e-38	1.54624e-37
ARHGDIA	0.251	0.155	0.096	4.25	2.835	1.499	0.507	2.65389e+09	0	0
VDAC3	0.696	0.598	0.099	12.065	10.79	1.118	0.507	2.65383e+09	2.03705e-16	7.20297e-16
SAP30-DT	0.175	0.096	0.079	3.339	1.906	1.752	0.507	2653799428	0	0
NR2F2-AS1	3.898	3.857	0.041	56.527	56.601	0.999	0.507	2.65365e+09	3.10186e-06	7.41942e-06
ZADH2	0.524	0.435	0.089	9.291	7.916	1.174	0.507	2653603922	1.04738e-20	4.13577e-20
TMEM18-DT	0.148	0.065	0.083	2.627	1.2	2.189	0.507	2653562447	0	0
GIHCG	0.232	0.145	0.087	4.047	2.63	1.539	0.507	2653548407	0	0
UNC5B-AS1	0.144	0.053	0.092	2.352	0.93	2.528	0.507	2653485059	0	0
THOC7	0.384	0.285	0.099	6.58	5.221	1.26	0.507	2653483112	5.78615e-29	2.76428e-28
MAGED4	0.294	0.213	0.081	6.017	4.635	1.298	0.507	2.65344e+09	7.29745e-32	3.69876e-31
HSD17B10	0.212	0.122	0.09	3.594	2.18	1.648	0.507	2.65343e+09	0	0
ATXN7L3B	0.557	0.468	0.09	9.796	8.434	1.162	0.507	2653390311	1.76383e-19	6.76736e-19
ARHGEF39	0.11	0.039	0.071	2.158	0.733	2.942	0.507	2.65335e+09	0	0
NUDT1	0.21	0.122	0.088	3.58	2.169	1.65	0.507	2653335396	0	0
TECRP1	0.161	0.085	0.076	3.277	1.869	1.753	0.507	2653303935	0	0
ATP5PD	0.279	0.186	0.093	4.722	3.327	1.419	0.507	2653298737	1.277e-41	7.69215e-41
NLRP1	0.352	0.269	0.082	6.685	5.295	1.262	0.507	2653292920	2.58055e-28	1.21682e-27
MAGED4B	0.269	0.192	0.078	5.791	4.417	1.311	0.507	2.65321e+09	8.5207e-33	4.38417e-32
IK	0.363	0.272	0.092	6.348	4.977	1.275	0.507	2653124019	1.41308e-29	6.83779e-29
HNRNPUL2-BSCL2	0.495	0.421	0.074	10.22	8.851	1.155	0.507	2.65312e+09	1.728e-18	6.46599e-18
ZNHIT1	0.27	0.178	0.091	4.592	3.202	1.434	0.507	2.6531e+09	1.56105e-42	9.54284e-42
TPRKB	0.363	0.269	0.094	6.234	4.87	1.28	0.507	2.65305e+09	5.28866e-30	2.58105e-29
MED30	0.251	0.164	0.086	4.436	3.043	1.458	0.507	2.65301e+09	3.78351e-44	2.36819e-43
CCDC167	0.24	0.153	0.087	4.098	2.701	1.518	0.507	2.65299e+09	0	0
MRPL15	0.228	0.135	0.094	3.859	2.476	1.559	0.507	2.65296e+09	0	0
NDUFA8	0.246	0.156	0.09	4.203	2.816	1.493	0.507	2.65293e+09	0	0
ZNF331	0.339	0.263	0.075	6.343	4.94	1.284	0.507	2.65289e+09	2.34413e-29	1.12867e-28
C1orf35	0.393	0.301	0.091	6.83	5.478	1.247	0.507	2652830771	6.21242e-27	2.83843e-26
DNLZ	0.142	0.07	0.072	2.875	1.478	1.945	0.507	2.65279e+09	0	0
HNRNPA3P6	0.397	0.309	0.089	8.353	7.089	1.178	0.507	2652743346	9.15421e-22	3.70261e-21
PSMB7	0.855	0.75	0.105	14.415	13.346	1.08	0.507	2652615185	3.23805e-13	1.03746e-12
CD9	0.353	0.262	0.091	6.167	4.819	1.28	0.507	2652609478	1.2911e-29	6.2561e-29
BCAS2	0.305	0.216	0.089	5.3	3.935	1.347	0.507	2.65259e+09	5.54621e-35	2.98147e-34
PGAM4	0.178	0.101	0.077	3.553	2.175	1.634	0.507	2652578490	0	0
TPGS1	0.236	0.146	0.09	4.159	2.79	1.49	0.507	2.65256e+09	0	0
JAGN1	0.227	0.137	0.089	3.918	2.549	1.537	0.507	2652488597	0	0
METTL4	0.26	0.186	0.075	4.896	3.51	1.395	0.507	2652462330	3.82669e-38	2.18276e-37
PNMA1	0.218	0.131	0.087	3.781	2.411	1.568	0.507	2.65242e+09	0	0
ERG28	0.216	0.128	0.088	3.741	2.372	1.577	0.507	2.65242e+09	0	0
MAF1	0.226	0.138	0.088	3.844	2.474	1.554	0.507	2652408557	0	0
ATF4	0.384	0.292	0.092	6.774	5.448	1.243	0.507	2.65232e+09	2.2218e-26	1.00053e-25
PIM3	0.211	0.129	0.082	3.748	2.375	1.578	0.507	2.6523e+09	0	0
COPRS	0.257	0.166	0.091	4.351	2.994	1.453	0.507	2652261808	4.02173e-43	2.4803e-42
RPL12P16	0.139	0.073	0.066	3.254	1.891	1.721	0.507	2652224474	0	0
VAMP8	0.196	0.108	0.088	3.332	1.966	1.695	0.507	2652222152	0	0
ZNF511	0.202	0.125	0.077	4.036	2.678	1.507	0.507	2652173111	0	0
MOB4	0.456	0.361	0.094	8.599	7.341	1.171	0.507	2.65207e+09	1.91379e-20	7.50682e-20
ARHGAP33	0.167	0.091	0.076	3.102	1.734	1.789	0.507	2652043634	0	0
TMEM132A	0.581	0.488	0.094	10.136	8.895	1.139	0.507	2.65201e+09	1.75726e-17	6.39199e-17
LRMDA	2.09	2.005	0.086	32.573	31.276	1.041	0.507	2.652e+09	2.22738e-07	5.66052e-07
MRPL34	0.221	0.136	0.085	3.846	2.492	1.543	0.507	2.65196e+09	0	0
LMAN1	0.979	0.881	0.098	16.785	15.781	1.064	0.507	2651939984	2.49944e-11	7.47491e-11
FZR1	0.246	0.175	0.071	4.588	3.214	1.427	0.507	2651885049	8.10189e-40	4.74335e-39
CARD9	0.143	0.074	0.07	2.912	1.552	1.876	0.507	2.65183e+09	0	0
MRPL22	0.351	0.255	0.097	5.977	4.675	1.279	0.507	2651803806	3.4819e-29	1.67245e-28
MRPL50	0.23	0.143	0.087	4.009	2.668	1.503	0.507	2651781581	0	0
PAM16	0.336	0.253	0.082	6.736	5.435	1.239	0.507	2.65174e+09	1.1204e-25	4.97944e-25
C3orf52	0.911	0.835	0.076	15.424	14.03	1.099	0.507	2.65165e+09	4.29249e-12	1.32211e-11
RPS4Y1	0.812	0.698	0.114	12.414	11.379	1.091	0.507	2651636071	3.27368e-14	1.08276e-13
POLR1H	0.263	0.171	0.092	4.411	3.084	1.43	0.507	2651631971	8.86602e-41	5.26799e-40
SPCS2P4	0.13	0.057	0.073	2.624	1.278	2.054	0.507	2651611786	0	0
LGALS1	0.196	0.104	0.092	3.196	1.857	1.721	0.507	2651607513	0	0
MRPL21	0.288	0.199	0.089	4.92	3.594	1.369	0.507	2651598810	7.26948e-36	3.97203e-35
SLC35F4	0.401	0.287	0.113	6.359	5.105	1.246	0.507	2651591778	6.94673e-27	3.17076e-26
SVBP	0.223	0.137	0.085	3.826	2.489	1.537	0.507	2.6515e+09	0	0
ADI1	0.239	0.15	0.089	4.065	2.737	1.485	0.507	2.65148e+09	1.26117e-44	7.9874e-44
CENPN	0.153	0.076	0.077	2.805	1.461	1.92	0.507	2.65144e+09	0	0
UHRF1	0.432	0.34	0.092	7.574	6.304	1.201	0.507	2.65136e+09	2.68024e-22	1.10024e-21
PAIP1	0.674	0.585	0.089	11.882	10.668	1.114	0.507	2651335781	1.17177e-14	3.93096e-14
RPS7P1	0.237	0.151	0.085	4.545	3.248	1.399	0.507	2.65127e+09	2.16978e-38	1.24209e-37
RESF1	0.898	0.813	0.085	15.69	14.531	1.08	0.507	2651157383	1.53339e-11	4.6178e-11
PSMD9	0.289	0.219	0.07	5.838	4.516	1.293	0.507	2651141644	5.80131e-29	2.77111e-28
TKT	0.475	0.38	0.095	8.025	6.783	1.183	0.507	2.65105e+09	1.10558e-20	4.36237e-20
TSPYL1	0.329	0.246	0.083	5.7	4.39	1.298	0.507	2651042614	1.64378e-29	7.93971e-29
ZNHIT3	0.312	0.22	0.092	5.284	3.995	1.323	0.507	2.651e+09	7.18412e-32	3.64247e-31
NDUFAF8	0.447	0.357	0.091	7.75	6.496	1.193	0.507	2650988200	2.38907e-21	9.57936e-21
NBPF1	0.979	0.899	0.081	18.163	16.988	1.069	0.507	2650987906	3.01889e-10	8.6649e-10
SUPT4H1	0.226	0.151	0.075	4.547	3.241	1.403	0.507	2650945361	9.29279e-38	5.26306e-37
HACD3	1.576	1.491	0.085	25.991	25.521	1.018	0.507	2650933469	6.60536e-08	1.72589e-07
SELENOS	0.399	0.305	0.095	6.89	5.642	1.221	0.507	2.65093e+09	6.74992e-24	2.88121e-23
POP7	0.159	0.075	0.084	2.691	1.37	1.965	0.507	2.6509e+09	0	0
NME4	0.246	0.165	0.08	4.313	2.998	1.439	0.507	2.65087e+09	4.38382e-40	2.58028e-39
B4GAT1	0.18	0.097	0.082	3.134	1.818	1.723	0.507	2650864565	0	0
BET1	0.407	0.321	0.086	7.21	5.938	1.214	0.507	2650857681	8.36739e-23	3.47819e-22
UBTF	0.48	0.39	0.09	8.217	6.969	1.179	0.507	2.65084e+09	5.18658e-20	2.0144e-19
FZD4	0.424	0.334	0.09	7.48	6.235	1.2	0.507	2.65084e+09	6.60349e-22	2.68042e-21
IKBIP	0.374	0.293	0.081	6.732	5.435	1.238	0.507	2650833366	1.81385e-24	7.84733e-24
QPRT	0.575	0.483	0.092	9.816	8.603	1.141	0.507	2.65083e+09	6.73862e-17	2.41268e-16
TSSC4	0.212	0.128	0.083	3.607	2.294	1.572	0.507	2650822305	0	0
CCDC107	0.209	0.127	0.082	3.658	2.349	1.558	0.507	2.65076e+09	0	0
ACTL6A	0.475	0.389	0.086	8.358	7.107	1.176	0.507	2.65066e+09	1.66516e-19	6.39492e-19
H3C8	0.109	0.039	0.07	2.028	0.709	2.862	0.507	2650632753	0	0
RTCB	0.538	0.445	0.093	9.265	8.066	1.149	0.507	2650626052	1.31561e-17	4.80298e-17
RBMX	1.663	1.581	0.082	27.472	27.128	1.013	0.507	2.65058e+09	1.65164e-07	4.23273e-07
BRD8	0.657	0.578	0.079	11.753	10.483	1.121	0.507	2650565638	2.90766e-14	9.63599e-14
MED7	0.15	0.087	0.063	3.274	1.969	1.663	0.507	2.65043e+09	0	0
ARL1	0.391	0.299	0.092	6.77	5.53	1.224	0.507	2650428936	1.17801e-23	4.99829e-23
TUBB3	0.181	0.109	0.072	3.571	2.274	1.571	0.507	2.65041e+09	0	0
POC5	0.307	0.235	0.072	5.691	4.385	1.298	0.507	2.6504e+09	1.58425e-28	7.50464e-28
PFN2	0.38	0.306	0.074	7.335	6.055	1.211	0.507	2650386134	7.14524e-22	2.89664e-21
KDELR1	0.405	0.315	0.09	6.995	5.755	1.216	0.507	2.65036e+09	8.329e-23	3.46268e-22
VCP	0.596	0.502	0.094	10.743	9.595	1.12	0.507	2.65028e+09	4.33489e-15	1.47217e-14
CDC42	0.877	0.777	0.1	15.011	14.019	1.071	0.507	2.65025e+09	2.43703e-11	7.29167e-11
SRI	0.354	0.263	0.09	6.162	4.915	1.254	0.506	2650136128	1.18135e-25	5.24521e-25
BARX1	0.167	0.082	0.085	2.787	1.503	1.854	0.506	2650065151	0	0
CYHR1	0.385	0.302	0.083	6.765	5.516	1.226	0.506	2.65006e+09	3.14711e-23	1.3204e-22
SUMO3	0.216	0.134	0.082	3.692	2.41	1.532	0.506	2.65003e+09	1.4013e-45	8.40779e-45
PDCD6-AHRR	0.299	0.233	0.066	6.629	5.371	1.234	0.506	2.65003e+09	1.07837e-23	4.581e-23
TSPYL5	0.205	0.121	0.084	3.455	2.176	1.588	0.506	2.65003e+09	0	0
NTHL1	0.183	0.101	0.082	3.087	1.801	1.714	0.506	2.65002e+09	0	0
RTL8A	0.175	0.097	0.078	3.053	1.766	1.729	0.506	2.65e+09	0	0
CTNNA2	0.668	0.595	0.072	11.389	10.071	1.131	0.506	2.64998e+09	2.99378e-14	9.91725e-14
RPL21P134	0.135	0.077	0.058	3.667	2.402	1.527	0.506	2649901386	1.4013e-45	8.40779e-45
FAM89B	0.215	0.135	0.08	3.763	2.487	1.513	0.506	2649896960	2.10195e-44	1.31722e-43
CTSD	0.407	0.321	0.086	8.159	6.994	1.167	0.506	2649862191	5.59952e-19	2.12062e-18
VAMP2	0.191	0.121	0.07	3.973	2.709	1.467	0.506	2649746633	4.49438e-41	2.68646e-40
UBE2B	1.006	0.913	0.093	17.109	16.193	1.057	0.506	2.64974e+09	5.56343e-10	1.58275e-09
AK6	0.418	0.336	0.082	7.893	6.677	1.182	0.506	2.64971e+09	1.64774e-19	6.32953e-19
CLDN4	0.365	0.271	0.094	6.16	4.955	1.243	0.506	2649670766	6.94738e-25	3.03444e-24
PIN1	0.282	0.197	0.085	4.822	3.572	1.35	0.506	2.64964e+09	1.61741e-32	8.29003e-32
RPL15P2	0.209	0.134	0.075	4.273	3.039	1.406	0.506	2649509241	6.07036e-37	3.38163e-36
KARS1	0.285	0.198	0.087	4.849	3.61	1.343	0.506	2.64949e+09	5.47887e-32	2.7823e-31
PMVK	0.219	0.137	0.082	3.763	2.507	1.501	0.506	2649474828	4.02173e-43	2.4803e-42
GRN	0.234	0.149	0.085	4.038	2.794	1.445	0.506	2649441851	2.02907e-39	1.17887e-38
COA3	0.197	0.119	0.078	3.382	2.118	1.597	0.506	2.64941e+09	0	0
RBM42	0.184	0.102	0.082	3.093	1.833	1.688	0.506	2649399399	0	0
RPS26P8	0.123	0.075	0.048	3.397	2.132	1.593	0.506	2.64933e+09	0	0
RPS7P11	0.22	0.143	0.077	4.451	3.229	1.378	0.506	2649314670	8.99482e-35	4.81346e-34
SARAF	0.781	0.694	0.088	13.562	12.493	1.086	0.506	2.6493e+09	9.87294e-12	2.99413e-11
OTOS	0.092	0.014	0.078	1.51	0.245	6.169	0.506	2649261634	0	0
H1-10-AS1	0.196	0.126	0.07	3.607	2.344	1.539	0.506	2.64925e+09	5.60519e-45	3.50325e-44
NCBP2AS2	0.221	0.14	0.081	3.837	2.589	1.482	0.506	2.64925e+09	1.73831e-41	1.04531e-40
FRG1	0.354	0.269	0.086	6.397	5.189	1.233	0.506	2.64922e+09	2.3576e-23	9.91896e-23
HSPE1P4	0.088	0.029	0.06	1.934	0.677	2.858	0.506	2.6491e+09	0	0
TIMM17A	0.331	0.248	0.083	5.829	4.617	1.263	0.506	2.64907e+09	1.66744e-25	7.36554e-25
LINC01915	0.193	0.117	0.075	3.428	2.179	1.574	0.506	2.64906e+09	0	0
NDUFAF3	0.168	0.094	0.074	2.944	1.689	1.743	0.506	2649047931	0	0
BTF3L4	0.612	0.521	0.091	10.596	9.497	1.116	0.506	2.64903e+09	3.0341e-14	1.00477e-13
NCAPG2	0.48	0.409	0.071	8.72	7.469	1.167	0.506	2.64903e+09	3.78983e-17	1.36671e-16
RPS3AP5	0.235	0.16	0.074	4.987	3.781	1.319	0.506	2.64902e+09	5.03261e-30	2.45797e-29
GPC5-AS1	0.204	0.129	0.076	3.576	2.331	1.534	0.506	2.64896e+09	1.82169e-44	1.14906e-43
SH3GLB1	0.753	0.667	0.085	13.015	11.941	1.09	0.506	2648929867	6.73692e-12	2.05754e-11
TMEM60	0.148	0.076	0.072	2.665	1.415	1.883	0.506	2.64893e+09	0	0
HOXD1	0.159	0.077	0.083	2.653	1.412	1.879	0.506	2648906676	0	0
MRPL32	0.308	0.224	0.083	5.36	4.148	1.292	0.506	2648893150	1.37583e-27	6.37735e-27
RBM15B	0.268	0.188	0.08	4.679	3.451	1.356	0.506	2.64887e+09	4.59045e-32	2.33373e-31
C11orf1	0.174	0.094	0.08	2.962	1.723	1.718	0.506	2648808893	0	0
STIP1	0.43	0.356	0.073	7.692	6.469	1.189	0.506	2.64879e+09	5.11242e-19	1.93845e-18
SNHG19	0.211	0.126	0.085	3.531	2.308	1.53	0.506	2648733465	2.52234e-44	1.58347e-43
SNRNP25	0.227	0.14	0.086	3.797	2.577	1.474	0.506	2648715230	1.77976e-40	1.05475e-39
MED28	0.678	0.59	0.088	11.701	10.624	1.101	0.506	2648646959	8.47345e-13	2.67513e-12
UBE2V2	0.639	0.547	0.092	10.973	9.911	1.107	0.506	2.64864e+09	1.7028e-13	5.51154e-13
KBTBD2	0.659	0.583	0.076	11.728	10.541	1.113	0.506	2.64861e+09	8.0176e-13	2.53397e-12
TCEA2	0.222	0.145	0.078	3.897	2.675	1.457	0.506	2648554768	7.14566e-39	4.12007e-38
NOL7	0.681	0.59	0.091	11.61	10.546	1.101	0.506	2.64854e+09	8.44632e-13	2.66683e-12
SLC16A1	0.574	0.494	0.08	10.115	8.959	1.129	0.506	2.64852e+09	1.80286e-14	6.01713e-14
MTND2P28	0.29	0.204	0.086	5.135	3.964	1.295	0.506	2648495220	4.6059e-28	2.15941e-27
MRPS36	0.298	0.212	0.085	5.13	3.936	1.303	0.506	2648449646	4.10644e-28	1.9275e-27
RAMACL	0.123	0.065	0.057	2.834	1.607	1.764	0.506	2648415928	0	0
LIN7C	0.271	0.192	0.079	4.708	3.502	1.344	0.506	2.64834e+09	9.39901e-31	4.65606e-30
CCNG1	0.287	0.214	0.073	5.157	3.941	1.308	0.506	2648301605	8.32911e-28	3.88218e-27
NFATC4	0.345	0.268	0.078	6.055	4.859	1.246	0.506	2648280971	2.22069e-23	9.34787e-23
PDRG1	0.23	0.151	0.079	3.956	2.746	1.44	0.506	2648239120	2.22276e-37	1.24935e-36
SCHIP1	0.269	0.202	0.068	5.626	4.431	1.27	0.506	2.64821e+09	3.89284e-25	1.70777e-24
PMF1	0.431	0.35	0.081	8.845	7.755	1.14	0.506	2648145482	6.48499e-16	2.26203e-15
POLR2E	0.308	0.225	0.083	5.255	4.069	1.292	0.506	2.64814e+09	7.18778e-27	3.27984e-26
BOLA2B	0.119	0.056	0.064	2.428	1.21	2.006	0.506	2648115025	0	0
FBXO43	0.096	0.035	0.062	1.885	0.664	2.839	0.506	2648057995	0	0
NDUFS7	0.208	0.133	0.076	3.594	2.387	1.505	0.506	2647978456	2.72216e-41	1.63049e-40
CCDC200	1.314	1.233	0.081	21.292	20.394	1.044	0.506	2647965429	8.25628e-08	2.14602e-07
HAVCR2	0.263	0.204	0.058	5.34	4.121	1.296	0.506	2.64792e+09	3.37487e-26	1.51402e-25
MLLT11	0.197	0.124	0.073	3.46	2.254	1.535	0.506	2.6479e+09	4.62428e-43	2.85024e-42
KCTD9	0.533	0.462	0.071	9.789	8.611	1.137	0.506	2647886714	2.10429e-14	7.00121e-14
TRMT10C	0.301	0.225	0.076	5.372	4.185	1.283	0.506	2647883526	7.39896e-26	3.29752e-25
INS-IGF2	0.267	0.19	0.077	5.244	4.094	1.281	0.506	2.64786e+09	2.37895e-26	1.07024e-25
BZW1	0.393	0.309	0.084	6.893	5.74	1.201	0.506	2647854748	6.33042e-20	2.45447e-19
PDLIM1	0.429	0.337	0.092	7.187	6.078	1.183	0.506	2647843833	4.92576e-19	1.86834e-18
GSTT2B	0.162	0.094	0.068	3.178	1.981	1.604	0.506	2647796964	0	0
AASDHPPT	0.406	0.326	0.08	7.163	6.012	1.191	0.506	2.64773e+09	4.71635e-19	1.78997e-18
ATL2	0.853	0.771	0.082	14.931	13.922	1.073	0.506	2647556605	6.94315e-10	1.96895e-09
SLC39A1	0.245	0.176	0.069	5.092	3.929	1.296	0.506	2647532778	1.00747e-26	4.5782e-26
TMEM134	0.208	0.131	0.077	3.576	2.391	1.496	0.506	2647527968	3.25049e-40	1.91675e-39
AKR7A2	0.257	0.172	0.085	4.315	3.149	1.37	0.506	2.64752e+09	4.39087e-32	2.23298e-31
FAM32A	0.231	0.153	0.078	3.944	2.762	1.428	0.506	2647517549	1.05803e-35	5.76429e-35
SULT1C4	0.663	0.582	0.08	11.552	10.489	1.101	0.506	2647505271	3.88423e-12	1.19983e-11
SPRY1	0.584	0.499	0.084	9.926	8.851	1.121	0.506	2.64739e+09	9.59773e-14	3.13226e-13
DDIT4	0.295	0.223	0.072	5.115	3.937	1.299	0.506	2647278544	2.99395e-26	1.34559e-25
ADCY2	1.574	1.499	0.074	24.363	23.621	1.031	0.506	2.64725e+09	6.95399e-07	1.72577e-06
HMGN2P5	0.109	0.045	0.064	2.207	1.024	2.154	0.506	2.64724e+09	0	0
TM7SF2	0.245	0.166	0.079	4.23	3.069	1.378	0.506	2.64722e+09	3.51558e-32	1.79099e-31
MAPRE1	0.33	0.252	0.077	5.769	4.615	1.25	0.506	2.64721e+09	6.04319e-23	2.51894e-22
REPIN1	0.24	0.176	0.064	5.041	3.88	1.299	0.506	2.64718e+09	1.94934e-26	8.78827e-26
SDF2	0.287	0.206	0.081	5.099	3.953	1.29	0.506	2647162162	4.97813e-26	2.22701e-25
C9orf78	0.276	0.196	0.08	4.735	3.579	1.323	0.506	2.64716e+09	3.03935e-28	1.43104e-27
DCAF7	1.014	0.936	0.078	17.399	16.409	1.06	0.506	2647021188	1.45653e-08	3.92186e-08
RPL12P4	0.109	0.054	0.055	2.544	1.373	1.853	0.506	2647011842	0	0
ZSCAN16-AS1	0.415	0.35	0.064	7.647	6.473	1.181	0.506	2647011854	3.45983e-17	1.24911e-16
POLR2H	0.353	0.272	0.082	6.191	5.071	1.221	0.506	2.64695e+09	6.09063e-21	2.41816e-20
CXADR	0.632	0.554	0.078	11.161	10.097	1.105	0.506	2646948847	4.16016e-12	1.28247e-11
DYNC2I2	0.317	0.237	0.08	5.492	4.356	1.261	0.506	2.64693e+09	1.07161e-23	4.55289e-23
RPL13AP20	0.242	0.173	0.069	5.171	4.052	1.276	0.506	2.64689e+09	4.01173e-25	1.75968e-24
SMARCA5	1.184	1.099	0.084	19.967	19.28	1.036	0.506	2646877349	1.16694e-07	3.0116e-07
FLRT3	0.488	0.408	0.08	8.398	7.299	1.151	0.506	2646841338	1.72113e-15	5.91434e-15
DNAJC1	2.035	1.976	0.059	32.546	32.354	1.006	0.506	2.64683e+09	1.08703e-05	2.51205e-05
SCOC	0.485	0.404	0.082	8.456	7.362	1.149	0.506	2.64682e+09	2.27595e-15	7.78317e-15
ZNF217	0.44	0.361	0.079	7.761	6.669	1.164	0.506	2646736205	1.48317e-16	5.26079e-16
FTH1P10	0.127	0.064	0.063	2.615	1.46	1.792	0.506	2.64665e+09	0	0
MRPS18B	0.204	0.126	0.078	3.464	2.316	1.495	0.506	2646636193	3.38987e-39	1.96483e-38
TMEM203	0.17	0.099	0.071	3	1.842	1.628	0.506	2.64663e+09	0	0
PRKCSH	0.317	0.244	0.073	5.72	4.586	1.247	0.506	2.64663e+09	2.69938e-22	1.10782e-21
TRAPPC1	0.115	0.048	0.067	2.102	0.941	2.233	0.506	2646599771	0	0
CAMLG	0.376	0.296	0.08	6.497	5.385	1.207	0.506	2646593669	1.62146e-19	6.22936e-19
CDCA5	0.178	0.115	0.063	3.317	2.156	1.539	0.506	2646545656	2.83539e-41	1.698e-40
ERI2	0.639	0.561	0.078	11.393	10.326	1.103	0.506	2646544875	1.25e-11	3.77579e-11
ATP6AP1	0.374	0.291	0.083	6.446	5.352	1.204	0.506	2646514077	1.55361e-19	5.97299e-19
VKORC1	0.265	0.204	0.062	5.602	4.468	1.254	0.506	2646484090	1.38741e-22	5.74109e-22
HDGFL2	0.445	0.368	0.077	7.804	6.701	1.165	0.506	2646462245	3.22012e-16	1.13161e-15
TSR3	0.189	0.114	0.075	3.225	2.079	1.551	0.506	2.64644e+09	2.8026e-42	1.70846e-41
VPS25	0.162	0.088	0.074	2.761	1.612	1.712	0.506	2646407359	0	0
BOD1	0.376	0.293	0.083	6.377	5.28	1.208	0.506	2.6464e+09	1.279e-19	4.92376e-19
MRPS17	0.147	0.087	0.06	3.138	1.993	1.575	0.506	2646392116	1.23314e-43	7.65109e-43
CROCCP2	0.609	0.536	0.073	11.02	9.949	1.108	0.506	2.64634e+09	8.07217e-12	2.45735e-11
MICOS13	0.194	0.116	0.078	3.225	2.087	1.545	0.506	2646323497	6.98828e-42	4.22618e-41
PSMC1	0.502	0.419	0.083	8.802	7.748	1.136	0.506	2.64631e+09	2.45505e-14	8.15126e-14
ANTKMT	0.213	0.141	0.072	3.714	2.577	1.441	0.506	2.64626e+09	4.28077e-35	2.30665e-34
MRPS7	0.235	0.162	0.073	4.123	2.99	1.379	0.506	2646225195	5.37141e-31	2.67159e-30
SYNCRIP	0.799	0.722	0.078	15.427	14.573	1.059	0.506	2646211054	6.66022e-09	1.81863e-08
NSMCE3	0.123	0.066	0.056	2.638	1.493	1.766	0.506	2646193848	0	0
ATAD2	0.873	0.803	0.07	14.703	13.604	1.081	0.506	2.64613e+09	2.84567e-09	7.89661e-09
HSPH1	0.788	0.718	0.069	12.836	11.706	1.097	0.506	2646127982	2.50473e-10	7.21507e-10
PRPF19	0.243	0.166	0.077	4.183	3.063	1.366	0.506	2646122255	3.22549e-30	1.58164e-29
KANK1	2.421	2.366	0.056	37.978	37.659	1.008	0.506	2.64607e+09	4.23023e-05	9.39114e-05
MRFAP1L1	0.242	0.172	0.07	4.27	3.141	1.359	0.506	2646047357	1.97153e-29	9.507e-29
DKC1	0.438	0.371	0.067	8.025	6.91	1.161	0.506	2646011209	2.14129e-15	7.33287e-15
DNPH1	0.157	0.088	0.069	2.703	1.567	1.725	0.506	2.64599e+09	0	0
GHITM	0.252	0.177	0.075	4.366	3.251	1.343	0.506	2645942118	1.90838e-28	9.02663e-28
SLC22A17	0.211	0.136	0.075	3.634	2.515	1.445	0.506	2645924071	4.04535e-35	2.18053e-34
JTB	0.246	0.184	0.062	5.037	3.92	1.285	0.506	2645890636	2.80784e-24	1.20871e-23
RPL14P1	0.204	0.13	0.074	3.732	2.625	1.422	0.506	2.64588e+09	7.6558e-34	4.02673e-33
MYL6B	0.566	0.484	0.081	9.669	8.645	1.118	0.506	2.64585e+09	8.19416e-13	2.58875e-12
PLIN3	0.216	0.148	0.068	3.882	2.756	1.408	0.506	2.64583e+09	2.3916e-32	1.2217e-31
CKLF	0.346	0.276	0.07	6.966	5.892	1.182	0.506	2.6458e+09	2.63668e-17	9.5506e-17
MFSD10	0.402	0.324	0.079	7.024	5.959	1.179	0.506	2.64579e+09	3.80933e-17	1.37359e-16
TMED10	0.603	0.516	0.087	10.328	9.369	1.102	0.506	2645782107	5.23293e-12	1.60573e-11
C5orf24	0.525	0.45	0.076	9.49	8.447	1.124	0.506	2645780216	5.53593e-13	1.75956e-12
DDX39A	0.223	0.162	0.061	4.148	3.015	1.376	0.506	2645778553	6.28855e-30	3.06341e-29
RSBN1	0.513	0.444	0.069	9.16	8.072	1.135	0.506	2645726451	2.15412e-13	6.94839e-13
MRPS23	0.298	0.217	0.081	5.061	3.974	1.274	0.506	2.64571e+09	8.80177e-24	3.74453e-23
STRAP	0.847	0.764	0.083	14.415	13.528	1.066	0.506	2.6457e+09	4.13107e-09	1.13707e-08
BOLA2	0.149	0.087	0.062	3.221	2.107	1.529	0.506	2645694189	5.03943e-40	2.96289e-39
CHRNA1	0.232	0.159	0.073	4.043	2.936	1.377	0.506	2645675660	1.88433e-30	9.27697e-30
RPS26P31	0.082	0.046	0.036	2.714	1.587	1.71	0.506	2645669897	0	0
ZNF90	0.472	0.408	0.063	9.017	7.908	1.14	0.506	2.64562e+09	1.62469e-13	5.26192e-13
TMEM230	0.548	0.47	0.079	9.461	8.442	1.121	0.506	2.64558e+09	7.65583e-13	2.42131e-12
LRPAP1	0.494	0.416	0.078	8.679	7.648	1.135	0.506	2.64553e+09	7.89563e-14	2.58496e-13
CMTM1	0.213	0.15	0.062	4.416	3.318	1.331	0.506	2.64549e+09	3.24945e-27	1.49471e-26
[truncated: 2,631 more rows]

## Sheet: CM_like_epi|dn
featurekey	log2Mean	log2Mean_other	log2FC	percentage	percentage_other	percentage_fold_change	auroc	mwu_U	mwu_pval	mwu_qval
[truncated: 14,916 more rows]

[truncated: 10 more sheets: CM_like_epi_IGF2|up, CM_like_epi_IGF2|dn, Neural_like|up, Neural_like|dn, PV_like|up, PV_like|dn, Fibroblast_like|up, Fibroblast_like|dn, UB_like|up, UB_like|dn]
