# Supplementary material for: Integration of single-nuclei and spatial transcriptomics to decipher tumor phenotype predictive of relapse-free survival in Wilms tumor
Source: Front Immunol. 2025 Mar 3;16:1539897. doi: 10.3389/fimmu.2025.1539897 (PMC11911335; doi:10.3389/fimmu.2025.1539897)
Supplement: Supplementary file 9 [file Table3.xlsx]

## Sheet: Supplementary Table S3
Supplementary Table S3 Differentially expressed genes identified between Scissor+ and Scissor- tumor cells (avg_log2FC > 0 indicates up-regulation in Scissor+ tumor cells, avg_log2FC < 0 indicates down-regulation in Scissor+ tumor cells,).
	p_val	avg_log2FC	pct.1	pct.2	p_val_adj
HMGA2	1.8826e-42	2.16181	0.961	0.87	7.37263e-38
KIF26B	9.99132e-40	2.37548	0.965	0.837	3.9128e-35
HMGA2-AS1	3.88239e-38	2.26542	0.939	0.756	1.52042e-33
HMCN1	2.09484e-37	3.25377	0.922	0.602	8.20381e-33
AFF3	2.59636e-35	2.18125	0.944	0.764	1.01679e-30
LRFN5	4.0071e-34	3.61525	0.883	0.512	1.56926e-29
CUX1	4.62795e-33	1.73954	0.948	0.87	1.8124e-28
NKAIN3	2.76862e-31	1.95065	0.952	0.813	1.08425e-26
GFRA1	4.94697e-31	2.52215	0.892	0.48	1.93733e-26
SLC9C1	9.67448e-30	3.12503	0.887	0.61	3.78872e-25
TCF4	3.95602e-29	1.51075	0.931	0.87	1.54925e-24
MEIS1	4.57347e-29	2.06221	0.926	0.756	1.79106e-24
SIL1	5.47045e-29	2.10557	0.905	0.772	2.14234e-24
PTPRG	7.85246e-29	1.3751	0.961	0.943	3.07518e-24
ROR2	8.85221e-28	1.50486	0.909	0.732	3.4667e-23
DCC	1.04806e-27	2.77001	0.887	0.699	4.10441e-23
EYA1	1.11973e-27	1.53037	0.952	0.789	4.38507e-23
KIF26B-AS1	1.3323e-27	2.403	0.866	0.463	5.21755e-23
FAT3	3.3342e-26	2.12084	0.909	0.667	1.30574e-21
EBF3	3.47842e-26	3.30701	0.745	0.195	1.36222e-21
ELAVL4	1.14365e-25	3.52093	0.697	0.089	4.47876e-21
CACHD1	1.91358e-25	1.69041	0.905	0.805	7.49397e-21
PDGFC	7.31931e-25	1.78828	0.918	0.724	2.86639e-20
FAM78B	1.39323e-24	3.19664	0.775	0.317	5.45615e-20
TMEM132D	1.42342e-24	2.67412	0.857	0.569	5.57438e-20
TNFRSF19	3.12139e-24	1.88597	0.879	0.602	1.2224e-19
SOBP	6.64788e-24	1.30105	0.926	0.821	2.60344e-19
CDH11	6.84303e-23	2.03911	0.883	0.553	2.67987e-18
ENAH	1.24503e-22	1.00511	0.922	0.821	4.87578e-18
TENM4	1.30354e-22	1.47674	0.918	0.789	5.10493e-18
SOX5	1.38523e-22	1.57299	0.874	0.602	5.42485e-18
LAMA4	3.08023e-22	1.46971	0.935	0.667	1.20628e-17
ETV1	4.60511e-22	1.92394	0.835	0.488	1.80345e-17
CDH7	1.6822e-21	2.27397	0.805	0.455	6.58784e-17
C3orf52	3.08894e-21	2.92943	0.784	0.382	1.20969e-16
TRIO	3.1168e-21	0.858087	0.935	0.902	1.2206e-16
MEIS2	4.88638e-21	2.15553	0.944	0.764	1.91361e-16
LEF1	1.24542e-20	2.05907	0.797	0.423	4.87731e-16
PAX8	1.51589e-20	-2.68893	0.762	0.821	5.93654e-16
SLCO5A1	1.59668e-20	2.18311	0.779	0.382	6.25293e-16
PCDH15	2.22913e-20	2.00853	0.909	0.74	8.72971e-16
CASC15	2.49946e-20	0.936491	0.944	0.927	9.78839e-16
GRID2	3.11624e-20	1.92444	0.835	0.52	1.22038e-15
TCF12	3.513e-20	0.618689	0.965	0.919	1.37576e-15
TTC28	4.31582e-20	0.742054	0.952	0.927	1.69016e-15
ST8SIA2	5.35093e-20	2.24402	0.727	0.268	2.09553e-15
LHFPL2	6.63745e-20	1.47669	0.853	0.634	2.59936e-15
OR51E1	9.5059e-20	3.39326	0.55	0.049	3.7227e-15
GCSAM	9.87905e-20	3.32463	0.632	0.122	3.86883e-15
DELEC1	1.04139e-19	3.07291	0.749	0.39	4.07831e-15
DOCK3	2.4056e-19	1.55906	0.844	0.724	9.4208e-15
CHST1	2.98139e-19	2.14814	0.662	0.163	1.16757e-14
TNC	3.83131e-19	2.92073	0.697	0.285	1.50042e-14
GDNF	3.83926e-19	2.28267	0.732	0.228	1.50353e-14
GAS2	4.59894e-19	2.50933	0.753	0.374	1.80104e-14
TBILA	5.82252e-19	2.79817	0.563	0.065	2.28022e-14
MEIS1-AS2	6.43129e-19	2.10703	0.792	0.407	2.51862e-14
DPP10	6.72085e-19	1.95753	0.857	0.659	2.63202e-14
STARD4-AS1	6.82442e-19	0.827986	0.948	0.862	2.67258e-14
SGCZ	7.85977e-19	2.9486	0.784	0.48	3.07804e-14
SH3PXD2A	7.90838e-19	1.28459	0.853	0.675	3.09708e-14
ZNF423	9.34879e-19	1.5903	0.874	0.675	3.66117e-14
GAD1	9.99858e-19	4.15113	0.645	0.203	3.91565e-14
PREX2	1.12482e-18	1.70729	0.758	0.293	4.40501e-14
MBNL3	1.5492e-18	1.8426	0.792	0.512	6.06699e-14
KALRN	1.91014e-18	1.13244	0.887	0.715	7.4805e-14
LINC00366	2.20151e-18	3.31925	0.662	0.195	8.62155e-14
ADAMTS19	3.17657e-18	1.70869	0.801	0.455	1.24401e-13
IL1RAPL1	4.34565e-18	1.93391	0.84	0.593	1.70184e-13
LINC00472	4.71616e-18	-4.82438	0.519	0.724	1.84694e-13
OAF	5.34987e-18	2.08062	0.74	0.268	2.09512e-13
SCUBE1	5.36959e-18	2.14656	0.732	0.301	2.10284e-13
TCF4-AS1	5.42623e-18	1.97654	0.766	0.439	2.12502e-13
LINC01917	5.75376e-18	3.30107	0.623	0.203	2.25329e-13
MYO10	6.19858e-18	1.00423	0.9	0.764	2.42749e-13
PTPRG-AS1	8.41376e-18	1.36643	0.835	0.634	3.295e-13
PSD3	8.52998e-18	0.925846	0.896	0.772	3.34051e-13
SLIT3	9.37075e-18	1.42904	0.896	0.74	3.66977e-13
MMP26	1.92865e-17	2.3623	0.784	0.415	7.55299e-13
MALAT1	2.04257e-17	-0.919311	0.991	1	7.99912e-13
PAX8-AS1	2.43251e-17	-2.53738	0.797	0.837	9.5262e-13
KCNH8	2.46615e-17	2.19189	0.762	0.48	9.65792e-13
STK39	2.59367e-17	1.19887	0.913	0.789	1.01573e-12
RERE	3.24009e-17	0.613132	0.948	0.935	1.26888e-12
ASXL3	3.26208e-17	1.50976	0.857	0.528	1.2775e-12
ROBO2	3.66937e-17	0.92668	0.957	0.837	1.437e-12
ZNF521	3.84202e-17	0.930599	0.922	0.789	1.50461e-12
SEMA3D	3.86256e-17	1.86609	0.68	0.22	1.51266e-12
CRACD	3.94963e-17	0.992545	0.939	0.772	1.54675e-12
TLL1	4.0043e-17	2.85279	0.602	0.154	1.56816e-12
LZTS1-AS1	4.07921e-17	3.28056	0.528	0.073	1.5975e-12
RAP2C-AS1	4.20367e-17	1.51039	0.823	0.593	1.64624e-12
TIAM1	6.20384e-17	1.3072	0.879	0.699	2.42955e-12
GDNF-AS1	8.51991e-17	1.89686	0.74	0.333	3.33657e-12
AUTS2	9.61888e-17	0.658919	0.97	0.951	3.76695e-12
SNCAIP	1.09194e-16	1.6459	0.762	0.366	4.27626e-12
CDH12	1.17552e-16	1.03022	0.931	0.829	4.60357e-12
MEOX1	1.17819e-16	1.65835	0.749	0.301	4.61402e-12
EVL	2.02838e-16	0.935336	0.874	0.691	7.94354e-12
KCNG1	2.42299e-16	3.36915	0.511	0.081	9.4889e-12
PHF21A	2.51807e-16	0.852005	0.9	0.846	9.86128e-12
CHRFAM7A	2.54388e-16	1.50974	0.814	0.496	9.96234e-12
NBAS	3.00427e-16	0.918015	0.939	0.87	1.17653e-11
DCDC2C	3.03784e-16	2.44651	0.641	0.22	1.18968e-11
CPED1	3.04527e-16	2.08473	0.706	0.309	1.19259e-11
LZTS1	3.86497e-16	2.1228	0.554	0.122	1.5136e-11
KCNJ15	4.12985e-16	1.60635	0.792	0.423	1.61733e-11
MGC32805	4.36987e-16	1.94058	0.615	0.179	1.71133e-11
HOXD10	4.95611e-16	1.31505	0.87	0.488	1.94091e-11
MAML3	5.46813e-16	0.563661	0.948	0.927	2.14143e-11
WASF3	6.10659e-16	1.19905	0.887	0.78	2.39146e-11
XKR6	6.5816e-16	-1.499	0.701	0.837	2.57749e-11
MAL	7.45386e-16	-5.55622	0.043	0.358	2.91908e-11
EPB41L5	8.09914e-16	-1.61244	0.784	0.829	3.17179e-11
PAX3	8.41497e-16	2.50127	0.649	0.26	3.29547e-11
GRIP1	1.01246e-15	0.94498	0.918	0.878	3.96501e-11
PCSK5	1.41675e-15	1.28248	0.866	0.707	5.54828e-11
ST8SIA4	1.68092e-15	1.89228	0.68	0.276	6.58282e-11
MARVELD1	1.95421e-15	2.86062	0.563	0.163	7.65307e-11
CHRNA7	1.98265e-15	1.35682	0.848	0.626	7.76446e-11
IGF2BP2	2.18362e-15	0.529845	0.948	0.927	8.55151e-11
CCDC169-SOHLH2	2.21681e-15	1.61492	0.589	0.179	8.68147e-11
SATB1	2.39932e-15	1.09657	0.641	0.171	9.39622e-11
DSE	2.60438e-15	0.812316	0.879	0.74	1.01993e-10
CNR1	3.71056e-15	2.80067	0.506	0.081	1.45313e-10
VCAN-AS1	4.24639e-15	1.42204	0.805	0.439	1.66297e-10
UNC5B	4.29022e-15	1.38828	0.814	0.496	1.68014e-10
CCDC88C	4.88418e-15	1.26651	0.861	0.667	1.91274e-10
LAPTM4B	5.71853e-15	0.874884	0.883	0.724	2.23949e-10
MYCN	6.08789e-15	1.65344	0.623	0.203	2.38414e-10
RNF175	6.37082e-15	1.49906	0.688	0.26	2.49494e-10
CADM1	7.55347e-15	1.03616	0.948	0.902	2.95809e-10
CYP27C1	7.65326e-15	1.66045	0.684	0.276	2.99717e-10
HOXD11	8.28948e-15	1.10868	0.801	0.35	3.24633e-10
CMTM8	9.8216e-15	1.39328	0.848	0.634	3.84633e-10
LINC01121	1.01536e-14	1.87702	0.636	0.22	3.97634e-10
NEO1	1.02642e-14	0.9017	0.883	0.74	4.01966e-10
PHLDB2	1.1405e-14	1.25946	0.879	0.675	4.46641e-10
SLIT3-AS2	1.26722e-14	3.09202	0.511	0.106	4.96268e-10
HUNK	1.39823e-14	1.21585	0.835	0.626	5.47574e-10
NREP	1.45794e-14	0.701361	0.909	0.829	5.7096e-10
MEOX2	1.5295e-14	2.45935	0.541	0.122	5.98984e-10
CCNJL	1.53185e-14	1.56115	0.732	0.374	5.99902e-10
CTNNA1	1.64524e-14	0.704483	0.935	0.829	6.44309e-10
EPB41	1.70198e-14	1.055	0.823	0.699	6.66529e-10
CCDC169	1.87133e-14	1.97848	0.563	0.163	7.3285e-10
NOVA1	2.18306e-14	1.3281	0.823	0.634	8.54928e-10
PHACTR2P1	2.2988e-14	1.60233	0.736	0.39	9.00257e-10
LHX1-DT	2.33395e-14	-3.45238	0.182	0.512	9.1402e-10
KIRREL3	2.36559e-14	-5.3171	0.377	0.626	9.26414e-10
SOX5-AS1	2.41456e-14	1.02165	0.619	0.179	9.45589e-10
ITGA8	2.48229e-14	1.58744	0.879	0.634	9.72116e-10
LINC01122	2.57087e-14	1.60687	0.766	0.48	1.0068e-09
DCLK1	2.71686e-14	1.14024	0.805	0.496	1.06398e-09
UBE2E3	2.98019e-14	0.759598	0.879	0.805	1.1671e-09
BTBD11	3.03393e-14	1.69605	0.84	0.675	1.18815e-09
COL6A3	3.0891e-14	1.44404	0.766	0.415	1.20975e-09
VCAN	3.23445e-14	1.02304	0.87	0.659	1.26667e-09
SLC25A21	3.35152e-14	1.21368	0.84	0.618	1.31252e-09
HOXA3	3.44596e-14	0.833303	0.896	0.789	1.34951e-09
GABRG3-AS1	3.83394e-14	1.24954	0.636	0.179	1.50145e-09
SH3RF3	3.98862e-14	1.11743	0.861	0.642	1.56202e-09
SLC15A1	4.32929e-14	1.9586	0.649	0.26	1.69544e-09
MAP4K4	5.2469e-14	0.71652	0.9	0.87	2.05479e-09
FAM78B-AS1	5.32696e-14	3.54828	0.372	0.008	2.08615e-09
NPNT	6.12284e-14	-3.6231	0.208	0.52	2.39783e-09
INPP5F	6.24972e-14	1.18177	0.818	0.593	2.44752e-09
AFF2	7.13888e-14	1.25026	0.818	0.569	2.79573e-09
ADCY2	7.15233e-14	1.65753	0.848	0.569	2.801e-09
RGS7	7.399e-14	2.00444	0.762	0.455	2.8976e-09
SHISA3	7.82657e-14	1.15691	0.55	0.146	3.06504e-09
KCNJ16	8.05071e-14	-5.94043	0.061	0.35	3.15282e-09
ATF7IP2	8.50945e-14	0.945321	0.818	0.48	3.33247e-09
LMO2	8.92096e-14	2.92303	0.541	0.146	3.49363e-09
IGDCC3	9.12413e-14	0.758851	0.723	0.333	3.57319e-09
DSC2	9.14132e-14	-2.7577	0.061	0.366	3.57992e-09
GRIK4	9.22883e-14	1.86567	0.723	0.382	3.6142e-09
MAP2K6	9.26985e-14	1.08055	0.818	0.537	3.63026e-09
RBMS3-AS2	9.46188e-14	1.59819	0.706	0.276	3.70546e-09
TRIL	1.24444e-13	1.49248	0.662	0.244	4.87346e-09
TUSC3	1.31456e-13	0.769485	0.861	0.813	5.14808e-09
LRP5	1.40251e-13	1.54442	0.771	0.488	5.4925e-09
PDE3B	1.47417e-13	1.21021	0.805	0.626	5.77316e-09
QSOX2	1.48557e-13	1.62289	0.732	0.398	5.81779e-09
APBA2	1.50399e-13	1.26686	0.788	0.52	5.88993e-09
WASF3-AS1	1.54603e-13	1.3813	0.779	0.553	6.05456e-09
ARL15	1.59052e-13	0.736712	0.883	0.78	6.22881e-09
ROBO1	1.96216e-13	0.794256	0.952	0.878	7.68421e-09
ARHGEF7-IT1	1.97994e-13	1.5703	0.502	0.122	7.75386e-09
PALD1	2.00451e-13	1.63995	0.684	0.325	7.85005e-09
DISC1FP1	2.08709e-13	1.30478	0.792	0.512	8.17346e-09
LAMA4-AS1	2.09668e-13	1.18237	0.771	0.439	8.211e-09
CSPG4P10	2.30103e-13	1.67028	0.654	0.285	9.0113e-09
OR51E2	2.33977e-13	3.52451	0.416	0.049	9.16302e-09
KLF12	2.38946e-13	0.93504	0.909	0.862	9.35759e-09
LRRC4C	2.56192e-13	2.37953	0.835	0.545	1.0033e-08
HOXA5	2.58152e-13	1.64025	0.662	0.285	1.01097e-08
HOXA-AS3	2.89897e-13	1.23241	0.835	0.602	1.13529e-08
B3GALNT2	3.08904e-13	0.875543	0.835	0.569	1.20973e-08
C3orf70	3.44678e-13	1.98507	0.706	0.317	1.34983e-08
SP5	3.46736e-13	1.22704	0.398	0.033	1.35789e-08
CAMK1D	3.63979e-13	1.04617	0.879	0.707	1.42541e-08
RBMS3-AS3	3.92158e-13	1.17462	0.753	0.374	1.53577e-08
VSTM2B	3.93451e-13	2.19024	0.541	0.163	1.54083e-08
GNGT1	4.08165e-13	-1.34146	0.61	0.837	1.59845e-08
KC6	4.4613e-13	1.21651	0.801	0.602	1.74713e-08
FKBP10	4.73918e-13	1.10791	0.831	0.634	1.85596e-08
CYRIA	4.99224e-13	1.77205	0.58	0.22	1.95506e-08
FGF9	6.12969e-13	-4.06181	0.061	0.341	2.40051e-08
FLRT2	6.34778e-13	1.05085	0.766	0.341	2.48592e-08
ST6GAL2	6.39274e-13	1.53252	0.714	0.325	2.50352e-08
CNTNAP2	6.85846e-13	1.36107	0.9	0.78	2.68591e-08
COLEC12	6.90912e-13	0.952935	0.775	0.48	2.70575e-08
NBL1	8.06045e-13	1.45435	0.758	0.512	3.15663e-08
CAPZB	8.5351e-13	0.932233	0.835	0.748	3.34252e-08
ADGRL2	8.70595e-13	1.04715	0.87	0.537	3.40942e-08
RBFOX2	8.94482e-13	0.567433	0.931	0.87	3.50297e-08
PRTG	9.15613e-13	0.697987	0.857	0.756	3.58572e-08
HOXA9	9.30305e-13	0.922967	0.887	0.699	3.64326e-08
SYK	9.34306e-13	1.40016	0.745	0.398	3.65893e-08
FGF2	9.43794e-13	1.28861	0.706	0.358	3.69609e-08
SLC4A7	9.76603e-13	0.854449	0.87	0.724	3.82457e-08
MAN2A1	1.09327e-12	0.997136	0.831	0.707	4.28146e-08
PCDHA2	1.0965e-12	0.945423	0.797	0.512	4.29412e-08
NR2F2	1.11057e-12	0.822064	0.887	0.732	4.34921e-08
B4GALNT4	1.12569e-12	0.986901	0.68	0.285	4.40841e-08
PUM1	1.14595e-12	0.429485	0.905	0.894	4.48777e-08
LINC02789	1.18529e-12	2.15765	0.606	0.236	4.64184e-08
CCDC3	1.23703e-12	1.51481	0.753	0.415	4.84447e-08
TRABD2B	1.27819e-12	0.852262	0.887	0.74	5.00563e-08
GUSBP16	1.32137e-12	0.789915	0.879	0.837	5.17475e-08
NBAT1	1.33738e-12	0.854878	0.874	0.772	5.23744e-08
PGK1	1.34119e-12	-2.03307	0.758	0.813	5.25238e-08
KAZN	1.37756e-12	0.991028	0.896	0.846	5.39482e-08
PHF14	1.41813e-12	0.658903	0.918	0.87	5.55369e-08
SOX6	1.51123e-12	-2.20701	0.727	0.756	5.91829e-08
TMEM59L	1.57232e-12	2.01366	0.429	0.073	6.15751e-08
SPOCK3	1.59994e-12	2.21152	0.697	0.398	6.26569e-08
HOXA-AS2	1.60472e-12	1.23366	0.814	0.585	6.28439e-08
TMTC4	1.61015e-12	1.34859	0.753	0.512	6.30568e-08
PCDHA5	1.63333e-12	1.12648	0.758	0.488	6.39645e-08
VSTM2B-DT	1.87239e-12	1.67253	0.472	0.098	7.33265e-08
ST6GALNAC5	1.93614e-12	1.46295	0.697	0.382	7.58232e-08
SLIT3-AS1	1.93882e-12	1.62017	0.688	0.317	7.59281e-08
CCN4	2.02126e-12	2.56388	0.489	0.122	7.91568e-08
CDC14B	2.05188e-12	0.950653	0.848	0.707	8.03559e-08
EDNRA	2.07195e-12	1.73344	0.723	0.398	8.11417e-08
SIX2	2.10302e-12	1.37105	0.675	0.268	8.23584e-08
LINC00871	2.10334e-12	1.39709	0.762	0.553	8.23709e-08
ZMAT4	2.28824e-12	1.21723	0.831	0.52	8.96121e-08
MED15P9	2.48063e-12	-3.75656	0.043	0.301	9.71464e-08
TBL1Y	2.74194e-12	2.1046	0.502	0.154	1.0738e-07
DLG1	2.79371e-12	0.580865	0.918	0.846	1.09407e-07
HNRNPA1	3.05029e-12	1.04095	0.97	0.805	1.19456e-07
RPL10AP6	3.26892e-12	2.30847	0.524	0.171	1.28018e-07
MEIS1-AS3	3.30632e-12	3.25841	0.455	0.089	1.29482e-07
DOCK9	3.38617e-12	0.972368	0.861	0.699	1.32609e-07
GUSBP13	3.47153e-12	0.915925	0.883	0.829	1.35952e-07
RPSAP52	3.48491e-12	1.41089	0.736	0.39	1.36476e-07
CNTN3	3.6299e-12	2.09001	0.641	0.309	1.42154e-07
SH3PXD2A-AS1	3.63541e-12	1.75034	0.472	0.089	1.4237e-07
KIF3C	3.66504e-12	1.62884	0.606	0.252	1.4353e-07
KCNH5	3.85273e-12	2.48462	0.606	0.252	1.50881e-07
PLEKHG1	3.99406e-12	1.12705	0.905	0.837	1.56415e-07
FGF10	4.12803e-12	1.18513	0.472	0.098	1.61662e-07
SMOC1	4.7342e-12	1.33315	0.584	0.211	1.85401e-07
BMERB1	4.81674e-12	1.04855	0.844	0.691	1.88633e-07
ADH4	4.83486e-12	1.85502	0.602	0.244	1.89343e-07
GABRG3	5.2257e-12	1.35521	0.706	0.341	2.04649e-07
RPLP1P13	5.23778e-12	2.94115	0.468	0.122	2.05122e-07
NAV3	5.67009e-12	2.56149	0.762	0.626	2.22052e-07
ARID1B	5.85856e-12	0.415073	0.948	0.943	2.29433e-07
SCHLAP1	6.00014e-12	0.913025	0.883	0.618	2.34978e-07
ANTXR2	6.14234e-12	1.22891	0.719	0.431	2.40546e-07
CT75	6.41487e-12	3.84957	0.403	0.065	2.51219e-07
CSRNP3	6.91056e-12	0.921904	0.84	0.65	2.70631e-07
UBE2Q2P2	7.2038e-12	0.796354	0.879	0.772	2.82115e-07
PTPN14	7.47908e-12	0.899113	0.918	0.797	2.92896e-07
RSPO3	8.06346e-12	2.05054	0.675	0.333	3.15781e-07
PROM1	8.79253e-12	1.09564	0.693	0.341	3.44333e-07
MLLT10	9.18611e-12	0.515669	0.9	0.829	3.59747e-07
LINC02740	9.28364e-12	5.06465	0.385	0.057	3.63566e-07
NRG3	9.38196e-12	-2.56903	0.641	0.748	3.67416e-07
LINC01901	1.0115e-11	1.57245	0.498	0.146	3.96123e-07
PIK3R3	1.07238e-11	0.885415	0.758	0.455	4.19965e-07
DNM3OS	1.12224e-11	2.5203	0.489	0.138	4.39493e-07
CXCL12	1.12295e-11	1.2964	0.684	0.333	4.39769e-07
TMEM132A	1.2298e-11	1.25163	0.701	0.333	4.81615e-07
ZC4H2	1.35545e-11	1.28647	0.758	0.472	5.30821e-07
MFAP2	1.37576e-11	1.76964	0.593	0.228	5.38775e-07
ERICH2	1.45401e-11	3.24774	0.394	0.065	5.6942e-07
LARGE1	1.67071e-11	0.794379	0.887	0.829	6.54285e-07
LINC02249	1.67101e-11	0.949664	0.792	0.472	6.54402e-07
MDK	1.69421e-11	0.775271	0.784	0.431	6.63485e-07
PRAME	1.71773e-11	1.59324	0.658	0.325	6.72697e-07
TAFA5	1.73532e-11	1.40843	0.706	0.382	6.79588e-07
MN1	1.74347e-11	1.32133	0.667	0.285	6.82778e-07
ADAMTS7	1.98711e-11	1.35155	0.61	0.252	7.78192e-07
TMEM108	2.04983e-11	1.06228	0.688	0.407	8.02754e-07
LINGO2	2.29398e-11	0.830923	0.879	0.764	8.98368e-07
CCDC136	2.35932e-11	1.761	0.567	0.22	9.23955e-07
RAI1	2.48013e-11	0.726779	0.784	0.626	9.71267e-07
IL6R	2.50579e-11	-5.8626	0.078	0.333	9.81319e-07
HOXA6	2.62814e-11	0.596316	0.719	0.39	1.02923e-06
FLI1	2.65037e-11	2.61873	0.515	0.195	1.03794e-06
NDST3	2.72412e-11	1.58908	0.675	0.366	1.06682e-06
SATB1-AS1	2.7417e-11	1.12699	0.701	0.407	1.07371e-06
ZNF462	2.74366e-11	0.73117	0.857	0.724	1.07447e-06
SIPA1L1	2.78574e-11	0.634988	0.879	0.805	1.09095e-06
TSPAN11	2.83873e-11	1.23813	0.645	0.325	1.1117e-06
LINC02553	2.84959e-11	3.11782	0.359	0.041	1.11596e-06
RASA3	2.86463e-11	1.47703	0.662	0.341	1.12185e-06
CLMP	2.98895e-11	1.40342	0.749	0.472	1.17053e-06
CNTN5	3.01233e-11	3.00115	0.874	0.683	1.17969e-06
LRP12	3.12755e-11	0.948962	0.758	0.512	1.22481e-06
CPLX2	3.22635e-11	1.38933	0.697	0.374	1.2635e-06
DBN1	3.39087e-11	1.14478	0.745	0.407	1.32793e-06
GGH	3.4251e-11	1.57015	0.545	0.187	1.34134e-06
EPHB4	3.52335e-11	1.92811	0.597	0.26	1.37982e-06
SEMA4C	3.53352e-11	1.36046	0.619	0.293	1.3838e-06
PRKY	3.5397e-11	1.39385	0.554	0.187	1.38622e-06
FARS2	3.88875e-11	0.615679	0.87	0.854	1.52291e-06
NLGN4Y	3.93276e-11	1.86523	0.71	0.382	1.54015e-06
PLXNA4	4.2849e-11	-2.93554	0.372	0.585	1.67805e-06
TAGLN3	4.87788e-11	-1.0857	0.381	0.041	1.91027e-06
VASH2	5.03801e-11	1.2689	0.654	0.341	1.97298e-06
SFTPD	5.09059e-11	1.81792	0.606	0.268	1.99358e-06
PCDHA1	5.34827e-11	0.836406	0.81	0.553	2.09449e-06
LINC00923	5.35296e-11	0.544447	0.636	0.26	2.09633e-06
LINC02367	5.4486e-11	1.19363	0.459	0.114	2.13378e-06
RPL3	5.50523e-11	1.19138	0.974	0.935	2.15596e-06
CTDSPL	5.59706e-11	0.830539	0.879	0.748	2.19192e-06
LOX	5.70989e-11	2.16989	0.468	0.122	2.23611e-06
TTC3-AS1	5.95843e-11	1.3446	0.675	0.35	2.33344e-06
EFNA2	6.04918e-11	3.08141	0.39	0.057	2.36898e-06
MNAT1	6.10555e-11	0.413808	0.931	0.878	2.39106e-06
TMTC2	6.23057e-11	0.646203	0.866	0.732	2.44001e-06
GNG2	6.3758e-11	1.35715	0.498	0.163	2.49689e-06
COP1	6.39531e-11	0.560017	0.922	0.87	2.50453e-06
TRIM16	6.96885e-11	0.861168	0.727	0.398	2.72914e-06
TGFB2	7.03003e-11	1.29877	0.649	0.252	2.7531e-06
ADGRA2	7.31955e-11	1.30414	0.576	0.236	2.86648e-06
COL25A1	7.50471e-11	1.16447	0.784	0.545	2.939e-06
FBN2	7.81206e-11	1.05821	0.766	0.545	3.05936e-06
CEROX1	8.04787e-11	2.71277	0.368	0.057	3.15171e-06
CHN1	8.04842e-11	0.775183	0.866	0.764	3.15192e-06
MIPOL1	8.16473e-11	0.797093	0.823	0.715	3.19747e-06
PBX3	8.43e-11	0.909915	0.857	0.715	3.30136e-06
EDAR	8.64229e-11	1.6342	0.576	0.236	3.38449e-06
TMEM241	8.88412e-11	0.935633	0.84	0.667	3.4792e-06
EIF4G3	9.10587e-11	0.579751	0.896	0.878	3.56604e-06
STXBP6	9.94557e-11	1.22746	0.706	0.39	3.89488e-06
CASD1	1.00306e-10	0.983958	0.844	0.667	3.92818e-06
PCDHA6	1.03306e-10	0.867942	0.749	0.488	4.04568e-06
LIPE-AS1	1.03612e-10	0.875457	0.779	0.569	4.05766e-06
OSBPL6	1.0503e-10	1.04944	0.771	0.472	4.11317e-06
GPR161	1.06992e-10	1.24718	0.693	0.341	4.19003e-06
CDK14	1.10558e-10	0.776642	0.909	0.805	4.32969e-06
TXLNGY	1.10675e-10	1.99725	0.476	0.13	4.33424e-06
APOB	1.19083e-10	1.77221	0.45	0.106	4.66354e-06
TWIST2	1.19092e-10	2.48035	0.394	0.073	4.66389e-06
RASAL1	1.23071e-10	-3.93041	0.009	0.195	4.81969e-06
AMPH	1.2393e-10	0.992821	0.701	0.35	4.85334e-06
PCDHA3	1.30949e-10	0.741426	0.779	0.512	5.12821e-06
COL14A1	1.32071e-10	1.54318	0.74	0.463	5.17218e-06
NPTX2	1.34342e-10	1.15924	0.416	0.081	5.26112e-06
OSR1	1.45404e-10	1.72749	0.446	0.089	5.69431e-06
LIPA	1.50699e-10	1.28003	0.723	0.415	5.90168e-06
PACC1	1.52097e-10	1.45565	0.628	0.317	5.95643e-06
GLT1D1	1.55948e-10	1.61965	0.606	0.293	6.10724e-06
TRIM71	1.69543e-10	0.822924	0.58	0.22	6.63964e-06
ABCA9-AS1	1.77783e-10	1.61233	0.61	0.293	6.96233e-06
RNF130	1.79706e-10	0.53996	0.866	0.748	7.03766e-06
DNAH14	2.01358e-10	0.682658	0.909	0.821	7.88559e-06
TTC3	2.01644e-10	0.472629	0.944	0.902	7.89678e-06
GYPC	2.02984e-10	0.911551	0.636	0.268	7.94926e-06
ERBB4	2.05202e-10	-4.66322	0.71	0.732	8.03611e-06
YPEL1	2.12763e-10	1.08083	0.779	0.512	8.33223e-06
BACH2	2.18342e-10	0.943772	0.883	0.837	8.55071e-06
HOXD3	2.28376e-10	0.722324	0.883	0.74	8.94365e-06
SFPQ	2.3961e-10	0.513588	0.883	0.813	9.3836e-06
BCL7A	2.43328e-10	0.965797	0.818	0.602	9.52921e-06
RASSF3	2.4774e-10	1.04355	0.775	0.545	9.70198e-06
LIPC	2.53939e-10	-4.46995	0.069	0.309	9.94477e-06
EHMT1	2.56972e-10	0.625328	0.896	0.813	1.00636e-05
CDH20	2.57474e-10	1.14239	0.762	0.472	1.00832e-05
HKDC1	2.69719e-10	-4.33739	0.065	0.301	1.05627e-05
PCDHA4	2.86593e-10	0.813207	0.762	0.496	1.12235e-05
SALL1	2.95901e-10	1.22328	0.762	0.52	1.15881e-05
DISP3	3.05699e-10	1.09479	0.42	0.089	1.19718e-05
LPAR1	3.10835e-10	1.3987	0.736	0.463	1.21729e-05
PCDHGA5	3.18368e-10	0.931819	0.835	0.659	1.24679e-05
FAM53B	3.20805e-10	1.07803	0.749	0.488	1.25634e-05
IPO9	3.64057e-10	0.701046	0.853	0.683	1.42572e-05
PCDH17	3.78398e-10	1.71049	0.515	0.179	1.48188e-05
PCDHA7	3.83839e-10	0.813717	0.749	0.48	1.50319e-05
CDC20P1	3.88895e-10	2.0149	0.437	0.114	1.52299e-05
SPATA16	3.95155e-10	2.33136	0.463	0.13	1.54751e-05
ADGRL3	4.02334e-10	0.280929	0.788	0.577	1.57562e-05
ANTXR1	4.2195e-10	0.820138	0.866	0.675	1.65244e-05
CNKSR3	4.29985e-10	1.21786	0.74	0.504	1.68391e-05
P3R3URF-PIK3R3	4.3516e-10	0.945981	0.688	0.431	1.70417e-05
FST	4.41225e-10	3.20912	0.346	0.049	1.72792e-05
XXYLT1	4.50567e-10	1.03667	0.753	0.545	1.76451e-05
UNCX	4.72255e-10	1.19375	0.758	0.382	1.84945e-05
PLCB4	4.87165e-10	0.672822	0.853	0.74	1.90783e-05
NFATC4	4.87351e-10	1.282	0.619	0.301	1.90857e-05
COL26A1	5.03158e-10	1.11511	0.775	0.569	1.97047e-05
RBMS3	5.09038e-10	0.577172	0.827	0.642	1.9935e-05
NBEA	5.13633e-10	0.752215	0.874	0.772	2.01149e-05
HFM1	5.42927e-10	1.09594	0.74	0.512	2.12621e-05
H2BC19P	5.49469e-10	1.43964	0.654	0.317	2.15183e-05
MAPT	5.52402e-10	1.60113	0.584	0.285	2.16332e-05
GRAMD1B	5.71045e-10	0.675059	0.797	0.528	2.23633e-05
GREB1L	5.73624e-10	0.825027	0.719	0.472	2.24643e-05
ZNF362	5.83197e-10	0.886032	0.779	0.561	2.28392e-05
RGS17	5.91642e-10	1.13173	0.74	0.504	2.31699e-05
HSF2BP	5.92012e-10	1.07131	0.584	0.252	2.31844e-05
NRXN1	5.97284e-10	0.536974	0.779	0.48	2.33908e-05
CSGALNACT1	6.12254e-10	1.35767	0.675	0.382	2.39771e-05
AKR1A1	6.18041e-10	1.21078	0.74	0.48	2.42037e-05
MMP23B	6.25358e-10	0.625261	0.597	0.236	2.44903e-05
KDM1A	6.39509e-10	0.670244	0.857	0.748	2.50445e-05
KIF28P	6.56447e-10	1.48268	0.636	0.325	2.57078e-05
PHC2-AS1	6.61759e-10	1.53872	0.506	0.187	2.59158e-05
CERS6	6.65459e-10	0.684026	0.87	0.813	2.60607e-05
MPP3	6.71441e-10	1.61569	0.649	0.325	2.6295e-05
MATR3	6.88857e-10	0.59897	0.9	0.756	2.6977e-05
LRP4-AS1	7.01922e-10	1.03109	0.732	0.374	2.74887e-05
SOHLH2	7.09869e-10	0.780199	0.385	0.081	2.77999e-05
SRGAP1	7.16272e-10	-1.35342	0.792	0.813	2.80506e-05
AADAT	7.2483e-10	1.09178	0.636	0.333	2.83858e-05
TNFAIP2	7.43827e-10	0.963596	0.567	0.236	2.91297e-05
ARSB	7.48405e-10	1.08307	0.762	0.577	2.9309e-05
ARID1A	7.52456e-10	0.525871	0.892	0.748	2.94677e-05
NR2F2-AS1	8.00008e-10	0.641718	0.9	0.87	3.13299e-05
ZNF804B	8.20879e-10	1.78855	0.606	0.317	3.21473e-05
HNRNPA1P48	8.26965e-10	1.00617	0.749	0.504	3.23856e-05
FGF8	8.35148e-10	1.93966	0.411	0.081	3.27061e-05
GSE1	8.58775e-10	0.94186	0.918	0.724	3.36314e-05
SCAMP1	8.72283e-10	0.839527	0.758	0.537	3.41603e-05
MYOF	9.04375e-10	-3.59092	0.143	0.39	3.54171e-05
RAB20	9.11487e-10	1.46113	0.541	0.203	3.56956e-05
CEACAM1	9.46571e-10	0.958058	0.654	0.374	3.70696e-05
CPNE7	1.07267e-09	2.93894	0.294	0.024	4.20079e-05
LINC00437	1.08323e-09	3.42634	0.255	0	4.24216e-05
TTTY14	1.09852e-09	0.822037	0.771	0.431	4.30203e-05
FRMD1	1.10631e-09	-5.48444	0.009	0.179	4.33254e-05
ANKS6	1.11311e-09	0.974147	0.749	0.48	4.35917e-05
MMP23A	1.13796e-09	0.845168	0.545	0.187	4.45646e-05
CNTFR-AS1	1.14245e-09	0.606634	0.407	0.089	4.47406e-05
LEF1-AS1	1.16545e-09	1.33934	0.519	0.187	4.56414e-05
CSPG4P12	1.17769e-09	0.793741	0.749	0.472	4.61208e-05
UCK2	1.17947e-09	0.986501	0.771	0.545	4.61905e-05
NYNRIN	1.20704e-09	1.45267	0.532	0.22	4.72699e-05
MRPS6	1.25476e-09	-1.17289	0.823	0.854	4.9139e-05
TCP11X1	1.25898e-09	0.782949	0.563	0.22	4.9304e-05
FRRS1L	1.2791e-09	2.65475	0.39	0.098	5.00922e-05
LTBP4	1.31543e-09	1.00251	0.71	0.415	5.1515e-05
FZD10	1.38947e-09	2.23467	0.468	0.13	5.44146e-05
ADAMTSL2	1.41628e-09	2.35377	0.381	0.081	5.54643e-05
CDH24	1.44753e-09	0.87419	0.623	0.285	5.66884e-05
DHRSX	1.4671e-09	0.590162	0.87	0.805	5.74547e-05
SPRY4	1.47202e-09	1.33695	0.515	0.187	5.76473e-05
OVCH1-AS1	1.55152e-09	0.205021	0.61	0.293	6.07607e-05
SQOR	1.58345e-09	-3.60196	0.03	0.228	6.20112e-05
LINC02893	1.63761e-09	0.976303	0.745	0.455	6.41322e-05
PCDHGA10	1.64932e-09	0.934128	0.784	0.561	6.45906e-05
ZNF516	1.65944e-09	0.624317	0.853	0.724	6.4987e-05
KDM5D	1.66365e-09	1.80532	0.407	0.098	6.51518e-05
NPDC1	1.73205e-09	1.7408	0.541	0.244	6.78307e-05
SEPTIN3	1.75741e-09	0.500832	0.407	0.106	6.88236e-05
FOXD4L1	1.76935e-09	2.85441	0.333	0.057	6.92913e-05
SLC16A9	1.77038e-09	1.03612	0.654	0.333	6.93317e-05
RDH10-AS1	1.82536e-09	1.18329	0.827	0.593	7.14846e-05
DACH1	1.855e-09	0.45746	0.97	0.967	7.26454e-05
ELAVL2	1.86494e-09	0.483918	0.485	0.146	7.30348e-05
PARD3B	1.86698e-09	-2.08376	0.827	0.854	7.31146e-05
HS3ST3A1	1.88973e-09	0.964101	0.766	0.488	7.40057e-05
KCTD15	1.95163e-09	0.960164	0.623	0.293	7.64297e-05
IGDCC4	2.03289e-09	1.425	0.416	0.106	7.96121e-05
LARGE-AS1	2.0398e-09	0.635763	0.719	0.398	7.98828e-05
PKD1P6-NPIPP1	2.06171e-09	1.23618	0.68	0.407	8.07409e-05
VEGFA	2.0721e-09	-1.99107	0.558	0.691	8.11476e-05
LINC01284	2.11089e-09	1.64128	0.55	0.26	8.26668e-05
OR51C1P	2.22755e-09	2.9192	0.273	0.016	8.72354e-05
PRSS3	2.23764e-09	1.20401	0.494	0.179	8.76303e-05
EMBP1	2.25059e-09	2.28124	0.476	0.171	8.81374e-05
DENND5B	2.25285e-09	0.660471	0.909	0.87	8.82263e-05
PPM1F-AS1	2.33642e-09	0.880488	0.671	0.374	9.14991e-05
LECT2	2.3403e-09	1.35184	0.606	0.333	9.16508e-05
PTER	2.43793e-09	-3.15766	0.065	0.293	9.54742e-05
LRAT	2.57182e-09	2.67467	0.45	0.163	0.000100718
LDB2	2.62039e-09	1.3055	0.727	0.407	0.00010262
RFX3	2.62727e-09	0.437611	0.909	0.87	0.000102889
XRCC6P4	2.63462e-09	0.74861	0.32	0.033	0.000103177
FAXDC2	2.64403e-09	0.914159	0.788	0.569	0.000103545
LINC01902	2.66909e-09	0.536368	0.545	0.244	0.000104527
LYRM4	2.67337e-09	0.593372	0.797	0.65	0.000104694
IGF2-AS	2.72436e-09	1.2611	0.658	0.309	0.000106692
ZBED3-AS1	2.77063e-09	0.864872	0.675	0.423	0.000108503
RERE-AS1	2.80961e-09	1.10605	0.654	0.374	0.00011003
NRN1	2.93242e-09	3.75571	0.416	0.138	0.000114839
PIK3AP1	2.9523e-09	2.22908	0.446	0.146	0.000115618
FBXO10	2.95701e-09	0.718081	0.714	0.374	0.000115802
FBLN1	2.97414e-09	1.09718	0.771	0.455	0.000116473
LINC02254	3.03546e-09	0.751044	0.857	0.683	0.000118875
PROX1	3.06403e-09	0.637813	0.61	0.325	0.000119994
LRRC20	3.0672e-09	1.16016	0.61	0.309	0.000120118
PCDHGB4	3.06746e-09	0.809463	0.818	0.61	0.000120128
ZNF785	3.17426e-09	1.06263	0.701	0.455	0.000124311
GLRB	3.18534e-09	1.08624	0.571	0.268	0.000124744
GRAPL	3.19623e-09	1.48744	0.463	0.146	0.000125171
MSANTD3-TMEFF1	3.27469e-09	0.603643	0.831	0.691	0.000128243
ADAMTS13	3.2854e-09	1.21019	0.519	0.22	0.000128663
PRSS48	3.32915e-09	1.10644	0.662	0.341	0.000130376
NKD2	3.4745e-09	-0.509027	0.342	0.057	0.000136068
MAPKAP1	3.51667e-09	0.803561	0.87	0.691	0.00013772
PARVB	3.55029e-09	0.857086	0.654	0.382	0.000139037
NIN	3.575e-09	0.743516	0.762	0.528	0.000140004
ADCY1	3.59192e-09	1.1789	0.649	0.407	0.000140667
FAM117B	3.65069e-09	0.516724	0.818	0.65	0.000142968
TSC22D2	3.65713e-09	0.78032	0.835	0.659	0.000143221
PCDHA10	3.7278e-09	1.03192	0.74	0.439	0.000145988
SMIM2	3.75334e-09	1.63847	0.524	0.211	0.000146988
SEMA3A	3.86746e-09	1.09744	0.797	0.593	0.000151457
BOC	3.93387e-09	0.89235	0.848	0.699	0.000154058
TFAP2A-AS1	3.98725e-09	-3.93764	0.009	0.171	0.000156149
LUZP2	4.00146e-09	0.67029	0.494	0.195	0.000156705
SLC20A2	4.01078e-09	-1.05271	0.814	0.805	0.00015707
PLEKHG4B	4.04886e-09	0.948602	0.784	0.545	0.000158562
ANOS2P	4.04892e-09	1.49271	0.623	0.325	0.000158564
LSAMP	4.05014e-09	0.419392	0.922	0.797	0.000158611
DLC1	4.0537e-09	0.8798	0.857	0.659	0.000158751
GEMIN5	4.1256e-09	0.811079	0.623	0.309	0.000161567
FGFR2	4.14025e-09	0.702285	0.87	0.74	0.00016214
CCND2	4.25955e-09	0.918667	0.788	0.512	0.000166813
CAPRIN1	4.38871e-09	0.616416	0.84	0.707	0.000171871
PDE4DIPP4	4.39325e-09	0.698145	0.693	0.366	0.000172048
SEC14L6	4.44904e-09	2.25198	0.42	0.122	0.000174233
SACS	4.46873e-09	0.791597	0.784	0.626	0.000175005
CDIN1	4.60253e-09	0.869075	0.788	0.585	0.000180244
NXF2	4.70171e-09	0.932183	0.727	0.423	0.000184128
MACROH2A2	4.70302e-09	0.824972	0.788	0.569	0.00018418
PCBP4	4.71314e-09	1.14407	0.688	0.407	0.000184576
DNMBP-AS1	4.73013e-09	1.5483	0.545	0.22	0.000185241
SKAP1	4.73159e-09	-2.19482	0.368	0.569	0.000185298
LINC02253	4.90628e-09	0.49454	0.866	0.626	0.00019214
FZD2	4.91873e-09	0.741669	0.745	0.447	0.000192627
ANKRD18DP	4.93259e-09	2.58335	0.273	0.016	0.00019317
RPS3AP26	5.04598e-09	1.03603	0.797	0.528	0.000197611
SLC39A8	5.25584e-09	0.916027	0.628	0.333	0.000205829
MPP6	5.2734e-09	0.80409	0.801	0.634	0.000206517
VWA8	5.36441e-09	0.605968	0.853	0.789	0.000210081
THBD	5.39326e-09	2.90524	0.325	0.057	0.000211211
NQO2	5.42214e-09	1.23251	0.511	0.211	0.000212342
MDFI	5.44553e-09	1.07406	0.442	0.122	0.000213258
EXTL2	5.46909e-09	0.568752	0.697	0.398	0.00021418
BNC2	5.54706e-09	-1.83595	0.554	0.659	0.000217234
PGD	5.55619e-09	0.841299	0.606	0.309	0.000217592
THOC5	5.60502e-09	0.831489	0.693	0.39	0.000219504
UBE2H	5.63276e-09	0.557156	0.913	0.846	0.00022059
HS3ST5	5.81599e-09	0.667145	0.645	0.317	0.000227766
THRA1/BTR	5.82887e-09	-1.18691	0.022	0.203	0.00022827
CSNK1G3	5.95531e-09	0.782133	0.835	0.65	0.000233222
TSEN2	6.07106e-09	0.81221	0.758	0.545	0.000237755
PCDHGA4	6.51084e-09	0.826526	0.848	0.675	0.000254977
ZNRF1	6.52838e-09	0.658903	0.745	0.52	0.000255664
NEAT1	6.72147e-09	-1.78378	0.866	0.886	0.000263226
STK31	6.73904e-09	1.29234	0.494	0.203	0.000263914
MRTFB	6.97648e-09	0.680888	0.848	0.748	0.000273213
VASH1	6.97833e-09	1.06675	0.567	0.276	0.000273286
MMP11	7.05396e-09	1.02022	0.459	0.154	0.000276247
NKAIN1	7.32077e-09	1.0898	0.511	0.211	0.000286696
PCDHA8	7.35093e-09	0.673691	0.745	0.472	0.000287877
KIAA1549	7.36999e-09	0.886104	0.797	0.626	0.000288624
ZMYM4	7.37795e-09	0.503274	0.892	0.813	0.000288935
PRAC1	7.50727e-09	-4.78807	0	0.138	0.000294
PGF	7.5134e-09	1.43002	0.416	0.122	0.00029424
ADAMTS9	7.69203e-09	-2.49634	0.615	0.691	0.000301235
P3H2	7.75712e-09	-3.18002	0.485	0.602	0.000303784
RBMS3-AS1	7.77533e-09	2.73073	0.299	0.041	0.000304497
QPRT	7.79926e-09	0.829448	0.684	0.39	0.000305435
C2CD6	7.95761e-09	0.442146	0.736	0.423	0.000311636
DAB1	8.29874e-09	-1.51789	0.857	0.862	0.000324995
CABLES1	8.38061e-09	0.702818	0.844	0.65	0.000328201
SULT1A1	8.40026e-09	0.809342	0.671	0.39	0.000328971
PCDHA9	8.43532e-09	0.668102	0.74	0.463	0.000330344
LYPD6	8.47697e-09	1.16671	0.628	0.293	0.000331975
PCDHGB1	8.83152e-09	0.670985	0.857	0.691	0.00034586
L3MBTL4	8.94578e-09	-1.65768	0.628	0.715	0.000350335
ADAMTS19-AS1	9.08949e-09	2.03176	0.32	0.049	0.000355962
DCHS1	9.18803e-09	1.295	0.61	0.293	0.000359822
SLCO2A1	9.20349e-09	1.22407	0.719	0.415	0.000360427
ENC1	9.25883e-09	0.969091	0.723	0.472	0.000362594
TTC39C	9.32355e-09	0.691268	0.823	0.593	0.000365129
TBC1D32	9.40313e-09	0.707125	0.861	0.789	0.000368245
PCNX2	1.01203e-08	0.666866	0.835	0.675	0.000396331
PCDHGA8	1.01752e-08	0.752078	0.818	0.61	0.000398482
ID2B	1.02175e-08	1.95069	0.416	0.13	0.000400138
OR51D1	1.02257e-08	2.89979	0.229	0	0.000400458
SLC43A1	1.0263e-08	1.00947	0.364	0.081	0.00040192
TM6SF1	1.02736e-08	1.3201	0.636	0.358	0.000402336
PRKAR1B	1.0286e-08	0.980037	0.723	0.463	0.000402819
CHRM2	1.03293e-08	1.55979	0.584	0.333	0.000404517
LINC02672	1.03667e-08	1.42321	0.662	0.341	0.000405981
KLK6	1.05299e-08	-0.974415	0.043	0.244	0.000412372
NIPSNAP1	1.05908e-08	1.3546	0.693	0.407	0.000414756
HNRNPA1L2	1.09256e-08	0.700354	0.766	0.512	0.000427868
CXCR4	1.09805e-08	1.76138	0.472	0.163	0.000430018
TARBP1	1.13551e-08	0.820811	0.792	0.626	0.000444689
C1QTNF3-AMACR	1.18194e-08	0.460174	0.827	0.732	0.000462871
GPC2	1.18268e-08	1.30853	0.515	0.211	0.000463163
TCF4-AS2	1.19271e-08	0.657267	0.606	0.301	0.000467088
XYLT2	1.19891e-08	1.21149	0.636	0.333	0.000469515
RAVER2	1.20542e-08	0.741598	0.762	0.537	0.000472066
FILIP1L	1.20566e-08	0.455705	0.892	0.797	0.000472161
EEF1B2P6	1.2164e-08	1.29454	0.636	0.35	0.000476366
DOCK4	1.22159e-08	0.661047	0.883	0.805	0.000478399
HS6ST2	1.26056e-08	0.912295	0.701	0.398	0.00049366
HOXD9	1.2774e-08	1.06507	0.615	0.268	0.000500255
ANXA1	1.2871e-08	-2.12523	0.022	0.195	0.000504052
S100A10	1.30984e-08	-2.26619	0.065	0.276	0.000512959
CRLF1	1.36839e-08	1.18655	0.623	0.374	0.000535889
HEXD	1.39563e-08	1.04343	0.684	0.455	0.000546556
LINC02468	1.43612e-08	-4.58661	0.013	0.171	0.000562412
PCDHGB2	1.45074e-08	0.70572	0.835	0.675	0.000568137
FBXO21	1.47339e-08	-1.36121	0.736	0.724	0.000577008
FZD10-AS1	1.47693e-08	2.16599	0.455	0.146	0.000578396
ETS1	1.47696e-08	1.34238	0.554	0.26	0.000578409
PCDHA13	1.49587e-08	0.486555	0.632	0.333	0.000585811
CLP1	1.50853e-08	1.01529	0.511	0.22	0.00059077
ERCC8	1.51833e-08	0.876759	0.779	0.569	0.000594607
RNF144A	1.51986e-08	0.554483	0.823	0.659	0.000595207
ANKRD33B	1.53612e-08	-3.4271	0.052	0.252	0.000601573
ARHGAP5	1.55489e-08	-0.752957	0.788	0.821	0.000608928
CLU	1.56502e-08	-2.32948	0.156	0.39	0.000612893
SCTR	1.56748e-08	-4.81102	0.013	0.171	0.000613858
TMED3	1.56929e-08	0.969221	0.641	0.35	0.000614564
SLC1A5	1.57404e-08	1.7788	0.463	0.171	0.000616426
ADAM19	1.58581e-08	0.634565	0.641	0.341	0.000621033
NDST1	1.59516e-08	1.0558	0.671	0.423	0.000624697
SCX	1.59543e-08	1.40339	0.498	0.211	0.000624804
SMARCC1	1.59947e-08	0.398144	0.9	0.902	0.000626385
SLC38A11	1.60601e-08	-6.23422	0.004	0.146	0.000628945
FOXD4	1.61428e-08	1.97904	0.299	0.041	0.000632183
LINC01163	1.61622e-08	2.67482	0.277	0.033	0.000632943
LINC02745	1.62776e-08	3.74211	0.416	0.154	0.000637462
PCDHGB5	1.6431e-08	0.827237	0.805	0.593	0.000643472
ZNF764	1.65849e-08	1.37421	0.407	0.122	0.000649499
PRKACB	1.69416e-08	0.69125	0.814	0.675	0.000663466
CACNB4	1.70761e-08	1.07749	0.758	0.504	0.000668736
HOXA11	1.74114e-08	0.632717	0.584	0.228	0.000681864
RBM20	1.76927e-08	0.670782	0.758	0.48	0.000692882
SEMA6C	1.77281e-08	1.31366	0.506	0.211	0.000694267
NPY	1.78169e-08	2.33812	0.359	0.081	0.000697747
PIP5K1B	1.80203e-08	1.39042	0.684	0.455	0.000705712
SLC2A11	1.87846e-08	1.18557	0.632	0.333	0.000735644
KANK1	1.87899e-08	0.524114	0.866	0.764	0.000735849
HDAC2-AS2	1.88005e-08	0.733499	0.749	0.488	0.000736265
ADCY4	1.91553e-08	1.45514	0.39	0.106	0.00075016
GPX7	1.97989e-08	1.28554	0.55	0.26	0.000775364
SAMD9L	2.01497e-08	-3.25367	0.017	0.179	0.000789103
ELOVL6	2.01805e-08	0.815586	0.736	0.512	0.00079031
SHROOM3-AS1	2.01889e-08	0.493615	0.853	0.691	0.000790637
TRIM46	2.04246e-08	-0.241998	0.437	0.122	0.000799866
PPM1L	2.04267e-08	0.75191	0.788	0.65	0.00079995
NUP188	2.06092e-08	0.741447	0.654	0.358	0.000807096
NOS1AP	2.06327e-08	-1.34184	0.753	0.789	0.000808018
COL4A2	2.1036e-08	0.855624	0.874	0.74	0.00082381
AGL	2.10513e-08	0.841866	0.684	0.439	0.000824409
SEMA3E	2.11209e-08	3.7696	0.519	0.285	0.000827136
USP9Y	2.11293e-08	1.41155	0.597	0.325	0.000827466
FRY	2.12676e-08	-4.15186	0.481	0.602	0.000832882
CPB2	2.15488e-08	1.23286	0.437	0.154	0.000843894
GABPB1-AS1	2.17803e-08	0.671627	0.835	0.724	0.00085296
FAM66A	2.2034e-08	1.51574	0.468	0.195	0.000862894
SBK1	2.24547e-08	0.686312	0.649	0.366	0.000879373
TRIM16L	2.25301e-08	0.98393	0.55	0.252	0.000882323
PCDHGA7	2.28686e-08	0.756038	0.818	0.618	0.000895582
UGGT2	2.28819e-08	0.607082	0.853	0.772	0.000896101
CALCRL	2.31744e-08	2.17717	0.459	0.163	0.000907555
FAM171A1	2.33534e-08	0.595658	0.835	0.667	0.000914564
PAX2	2.38519e-08	0.701122	0.948	0.789	0.000934087
ATP9A	2.38519e-08	0.653494	0.861	0.707	0.000934088
NEK6	2.42504e-08	0.906122	0.597	0.293	0.000949693
TANC1	2.45001e-08	0.566766	0.931	0.87	0.000959473
ZMYM4-AS1	2.55609e-08	0.977932	0.723	0.447	0.00100101
ARVCF	2.61126e-08	1.19313	0.429	0.146	0.00102262
RNF19A	2.61485e-08	-1.01703	0.736	0.732	0.00102403
PCDHGA3	2.61858e-08	0.751997	0.857	0.699	0.00102549
SULT4A1	2.66156e-08	1.46574	0.39	0.106	0.00104232
PCDHA12	2.67098e-08	0.545899	0.693	0.407	0.00104601
DSCR4	2.70358e-08	0.749651	0.732	0.415	0.00105878
EVA1A-AS	2.75011e-08	1.3271	0.558	0.236	0.001077
PCDHGA9	2.7565e-08	0.796021	0.801	0.593	0.0010795
CDK8	2.75654e-08	0.671792	0.853	0.78	0.00107951
SULT1A2	2.7812e-08	1.01854	0.377	0.114	0.00108918
GLS	2.85765e-08	-1.27811	0.818	0.797	0.00111911
EPHA3	2.91361e-08	1.58756	0.775	0.512	0.00114103
TFAP2A	2.92149e-08	-4.45598	0.039	0.22	0.00114412
RDH10	3.03515e-08	0.945663	0.797	0.553	0.00118863
TEAD2	3.0352e-08	1.10441	0.684	0.415	0.00118865
SMARCA4	3.05162e-08	0.615822	0.879	0.699	0.00119507
ALPK3	3.07061e-08	0.949621	0.662	0.374	0.00120251
PCDH18	3.07529e-08	1.16489	0.558	0.26	0.00120435
CHRNA1	3.10589e-08	1.85643	0.416	0.13	0.00121633
TRPC4	3.10846e-08	1.67318	0.55	0.301	0.00121734
RAI1-AS1	3.15449e-08	1.53513	0.532	0.236	0.00123536
RNF165	3.16741e-08	1.06092	0.74	0.512	0.00124042
MTA1	3.23892e-08	1.15115	0.788	0.553	0.00126843
PARM1	3.25527e-08	1.13979	0.567	0.293	0.00127483
LRP8	3.36025e-08	0.990939	0.61	0.301	0.00131594
PLEKHA5	3.37856e-08	-0.745522	0.918	0.894	0.00132311
ABHD8	3.38471e-08	0.810427	0.636	0.341	0.00132552
DHX33	3.38796e-08	1.3223	0.636	0.374	0.00132679
PCED1B	3.38913e-08	-5.2525	0.134	0.35	0.00132725
LINC00173	3.40381e-08	-3.02934	0.061	0.26	0.001333
GRAP	3.43977e-08	0.848325	0.372	0.106	0.00134708
OBSCN	3.49207e-08	0.457309	0.81	0.602	0.00136756
MYH10	3.50249e-08	0.571186	0.887	0.797	0.00137165
BCOR	3.50582e-08	0.781845	0.771	0.496	0.00137295
TGFBR1	3.66404e-08	0.773243	0.753	0.528	0.00143491
MTARC1	3.75487e-08	1.67728	0.42	0.146	0.00147048
FADS1	3.76412e-08	0.761351	0.688	0.39	0.0014741
CDH2	3.81442e-08	0.599811	0.918	0.764	0.0014938
TENM3	3.81536e-08	0.552545	0.935	0.894	0.00149417
AMIGO2	3.82417e-08	-1.49957	0.009	0.154	0.00149762
SSBP3	3.85257e-08	0.481205	0.905	0.813	0.00150874
NETO2	3.86079e-08	0.27862	0.671	0.341	0.00151196
FAHD2B	3.87238e-08	0.905495	0.472	0.187	0.0015165
DIPK1B	3.90185e-08	1.4011	0.502	0.228	0.00152804
ST8SIA6	3.91502e-08	1.69657	0.39	0.114	0.0015332
MICALL1	3.93642e-08	1.14698	0.416	0.138	0.00154158
IGSF9	3.9718e-08	0.589124	0.623	0.317	0.00155544
SELENOV	3.98011e-08	1.50516	0.437	0.154	0.00155869
PCDHGA11	3.98774e-08	0.791583	0.762	0.553	0.00156168
PMCHL1	4.01662e-08	2.3205	0.294	0.049	0.00157299
SEMA6A-AS1	4.0305e-08	0.780211	0.831	0.65	0.00157842
WSCD2	4.0421e-08	-4.82551	0.013	0.163	0.00158297
C6orf163	4.04628e-08	0.894509	0.597	0.309	0.00158461
PCDHA11	4.13916e-08	0.514537	0.675	0.39	0.00162098
GPR155	4.17788e-08	1.21696	0.671	0.407	0.00163614
KCNN1	4.18304e-08	1.33329	0.584	0.268	0.00163816
RPS7P10	4.18759e-08	0.695871	0.528	0.236	0.00163994
MSR1	4.20824e-08	1.02858	0.74	0.472	0.00164803
DGKH	4.27559e-08	0.754005	0.857	0.691	0.00167441
FOXP1	4.32915e-08	0.465015	0.926	0.943	0.00169538
FAHD2CP	4.33041e-08	1.12913	0.532	0.252	0.00169588
TMEM44	4.39269e-08	0.738466	0.602	0.325	0.00172026
CACNA1I	4.43221e-08	1.59494	0.407	0.138	0.00173574
INPP4A	4.4622e-08	1.06703	0.827	0.618	0.00174749
ITM2B	4.49417e-08	-1.32816	0.749	0.724	0.00176001
PHLDA1	4.49787e-08	0.930303	0.719	0.39	0.00176146
CCN6	4.50834e-08	-3.25617	0.004	0.138	0.00176556
ADD2	4.65818e-08	0.805736	0.675	0.398	0.00182424
LINC01060	4.71289e-08	-0.19899	0.511	0.236	0.00184566
CBX2	4.76412e-08	0.487803	0.563	0.22	0.00186572
SPINK8	4.8816e-08	1.51354	0.446	0.171	0.00191173
KLRB1	5.10892e-08	1.06666	0.506	0.195	0.00200075
SMAD9	5.28445e-08	0.726805	0.766	0.602	0.00206949
GALNT16	5.28978e-08	0.180127	0.511	0.211	0.00207158
MEGF6	5.41414e-08	0.120103	0.524	0.252	0.00212029
FRMD4B	5.54695e-08	-1.96779	0.61	0.675	0.0021723
LINC02175	5.6044e-08	1.67473	0.519	0.244	0.0021948
RGMB	5.60533e-08	0.304409	0.55	0.252	0.00219516
KIF21B	5.69364e-08	2.00866	0.312	0.065	0.00222974
HNRNPC	5.6995e-08	0.390862	0.896	0.846	0.00223204
PRRC2B	5.84443e-08	0.559958	0.892	0.772	0.00228879
MIR503HG	5.94129e-08	-3.68888	0.268	0.463	0.00232673
FAM171A2	5.97863e-08	1.1276	0.619	0.317	0.00234135
HSPA12B	5.9798e-08	2.4016	0.303	0.057	0.00234181
FSIP2-AS1	5.98596e-08	0.782552	0.831	0.756	0.00234422
THSD4	6.08045e-08	0.667448	0.853	0.732	0.00238123
PDSS2	6.21336e-08	0.622427	0.879	0.78	0.00243328
PROX1-AS1	6.21853e-08	0.913853	0.545	0.26	0.0024353
RPS3AP6	6.22167e-08	0.782353	0.879	0.74	0.00243653
PTPRK	6.25955e-08	0.498266	0.9	0.821	0.00245137
SLCO1B1	6.37035e-08	1.12213	0.459	0.163	0.00249476
GUSBP15	6.49689e-08	0.587314	0.861	0.854	0.00254431
ALX3	6.57536e-08	2.14102	0.433	0.154	0.00257504
COLQ	6.65884e-08	0.410883	0.727	0.472	0.00260774
SMARCAD1	6.67505e-08	0.450988	0.827	0.699	0.00261408
LUC7L3	6.97258e-08	-0.524631	0.918	0.919	0.0027306
LINC00378	6.9981e-08	1.11536	0.636	0.333	0.0027406
CHRM3	7.04406e-08	0.86372	0.619	0.301	0.0027586
HOXD-AS2	7.06674e-08	0.745546	0.645	0.358	0.00276747
MAP4K5	7.07143e-08	0.556017	0.84	0.748	0.00276931
PODXL2	7.0988e-08	0.645796	0.589	0.317	0.00278003
TGFB2-OT1	7.16071e-08	2.26195	0.247	0.024	0.00280428
LRRC8D	7.24378e-08	0.746088	0.814	0.699	0.00283681
FOXP1-AS1	7.31836e-08	0.926497	0.667	0.398	0.00286602
ARMC9	7.32078e-08	0.617147	0.892	0.78	0.00286696
DENND2A	7.33118e-08	0.762904	0.823	0.593	0.00287104
PRKCB	7.38368e-08	1.74781	0.524	0.228	0.00289159
RNF217	7.4006e-08	0.621144	0.814	0.634	0.00289822
STRBP	7.41246e-08	0.518624	0.866	0.797	0.00290287
KDM2B	7.50226e-08	0.962835	0.857	0.74	0.00293803
PCDHGA12	7.70967e-08	0.88411	0.753	0.545	0.00301926
CKMT2-AS1	7.70968e-08	0.905031	0.771	0.602	0.00301926
BCL11A	7.84843e-08	0.855735	0.727	0.439	0.0030736
SLFN12	7.95827e-08	-1.0267	0.061	0.26	0.00311662
PCDHGC3	8.04347e-08	1.45372	0.662	0.39	0.00314998
PIGQ	8.05283e-08	0.941135	0.584	0.276	0.00315365
LINC01925	8.20032e-08	3.84412	0.255	0.033	0.00321141
PCDHGB3	8.32241e-08	0.740576	0.823	0.642	0.00325922
MPPED1	8.33052e-08	2.46231	0.338	0.089	0.0032624
SLC8A3	8.34126e-08	2.18071	0.29	0.049	0.0032666
XYLT1	8.62748e-08	-2.22702	0.433	0.585	0.00337869
ADGRA3	8.64734e-08	0.594581	0.879	0.805	0.00338647
CACNA1E	8.80432e-08	-0.191242	0.485	0.203	0.00344795
RCOR2	8.88278e-08	0.26363	0.429	0.138	0.00347867
DHFR	8.89825e-08	0.462878	0.654	0.366	0.00348473
ABHD2	9.00871e-08	0.760733	0.688	0.447	0.00352799
LINC01551	9.02624e-08	4.17846	0.203	0	0.00353486
PCDHGA2	9.09119e-08	0.581521	0.857	0.699	0.00356029
CRTC3-AS1	9.15567e-08	0.834685	0.697	0.447	0.00358554
H19	9.17881e-08	1.854	0.39	0.13	0.00359461
UBE2R2	9.19893e-08	0.52068	0.84	0.707	0.00360248
CELF2	9.25904e-08	-1.71439	0.528	0.667	0.00362603
AEBP2	9.33011e-08	-0.92814	0.81	0.854	0.00365386
JPH2	9.33761e-08	-3.17825	0.026	0.187	0.0036568
N4BP2	9.40822e-08	0.520896	0.835	0.732	0.00368445
GAS1RR	9.48159e-08	0.956723	0.55	0.252	0.00371318
SLC41A3	9.50114e-08	1.34684	0.597	0.341	0.00372084
PTDSS2	9.55509e-08	0.837246	0.658	0.366	0.00374197
KCNT2	9.60363e-08	0.198209	0.853	0.724	0.00376097
MFGE8	9.90747e-08	0.969622	0.706	0.423	0.00387996
PDE4DIPP7	1.01113e-07	0.78661	0.74	0.447	0.00395978
XGY2	1.03098e-07	0.811763	0.39	0.114	0.00403751
NT5DC2	1.03992e-07	1.17214	0.528	0.22	0.00407253
DEFB109A	1.07308e-07	0.420943	0.541	0.244	0.0042024
SERPINE3	1.08894e-07	1.13544	0.468	0.195	0.0042645
HOXA11-AS	1.0954e-07	0.860292	0.606	0.301	0.00428979
FGFBP2	1.10579e-07	1.65687	0.364	0.106	0.0043305
GARNL3	1.10739e-07	0.282586	0.697	0.439	0.00433677
MIR181A1HG	1.11085e-07	1.47943	0.84	0.772	0.0043503
HOTAIRM1	1.14991e-07	0.835041	0.71	0.439	0.00450327
MPV17L	1.15415e-07	0.966655	0.545	0.268	0.00451986
BID	1.15714e-07	1.10913	0.511	0.228	0.0045316
DDHD2	1.17895e-07	0.655053	0.779	0.553	0.00461699
MAP1B	1.18745e-07	0.74739	0.771	0.553	0.0046503
SLC15A5	1.18922e-07	0.38228	0.39	0.13	0.00465721
MARCKSL1	1.22232e-07	0.118416	0.597	0.276	0.00478685
NSD1	1.22912e-07	0.342155	0.87	0.813	0.00481349
DIPK1A	1.23943e-07	0.323213	0.714	0.488	0.00485385
HOXA4	1.26012e-07	0.506304	0.372	0.098	0.00493487
PRKG1-AS1	1.27026e-07	0.878911	0.597	0.276	0.00497458
SOX11	1.28238e-07	0.584573	0.84	0.52	0.00502205
RSPO1	1.29253e-07	2.26031	0.346	0.089	0.0050618
RPL7AP6	1.30441e-07	1.16486	0.671	0.415	0.00510833
TRPV1	1.35206e-07	1.13726	0.563	0.293	0.00529492
CA2	1.3654e-07	-3.94044	0.004	0.13	0.00534717
PEAR1	1.38656e-07	0.206163	0.29	0.049	0.00543004
PALB2	1.39381e-07	1.37638	0.563	0.301	0.00545842
PAQR3	1.41372e-07	0.512214	0.697	0.431	0.00553643
AFAP1	1.41842e-07	0.81471	0.762	0.602	0.00555481
B4GALT7	1.41855e-07	1.86718	0.45	0.179	0.00555533
PREP	1.42407e-07	0.724763	0.714	0.52	0.00557693
SORBS1	1.44692e-07	1.69018	0.749	0.48	0.00566643
H2AZ1-DT	1.45987e-07	1.72454	0.489	0.228	0.00571716
BNC1	1.46697e-07	1.266	0.359	0.098	0.00574494
CPE	1.48629e-07	1.34479	0.567	0.293	0.00582059
STAG3	1.49222e-07	0.768087	0.719	0.496	0.00584382
HEPHL1	1.4974e-07	1.27134	0.558	0.285	0.00586411
STXBP5	1.50609e-07	0.735379	0.81	0.748	0.00589815
PCDHGB7	1.55859e-07	-0.475066	0.771	0.577	0.00610376
MXD4	1.56263e-07	0.41921	0.736	0.407	0.00611959
NLN	1.56742e-07	0.927659	0.745	0.512	0.00613835
SERP2	1.5704e-07	0.543038	0.814	0.691	0.00615001
NOMO3	1.606e-07	1.00376	0.784	0.553	0.0062894
RPS3AP20	1.61188e-07	0.453692	0.667	0.374	0.00631245
GLCCI1	1.6124e-07	0.743337	0.874	0.732	0.00631449
DENND2B	1.62204e-07	0.709056	0.853	0.699	0.00635224
EPHB3	1.63684e-07	0.658252	0.675	0.366	0.00641019
SUSD1	1.63713e-07	0.82383	0.758	0.528	0.00641132
ANKDD1A	1.64331e-07	0.175799	0.714	0.472	0.00643554
ARL9	1.66985e-07	1.62056	0.333	0.081	0.00653948
APCDD1	1.67753e-07	1.07967	0.424	0.154	0.00656955
ARMC3	1.6801e-07	0.51026	0.628	0.301	0.00657962
PGAP4	1.71441e-07	0.426737	0.368	0.098	0.00671396
TEX15	1.75089e-07	0.465447	0.494	0.203	0.00685684
BHLHE40	1.77027e-07	-3.78087	0.108	0.309	0.00693275
SHANK2	1.79283e-07	-2.53447	0.658	0.642	0.00702107
NCAM1	1.81178e-07	1.03238	0.874	0.715	0.0070953
VAX1	1.83901e-07	2.64556	0.195	0	0.00720194
VGLL4	1.87598e-07	0.342433	0.87	0.837	0.00734671
TTYH3	1.88079e-07	0.624316	0.749	0.512	0.00736557
LPCAT1	1.91381e-07	0.907695	0.615	0.374	0.00749488
TBL1XR1	1.9141e-07	0.481199	0.939	0.878	0.007496
PAWR	1.91622e-07	-1.00227	0.784	0.821	0.0075043
SCHIP1	1.91956e-07	0.571622	0.623	0.341	0.00751737
RFX7	1.94063e-07	0.454346	0.861	0.797	0.0075999
CASP4	1.94134e-07	-3.85198	0.048	0.22	0.00760267
SLC1A4	1.97554e-07	1.17025	0.597	0.309	0.00773662
LINC02062	1.97588e-07	0.671942	0.671	0.423	0.00773794
PCDHGB6	1.98135e-07	0.635602	0.792	0.585	0.00775934
PTMAP11	1.99084e-07	1.58252	0.433	0.171	0.00779654
HDGFL3	1.99778e-07	0.633354	0.805	0.642	0.0078237
MORC2-AS1	2.04891e-07	0.219912	0.589	0.301	0.00802393
GJA1	2.05201e-07	1.11886	0.649	0.382	0.00803607
PRICKLE2	2.05786e-07	-1.48797	0.68	0.699	0.00805897
COLGALT2	2.06188e-07	0.484695	0.489	0.203	0.00807475
LINC01571	2.06808e-07	1.16972	0.385	0.122	0.00809902
MFSD10	2.06952e-07	1.24205	0.567	0.285	0.00810464
ITGA4	2.07332e-07	1.49789	0.42	0.154	0.00811952
TMCO3	2.09131e-07	0.891288	0.788	0.553	0.00818998
DMRT2	2.09292e-07	1.7968	0.255	0.033	0.0081963
CLDN10-AS1	2.11163e-07	-5.23854	0.026	0.179	0.00826955
SERINC2	2.13623e-07	0.646828	0.545	0.228	0.0083659
DSCAS	2.14592e-07	-2.69691	0.009	0.138	0.00840386
TNFRSF25	2.18148e-07	0.633642	0.498	0.236	0.00854312
LINC02794	2.2005e-07	0.613184	0.463	0.171	0.0086176
CTNNBIP1	2.20579e-07	0.664194	0.68	0.423	0.00863831
FBXO47	2.23399e-07	2.0506	0.429	0.171	0.00874876
PARP16	2.27157e-07	1.04288	0.688	0.447	0.0088959
CLCN7	2.31212e-07	1.02778	0.667	0.39	0.00905472
SPRY4-AS1	2.36745e-07	0.350695	0.775	0.593	0.00927139
BRINP1	2.38103e-07	0.816721	0.749	0.447	0.0093246
PCDHAC1	2.41462e-07	-0.204955	0.537	0.26	0.00945614
VPS35L	2.43396e-07	0.56323	0.823	0.626	0.00953188
WARS2-AS1	2.48248e-07	0.606545	0.823	0.683	0.00972187
TAF4B	2.4848e-07	1.1719	0.615	0.35	0.00973096
IRAK3	2.52521e-07	2.03529	0.502	0.285	0.00988924
SEPTIN11	2.57186e-07	0.644057	0.848	0.715	0.0100719
KIRREL1	2.57944e-07	-2.53882	0.671	0.659	0.0101016
NEK10	2.62067e-07	0.875499	0.675	0.366	0.0102631
KCNG3	2.62499e-07	1.45281	0.528	0.236	0.01028
CLDN16	2.64499e-07	-3.58568	0.009	0.138	0.0103583
TOP2B	2.66121e-07	0.462096	0.87	0.813	0.0104218
ITM2C	2.69416e-07	0.697897	0.857	0.732	0.0105509
THEM7P	2.71245e-07	0.771122	0.623	0.317	0.0106225
MEX3D	2.77594e-07	1.82824	0.524	0.236	0.0108711
IFIT3	2.77609e-07	0.426839	0.619	0.341	0.0108717
MDGA2	2.78613e-07	1.39233	0.706	0.52	0.010911
RANBP17	2.82416e-07	0.375417	0.84	0.707	0.01106
LRRC3B	2.83013e-07	0.843502	0.455	0.163	0.0110834
WWOX	2.84054e-07	-0.662796	0.892	0.902	0.0111241
S1PR3	2.84389e-07	2.3761	0.364	0.106	0.0111372
CAVIN4	2.85957e-07	-0.231494	0.528	0.211	0.0111987
CSPP1	2.8902e-07	-0.598386	0.81	0.805	0.0113186
TXNRD3	2.92944e-07	0.57397	0.654	0.431	0.0114723
GYG2P1	2.93155e-07	0.367733	0.541	0.26	0.0114806
RHD	2.94869e-07	0.640056	0.654	0.35	0.0115477
CTTNBP2	2.95376e-07	-1.90239	0.658	0.667	0.0115675
LRRTM2	2.99705e-07	1.2865	0.545	0.276	0.0117371
GUSBP3	3.00652e-07	0.586255	0.866	0.772	0.0117741
GNB4	3.05885e-07	1.2003	0.563	0.285	0.0119791
USP46	3.07493e-07	0.504107	0.732	0.537	0.012042
SH2D4B	3.08021e-07	1.99287	0.377	0.122	0.0120627
EPB41L3	3.09247e-07	0.929662	0.749	0.545	0.0121107
MIR4300HG	3.17384e-07	0.229492	0.662	0.431	0.0124294
TNNT2	3.1788e-07	-3.33982	0.03	0.187	0.0124488
FTCD	3.19856e-07	1.40396	0.346	0.098	0.0125262
TSGA10	3.22987e-07	0.782464	0.805	0.593	0.0126488
FBN3	3.31717e-07	0.874307	0.714	0.407	0.0129907
RBP5	3.38305e-07	1.39582	0.411	0.154	0.0132487
MYO15A	3.39583e-07	0.575527	0.506	0.228	0.0132988
MIR222HG	3.44022e-07	0.552997	0.602	0.276	0.0134726
BAHCC1	3.51638e-07	0.75203	0.749	0.537	0.0137708
SLC9B2	3.51975e-07	0.725067	0.632	0.398	0.013784
PKNOX2	3.62302e-07	0.941671	0.758	0.528	0.0141885
LIN52	3.6249e-07	0.614991	0.74	0.496	0.0141958
YBX3	3.63909e-07	0.820124	0.801	0.634	0.0142514
TTF1	3.65031e-07	0.839207	0.766	0.585	0.0142954
GUSBP14	3.65826e-07	0.584865	0.866	0.764	0.0143265
MAP2K5	3.67529e-07	0.684871	0.844	0.724	0.0143932
BAIAP2L1	3.69674e-07	0.741658	0.861	0.634	0.0144772
LINC01612	3.72994e-07	2.60426	0.303	0.073	0.0146072
ZSWIM7	3.73482e-07	0.787127	0.636	0.358	0.0146263
EXT1	3.79615e-07	0.413966	0.935	0.911	0.0148665
NDRG1	3.80148e-07	-1.8441	0.398	0.528	0.0148874
TEX22	3.81022e-07	0.396414	0.745	0.488	0.0149216
TGFA	3.87452e-07	1.33515	0.494	0.22	0.0151734
RHEB	3.88464e-07	-1.11304	0.675	0.724	0.015213
FAM66D	3.88769e-07	0.854168	0.749	0.569	0.015225
NDE1	3.89013e-07	1.31737	0.602	0.366	0.0152345
TSPAN2	3.94179e-07	0.291754	0.701	0.398	0.0154368
SSC4D	3.95876e-07	1.0137	0.532	0.26	0.0155033
LIMD2	3.96842e-07	1.38181	0.381	0.13	0.0155411
NR6A1	3.99067e-07	0.626078	0.87	0.78	0.0156282
FAM13C	4.04638e-07	0.702107	0.459	0.203	0.0158464
ABCC5	4.09099e-07	0.643677	0.727	0.504	0.0160211
SPTBN2	4.11057e-07	0.86979	0.662	0.398	0.0160978
ST3GAL3	4.14734e-07	0.787802	0.805	0.577	0.0162418
CNIH3	4.14818e-07	0.685228	0.788	0.545	0.0162451
SCN11A	4.16568e-07	0.822949	0.593	0.35	0.0163136
ZNF354A	4.18615e-07	1.12207	0.576	0.309	0.0163938
TNRC6A	4.26486e-07	0.43699	0.909	0.854	0.016702
CYP26A1	4.29321e-07	2.06006	0.255	0.041	0.0168131
FRMD3	4.30253e-07	-2.96259	0.61	0.65	0.0168496
AKAP13	4.31274e-07	0.257813	0.931	0.902	0.0168896
FOXD4L3	4.32608e-07	1.02823	0.247	0.033	0.0169418
CUX2	4.38085e-07	1.9469	0.58	0.358	0.0171563
ATP6V1B1-AS1	4.38207e-07	0.489475	0.368	0.114	0.0171611
LTBP1	4.38242e-07	0.59057	0.922	0.821	0.0171624
LBX2	4.409e-07	1.81582	0.221	0.016	0.0172665
SLFN13	4.41355e-07	-2.64277	0.108	0.309	0.0172843
PARD6B	4.44699e-07	-1.73231	0.554	0.593	0.0174153
SEMA6A	4.45542e-07	0.681508	0.87	0.74	0.0174483
LINC00276	4.46131e-07	0.487811	0.727	0.472	0.0174714
SLC6A16	4.48175e-07	1.22564	0.602	0.341	0.0175514
NARS2	4.53093e-07	0.341319	0.792	0.626	0.017744
IGFBP5	4.56201e-07	2.17678	0.658	0.407	0.0178658
LRRTM4	4.57023e-07	1.07972	0.797	0.618	0.0178979
WNT3	4.58433e-07	1.45304	0.39	0.138	0.0179532
IL17D	4.63305e-07	2.17199	0.303	0.081	0.018144
LINC02576	4.63899e-07	0.878058	0.502	0.22	0.0181672
QKI	4.64688e-07	-0.511152	0.879	0.854	0.0181981
SMIM2-IT1	4.71098e-07	1.31231	0.416	0.163	0.0184492
SMIM8	4.74945e-07	0.489547	0.775	0.626	0.0185998
DDX11-AS1	4.76064e-07	0.895233	0.567	0.293	0.0186436
LRRC8C	4.7761e-07	1.2985	0.511	0.244	0.0187042
AGMO	4.80172e-07	2.52913	0.537	0.244	0.0188045
DBT	4.80914e-07	0.728133	0.632	0.366	0.0188336
MYADM	4.88133e-07	1.29655	0.567	0.325	0.0191163
RFTN2	4.8898e-07	0.542691	0.753	0.593	0.0191494
TBKBP1	4.90815e-07	1.67273	0.368	0.122	0.0192213
RPS3	4.91584e-07	0.774429	0.887	0.772	0.0192514
NOTUM	4.93491e-07	2.26801	0.29	0.065	0.0193261
MIR99AHG	4.94654e-07	-2.18491	0.688	0.715	0.0193716
ARHGAP17	4.95365e-07	0.739136	0.775	0.602	0.0193995
HYAL2	4.95853e-07	1.72198	0.532	0.268	0.0194186
FOXL2	4.95979e-07	2.51944	0.212	0.016	0.0194235
MAGI1-AS1	4.96029e-07	0.641181	0.766	0.537	0.0194255
PCED1B-AS1	5.04835e-07	-2.56346	0	0.106	0.0197704
VWCE	5.10807e-07	0.512132	0.377	0.114	0.0200042
FBXL21P	5.20633e-07	1.58113	0.489	0.268	0.020389
EML4	5.20742e-07	0.574075	0.879	0.854	0.0203933
ATP6AP1L	5.22578e-07	0.695912	0.758	0.545	0.0204652
COL4A4	5.24593e-07	-5.1515	0.29	0.447	0.0205441
ABCC8	5.26805e-07	1.45583	0.446	0.187	0.0206307
ABCC1	5.27874e-07	0.494997	0.797	0.61	0.0206726
PRICKLE1	5.34763e-07	0.548966	0.736	0.463	0.0209424
LGR4	5.35423e-07	-1.3127	0.771	0.764	0.0209682
PCDHGA6	5.35679e-07	0.629286	0.818	0.642	0.0209782
PCDHAC2	5.41353e-07	0.228297	0.528	0.244	0.0212005
COL4A2-AS2	5.42889e-07	2.5042	0.312	0.089	0.0212606
LINC00954	5.45373e-07	0.723277	0.437	0.179	0.0213579
RPL13AP20	5.46683e-07	1.1993	0.684	0.39	0.0214092
RPS4Y1	5.47183e-07	0.761279	0.481	0.195	0.0214288
ENOX1	5.52855e-07	1.8537	0.736	0.61	0.0216509
SPDYE6	5.61669e-07	0.490053	0.879	0.797	0.0219961
IFTAP	5.62201e-07	-0.222378	0.623	0.374	0.0220169
HOXA10	5.62534e-07	0.532698	0.801	0.585	0.02203
SPARCL1	5.67988e-07	0.382653	0.662	0.431	0.0222436
RPL7P32	5.68814e-07	0.544076	0.771	0.569	0.0222759
FGFR1	5.69974e-07	0.487912	0.918	0.805	0.0223213
THSD7B	5.75395e-07	0.874196	0.693	0.407	0.0225336
PRKD1	5.7634e-07	-1.6158	0.714	0.707	0.0225706
POU2F1	5.7653e-07	0.586524	0.87	0.772	0.0225781
MICOS10-NBL1	5.82675e-07	0.887772	0.71	0.496	0.0228187
GRAMD4	5.89164e-07	1.01517	0.645	0.341	0.0230729
ACTA2	5.90679e-07	0.487551	0.481	0.211	0.0231322
SP100	5.91486e-07	-4.03764	0.134	0.325	0.0231638
SIGMAR1	5.92442e-07	0.75987	0.346	0.106	0.0232012
GGNBP1	5.98489e-07	0.875367	0.519	0.26	0.023438
FOXD4L6	5.99177e-07	0.719516	0.225	0.024	0.023465
CEP170P1	6.09542e-07	0.587739	0.645	0.366	0.0238709
DPH5	6.10565e-07	1.32079	0.606	0.366	0.023911
RPL13AP25	6.1808e-07	0.982544	0.719	0.496	0.0242052
LINC00210	6.20975e-07	-5.59522	0.039	0.195	0.0243186
AFAP1L2	6.23553e-07	-4.06565	0.199	0.39	0.0244196
COL13A1	6.3195e-07	0.437229	0.714	0.382	0.0247484
GPER1	6.34373e-07	1.15211	0.468	0.203	0.0248433
ASB18	6.37325e-07	0.838842	0.42	0.154	0.0249589
LPAR2	6.44849e-07	0.382144	0.372	0.13	0.0252536
EGFLAM	6.48687e-07	0.474711	0.519	0.244	0.0254039
RHBDL2	6.50831e-07	0.65638	0.602	0.309	0.0254878
FYB2	6.53625e-07	-4.03214	0.052	0.22	0.0255973
MAGI1-IT1	6.55078e-07	0.83874	0.654	0.366	0.0256542
PROS1	6.62176e-07	0.63123	0.645	0.366	0.0259321
PTGDS	6.69813e-07	-4.63622	0.03	0.179	0.0262312
FAM90A1	6.70111e-07	1.35639	0.433	0.187	0.0262429
PPP2R5E	6.74538e-07	0.39774	0.861	0.756	0.0264162
ASS1	6.84149e-07	-2.9838	0.043	0.203	0.0267926
TBL1XR1-AS1	6.89352e-07	1.14787	0.589	0.317	0.0269964
SRP9	6.91415e-07	0.725068	0.706	0.439	0.0270772
LHX1	6.92759e-07	-3.31773	0.277	0.455	0.0271298
C1orf56	6.94435e-07	0.974324	0.532	0.285	0.0271955
RASL11A	7.01909e-07	-2.70187	0.022	0.163	0.0274882
PARD3	7.16349e-07	0.298975	0.948	0.919	0.0280536
GAPDHS	7.17893e-07	1.15306	0.364	0.122	0.0281141
LINC01873	7.24759e-07	1.73023	0.398	0.138	0.028383
LONRF3	7.38071e-07	-2.0183	0.043	0.203	0.0289043
MME-AS1	7.38598e-07	-5.32442	0.026	0.171	0.028925
LINC02196	7.39375e-07	0.944846	0.766	0.561	0.0289554
RPL15P2	7.51618e-07	0.705741	0.563	0.293	0.0294349
PPP1R3G	7.5315e-07	1.66945	0.251	0.041	0.0294949
TSPAN14	7.54233e-07	0.717626	0.771	0.553	0.0295373
RGMA	7.54251e-07	0.43458	0.654	0.358	0.029538
CKMT2	7.62787e-07	0.464641	0.697	0.455	0.0298723
ASAH2B	7.65967e-07	1.11676	0.593	0.341	0.0299968
TTC17	7.70593e-07	0.385884	0.905	0.846	0.030178
RPL3P4	7.73697e-07	0.798276	0.913	0.854	0.0302995
NDST4	7.79863e-07	1.32014	0.385	0.138	0.030541
LINC02718	7.85883e-07	0.618175	0.636	0.39	0.0307767
ERCC4	7.86663e-07	0.557877	0.597	0.325	0.0308073
STK10	7.87086e-07	1.25776	0.55	0.309	0.0308239
NOMO2	7.90598e-07	0.776834	0.775	0.553	0.0309614
LINC00327	7.97845e-07	0.338263	0.351	0.098	0.0312452
INHBA	7.98234e-07	0.748474	0.294	0.073	0.0312605
PCDH19	8.10833e-07	0.14932	0.558	0.301	0.0317538
RADIL	8.15459e-07	0.970519	0.511	0.244	0.031935
IRX1	8.22647e-07	-3.90619	0.035	0.187	0.0322165
USP3-AS1	8.22982e-07	0.432485	0.857	0.756	0.0322296
PAOX	8.31926e-07	0.354419	0.394	0.154	0.0325799
KIF1C	8.39901e-07	1.17441	0.485	0.203	0.0328922
HSD11B2	8.40839e-07	1.36714	0.489	0.22	0.032929
LIPI	8.40905e-07	0.891699	0.623	0.325	0.0329315
PYGO1	8.49335e-07	0.804887	0.654	0.431	0.0332617
TLX2	8.53191e-07	1.89778	0.19	0.008	0.0334127
CSMD1	8.56019e-07	0.379329	0.823	0.699	0.0335234
LINC02803	8.61945e-07	2.10997	0.385	0.146	0.0337555
CLTCL1	8.63499e-07	1.04649	0.628	0.366	0.0338164
KCNC3	8.6399e-07	-2.67961	0.1	0.293	0.0338356
NOMO1	8.79408e-07	0.797751	0.775	0.585	0.0344394
LINC01107	8.86791e-07	0.778867	0.567	0.293	0.0347285
PDZD7	8.89681e-07	2.00714	0.403	0.154	0.0348417
LRRC8C-DT	9.03365e-07	0.233295	0.641	0.366	0.0353776
ELP6	9.07279e-07	1.16752	0.545	0.293	0.0355309
GRB10	9.21598e-07	-1.46303	0.394	0.585	0.0360916
RSPH14	9.23729e-07	0.350965	0.372	0.122	0.0361751
ARHGAP42	9.29954e-07	0.773716	0.762	0.569	0.0364189
ABAT	9.34247e-07	0.815685	0.662	0.439	0.036587
FAM107B	9.35603e-07	0.932915	0.688	0.423	0.0366401
NRP1	9.36304e-07	0.541384	0.879	0.691	0.0366675
BMP1	9.40442e-07	0.37076	0.597	0.325	0.0368296
MRPS9	9.44628e-07	1.01514	0.727	0.48	0.0369935
PCMTD1	9.45974e-07	0.549595	0.918	0.829	0.0370462
MEMO1	9.52075e-07	0.441031	0.848	0.78	0.0372852
SYNGAP1-AS1	9.52559e-07	0.701177	0.732	0.463	0.0373041
CPA6	9.55173e-07	1.21169	0.641	0.439	0.0374065
DND1	9.59977e-07	2.61374	0.299	0.081	0.0375946
UBE2R2-AS1	9.6022e-07	0.320518	0.554	0.268	0.0376041
CCDC140	9.66749e-07	2.5532	0.19	0.008	0.0378598
KCNRG	9.68398e-07	-0.179142	0.442	0.171	0.0379244
SPEG	9.74607e-07	1.00823	0.442	0.179	0.0381676
LINC00922	9.76695e-07	2.55507	0.364	0.138	0.0382493
MRPS27	9.77399e-07	0.74536	0.723	0.488	0.0382769
THSD4-AS1	9.82182e-07	0.564047	0.792	0.61	0.0384642
STK33	9.86223e-07	0.503985	0.844	0.748	0.0386225
ZNF280D	9.88698e-07	0.836454	0.749	0.48	0.0387194
GRIN2D	9.93515e-07	1.92425	0.515	0.293	0.0389081
DAAM1	1.00007e-06	0.407573	0.797	0.537	0.0391648
CYB561A3	1.0123e-06	1.82626	0.398	0.154	0.0396438
LINC01237	1.01652e-06	0.61683	0.68	0.48	0.039809
MTOR	1.01671e-06	0.930721	0.766	0.545	0.0398165
GNB1	1.01793e-06	0.472074	0.879	0.797	0.0398643
LINC02224	1.0181e-06	1.36582	0.528	0.268	0.0398708
NAA38	1.01918e-06	0.681738	0.762	0.577	0.039913
UNKL	1.02645e-06	1.22314	0.619	0.325	0.0401977
FAM120A	1.04321e-06	0.469723	0.814	0.659	0.0408542
ABCA9	1.04837e-06	0.742454	0.641	0.447	0.0410563
KLF2	1.05246e-06	-2.34123	0.004	0.114	0.0412164
SCRN2	1.05414e-06	1.11516	0.429	0.171	0.0412823
SMIM15-AS1	1.06182e-06	1.35031	0.455	0.195	0.041583
NEURL1	1.0857e-06	1.02709	0.558	0.317	0.0425183
TLR4	1.08923e-06	1.5921	0.234	0.033	0.0426565
SCN3A	1.11549e-06	-3.28896	0.251	0.447	0.0436846
ANKRD36B	1.12782e-06	0.585256	0.84	0.764	0.0441675
MTA3	1.13229e-06	0.55262	0.835	0.699	0.0443426
IFITM2	1.14498e-06	1.24231	0.442	0.187	0.0448399
JARID2	1.17213e-06	-0.656622	0.87	0.894	0.0459028
GUCY1A2	1.17759e-06	0.995683	0.632	0.39	0.0461167
PHKA1	1.17907e-06	0.722364	0.619	0.366	0.0461746
CX3CL1	1.18734e-06	-2.52288	0.013	0.138	0.0464986
VAX2	1.18877e-06	1.42657	0.489	0.211	0.0465547
PPT1	1.19334e-06	1.16187	0.636	0.366	0.0467338
ZEB1-AS1	1.20488e-06	0.388789	0.519	0.244	0.0471856
GADL1	1.22168e-06	-2.9175	0.043	0.203	0.0478433
WLS	1.22971e-06	0.663931	0.758	0.488	0.0481578
TMEM37	1.23265e-06	-3.25175	0.004	0.114	0.0482732
ARHGEF2	1.24231e-06	0.79716	0.719	0.537	0.0486514
ZNF710	1.25414e-06	0.357608	0.693	0.463	0.0491148
RENO1	1.26092e-06	1.33702	0.615	0.341	0.04938
SMIM17	1.27032e-06	1.47177	0.325	0.106	0.0497484
NTPCR	1.29069e-06	0.529086	0.684	0.423	0.0505462
FOXL2NB	1.3483e-06	2.32081	0.199	0.016	0.052802
MAPK10	1.35435e-06	-0.805062	0.883	0.894	0.053039
SMOC2	1.35652e-06	0.48973	0.584	0.317	0.0531241
H1-1	1.36149e-06	-4.47873	0.022	0.154	0.0533187
WNT6	1.37357e-06	-2.84466	0.017	0.146	0.0537918
PLG	1.38732e-06	1.16262	0.307	0.081	0.0543304
ZFYVE26	1.39131e-06	0.95451	0.645	0.407	0.0544864
IL6R-AS1	1.43326e-06	-2.70949	0	0.098	0.0561292
TSPYL1	1.45154e-06	0.826811	0.61	0.333	0.0568451
EGFEM1P	1.46545e-06	0.223359	0.732	0.488	0.0573899
FAM215B	1.46654e-06	0.725847	0.597	0.317	0.0574327
GSPT1	1.46707e-06	0.416149	0.784	0.61	0.0574534
SSR2	1.4749e-06	0.473241	0.732	0.472	0.0577599
YLPM1	1.50117e-06	0.493441	0.827	0.707	0.0587888
PTBP2	1.50836e-06	0.291406	0.892	0.813	0.0590706
ARHGAP29	1.5207e-06	-3.64387	0.411	0.512	0.0595537
RTN4RL2	1.53151e-06	1.82612	0.303	0.081	0.059977
FUBP1	1.53483e-06	0.590686	0.853	0.699	0.060107
RPL7AP30	1.54047e-06	0.590873	0.619	0.333	0.060328
LINC00641	1.54219e-06	1.15289	0.398	0.154	0.0603954
CLDN1	1.54409e-06	-1.92348	0.078	0.252	0.0604695
IGFBP7	1.56625e-06	-4.55809	0.299	0.447	0.0613375
JMJD1C	1.58764e-06	0.249375	0.944	0.919	0.0621751
ZFPM1	1.60575e-06	0.730238	0.706	0.447	0.0628845
MMP16	1.60794e-06	0.649292	0.805	0.618	0.0629703
LINC02024	1.61346e-06	0.931699	0.247	0.041	0.0631862
ZFP36L2	1.61772e-06	-2.37699	0.433	0.537	0.0633531
SHOC1	1.64306e-06	0.64579	0.853	0.715	0.0643457
TMEM151B	1.64717e-06	0.807928	0.325	0.098	0.0645064
C14orf39	1.65096e-06	0.258324	0.524	0.26	0.0646549
CFAP46	1.65098e-06	-1.6203	0.121	0.325	0.0646558
VARS1	1.65445e-06	1.10914	0.502	0.236	0.0647917
TLL2	1.6629e-06	1.46088	0.385	0.146	0.0651226
RPL21P93	1.67517e-06	0.535065	0.736	0.48	0.0656029
LINC01357	1.70346e-06	1.68092	0.312	0.089	0.066711
ZKSCAN2	1.70873e-06	1.34721	0.42	0.179	0.0669171
TACR3	1.70992e-06	0.766613	0.658	0.39	0.0669639
RNF103-CHMP3	1.72396e-06	0.697984	0.771	0.585	0.0675139
NTN1	1.7406e-06	0.190916	0.589	0.341	0.0681655
CSF3R	1.74523e-06	2.36249	0.182	0.008	0.0683465
ETV5	1.75024e-06	0.744043	0.667	0.423	0.0685428
ITIH5	1.76212e-06	-4.01117	0.091	0.268	0.0690081
LINC00350	1.76252e-06	1.9324	0.433	0.195	0.0690239
IFIT2	1.78749e-06	0.866523	0.455	0.195	0.0700016
DNAJC19P8	1.79645e-06	2.37649	0.186	0.008	0.0703525
F12	1.80527e-06	1.85465	0.212	0.024	0.0706981
HOXA10-AS	1.81772e-06	0.756784	0.558	0.293	0.0711856
TBC1D16	1.83354e-06	0.442214	0.775	0.602	0.071805
UOX	1.83816e-06	1.86467	0.247	0.049	0.0719861
GNG12-AS1	1.8537e-06	0.535566	0.835	0.577	0.0725947
ZBTB8B	1.86701e-06	0.906346	0.286	0.065	0.0731157
FKBP7	1.86723e-06	1.37076	0.463	0.211	0.0731246
ZSCAN2	1.87633e-06	0.726616	0.554	0.285	0.073481
PIP4K2A	1.88403e-06	0.452584	0.779	0.585	0.0737823
RNFT2	1.89463e-06	0.62345	0.667	0.382	0.0741976
AZIN2	1.89939e-06	1.42522	0.459	0.228	0.0743839
SLC38A7	1.90563e-06	1.14076	0.433	0.187	0.0746282
TNPO1	1.90925e-06	0.34768	0.87	0.772	0.0747701
PAK3	1.9239e-06	-0.230417	0.589	0.301	0.0753439
PACS1	1.92701e-06	0.627678	0.848	0.699	0.0754655
GSTZ1	1.92823e-06	1.47089	0.377	0.138	0.0755134
ZNF74	1.95607e-06	0.507598	0.398	0.163	0.0766035
LAMB3	1.98805e-06	-2.98929	0.009	0.122	0.0778558
NUTM2G	1.98847e-06	1.47755	0.429	0.187	0.0778725
LINC01937	1.98954e-06	0.733693	0.576	0.317	0.0779143
CLGN	2.00003e-06	1.10786	0.519	0.268	0.0783252
KCNJ11	2.00413e-06	1.41132	0.385	0.146	0.0784856
TRIM45	2.02569e-06	0.760148	0.42	0.163	0.0793302
TRAF1	2.03449e-06	1.9778	0.329	0.106	0.0796746
CA8	2.04006e-06	0.964704	0.632	0.35	0.079893
CPT1C	2.05365e-06	0.409013	0.476	0.22	0.0804252
LRCH1	2.06127e-06	0.655279	0.84	0.699	0.0807234
MAN1A1	2.06373e-06	0.386314	0.619	0.317	0.08082
PRPF40B	2.07902e-06	0.735636	0.84	0.667	0.0814185
LINC00298	2.08566e-06	0.579228	0.433	0.179	0.0816787
CFAP73	2.08581e-06	-3.17521	0.026	0.163	0.0816845
DMPK	2.11708e-06	0.575339	0.649	0.398	0.082909
PSMB5	2.12193e-06	0.615533	0.632	0.39	0.083099
MAP2K4	2.13321e-06	0.424674	0.831	0.699	0.0835407
SPDYE18	2.15702e-06	0.412021	0.814	0.634	0.0844731
DCTN5	2.17492e-06	0.751878	0.701	0.496	0.0851742
VMP1	2.19923e-06	-1.14284	0.771	0.805	0.0861261
KIRREL3-AS1	2.20298e-06	-4.19368	0.056	0.211	0.0862729
MEX3A	2.20837e-06	0.363046	0.762	0.488	0.0864842
SLC9A5	2.21381e-06	1.25141	0.411	0.187	0.0866971
KPNA3	2.21409e-06	0.77847	0.823	0.642	0.0867081
ATP8B2	2.21412e-06	0.692039	0.641	0.366	0.0867094
STRA6	2.2187e-06	0.466686	0.61	0.317	0.0868889
PRKCE	2.22712e-06	0.766478	0.831	0.642	0.0872183
SOGA1	2.22759e-06	0.794177	0.727	0.577	0.0872369
TAF8	2.23269e-06	0.867892	0.632	0.374	0.0874366
CDH4	2.24932e-06	-3.93571	0.364	0.504	0.0880878
C16orf95	2.26776e-06	0.616606	0.494	0.252	0.0888099
TMA16	2.26912e-06	1.24479	0.589	0.341	0.0888633
FNDC3B	2.28674e-06	-0.808731	0.905	0.854	0.0895535
DNAJC9-AS1	2.28991e-06	0.629418	0.645	0.366	0.0896774
FAM86DP	2.29064e-06	0.640183	0.411	0.171	0.0897059
ITPKB-AS1	2.29077e-06	-0.263829	0.351	0.122	0.0897113
IFITM3P6	2.29894e-06	-3.46228	0.009	0.122	0.0900312
SCAF8	2.30525e-06	0.409088	0.909	0.846	0.090278
COTL1	2.31466e-06	0.948933	0.641	0.382	0.0906468
SLC6A8	2.31933e-06	1.86137	0.463	0.211	0.0908297
DDIT3	2.32473e-06	-0.698625	0.16	0.35	0.0910412
B3GALT2	2.33231e-06	1.08671	0.502	0.26	0.091338
CRTAC1	2.34021e-06	-4.13746	0.095	0.268	0.0916473
B4GALT6	2.35564e-06	0.27954	0.584	0.309	0.0922514
TCF15	2.36079e-06	1.88251	0.251	0.049	0.0924532
AMIGO1	2.36154e-06	1.68314	0.247	0.049	0.0924825
TBC1D8	2.36753e-06	0.585162	0.892	0.846	0.0927171
NLGN1	2.36963e-06	0.33478	0.732	0.447	0.0927995
MAZ	2.37972e-06	0.69317	0.597	0.333	0.0931947
SMC1B	2.38523e-06	0.228737	0.424	0.171	0.0934106
DIXDC1	2.38911e-06	0.775014	0.71	0.504	0.0935625
LINC02717	2.41085e-06	2.41469	0.182	0.008	0.0944136
APLF	2.42568e-06	0.839831	0.693	0.463	0.0949944
SOST	2.45301e-06	-4.2578	0.043	0.195	0.0960648
PROX2	2.45439e-06	1.44097	0.407	0.154	0.0961187
CYTH2	2.46369e-06	0.983067	0.628	0.398	0.0964829
THAP2	2.48516e-06	0.381261	0.468	0.22	0.0973238
HSD17B11	2.52114e-06	0.899944	0.671	0.504	0.0987328
CA11	2.53123e-06	0.889025	0.468	0.22	0.099128
PUS7	2.53921e-06	0.772251	0.749	0.52	0.0994405
PRXL2A	2.54533e-06	0.782481	0.818	0.707	0.0996801
HS3ST4	2.5551e-06	0.56476	0.732	0.504	0.100063
LINC02245	2.55896e-06	0.592083	0.714	0.48	0.100214
DCHS2	2.56213e-06	0.209178	0.571	0.317	0.100338
CD101	2.572e-06	0.549539	0.342	0.122	0.100725
GLI2	2.57729e-06	0.44541	0.697	0.455	0.100932
EPB41L4A	2.58122e-06	-1.31769	0.654	0.707	0.101086
SPRED2	2.58317e-06	0.506073	0.823	0.667	0.101162
SYNC	2.62204e-06	0.693183	0.788	0.545	0.102684
SLC2A3	2.6355e-06	-2.72771	0.208	0.39	0.103211
SIX1	2.64784e-06	0.546638	0.58	0.309	0.103695
FAM184B	2.65344e-06	0.465313	0.775	0.618	0.103914
LRRC75B	2.69273e-06	2.35119	0.273	0.065	0.105453
GPC6-AS2	2.69907e-06	1.49142	0.294	0.073	0.105701
C2CD2	2.72362e-06	0.471096	0.641	0.415	0.106662
GLB1L3	2.76705e-06	0.265613	0.429	0.211	0.108363
CES3	2.78466e-06	2.15932	0.229	0.041	0.109053
UBE2G1	2.78981e-06	0.688644	0.797	0.65	0.109255
GFOD1	2.80234e-06	1.71341	0.437	0.187	0.109745
MAN1B1	2.83213e-06	0.46368	0.589	0.317	0.110912
LINC01416	2.84214e-06	0.416268	0.918	0.854	0.111304
KDM4A-AS1	2.84528e-06	0.311465	0.727	0.439	0.111427
C1QL1	2.87649e-06	2.13098	0.342	0.114	0.112649
LINC02036	2.8948e-06	1.46008	0.29	0.073	0.113366
SH2B2	2.90255e-06	1.51414	0.416	0.179	0.11367
PDZRN4	2.90452e-06	1.3082	0.593	0.341	0.113747
AFDN	2.9126e-06	-0.72111	0.874	0.846	0.114063
KRT19P2	2.93741e-06	-2.45596	0.013	0.13	0.115035
LRATD1	3.01709e-06	0.183119	0.554	0.268	0.118155
PAXBP1-AS1	3.01897e-06	0.712002	0.736	0.528	0.118229
SCAMP5	3.02109e-06	1.63253	0.463	0.22	0.118312
C16orf71	3.02485e-06	1.33859	0.385	0.163	0.118459
AGO4	3.03556e-06	0.421032	0.788	0.593	0.118879
HPS1	3.04379e-06	1.43048	0.333	0.114	0.119201
TECPR1	3.04979e-06	0.788505	0.58	0.333	0.119436
MUSK	3.07883e-06	0.574016	0.68	0.463	0.120573
B3GNTL1	3.08353e-06	0.428887	0.576	0.35	0.120757
GPC6	3.09933e-06	0.362062	0.909	0.862	0.121376
ACBD6	3.10522e-06	0.463598	0.844	0.699	0.121607
PLEKHG5	3.12386e-06	0.776837	0.541	0.293	0.122337
MMP7	3.14262e-06	-5.26111	0.004	0.106	0.123071
ANKRD30BL	3.14965e-06	0.758732	0.675	0.423	0.123347
APP	3.15567e-06	0.377476	0.9	0.894	0.123582
MAFB	3.17436e-06	-4.37561	0.117	0.293	0.124314
LURAP1L	3.18442e-06	0.715038	0.636	0.439	0.124708
TPGS1	3.18782e-06	0.779874	0.494	0.228	0.124841
TDRD15	3.21398e-06	0.645188	0.303	0.081	0.125866
PEX10	3.23011e-06	1.49097	0.463	0.22	0.126497
LINC00377	3.26371e-06	0.900358	0.654	0.398	0.127813
KIF7	3.30429e-06	0.671663	0.667	0.415	0.129403
PRDM15	3.3099e-06	0.428077	0.545	0.285	0.129622
NECAB1	3.31577e-06	-4.25596	0.143	0.317	0.129852
SACS-AS1	3.31663e-06	2.14009	0.29	0.081	0.129886
ZNF566	3.34006e-06	1.04042	0.641	0.374	0.130803
PELP1	3.34911e-06	0.449638	0.615	0.35	0.131158
VPS9D1	3.37081e-06	0.565052	0.628	0.374	0.132008
BLCAP	3.40118e-06	-0.400421	0.732	0.561	0.133197
IKBKE	3.42034e-06	0.707998	0.433	0.187	0.133947
GPT2	3.42149e-06	0.738087	0.636	0.39	0.133992
SCD	3.44643e-06	1.14577	0.615	0.341	0.134969
HNF1B	3.46921e-06	-4.37617	0.13	0.301	0.135861
SEPTIN6	3.46982e-06	0.68738	0.81	0.642	0.135885
SAMMSON	3.47858e-06	0.944648	0.537	0.293	0.136228
CPHL1P	3.47878e-06	1.92152	0.173	0.008	0.136236
YY1P1	3.49283e-06	2.3372	0.251	0.057	0.136786
GFPT2	3.49361e-06	1.37517	0.45	0.203	0.136817
RPS2P4	3.50204e-06	0.904141	0.364	0.138	0.137147
B3GNT7	3.51631e-06	1.65305	0.203	0.024	0.137706
CABYR	3.55021e-06	0.7633	0.433	0.187	0.139033
PRODH2	3.55898e-06	-3.96315	0.017	0.138	0.139377
STX18-AS1	3.56398e-06	0.602068	0.779	0.61	0.139572
DACT2	3.64495e-06	-3.01752	0.069	0.236	0.142744
NBPF12	3.67765e-06	0.512283	0.844	0.756	0.144024
LINC02197	3.69977e-06	0.124836	0.455	0.203	0.14489
NOXRED1	3.71245e-06	0.524223	0.528	0.26	0.145387
ARHGAP44	3.78368e-06	0.672283	0.74	0.561	0.148177
ZMYM2	3.78524e-06	0.47635	0.896	0.862	0.148238
GNAL	3.87773e-06	1.00451	0.701	0.512	0.15186
SNHG20	3.89367e-06	0.485631	0.519	0.26	0.152484
CHKB-DT	3.90291e-06	1.08139	0.407	0.195	0.152846
JPH4	3.92344e-06	1.23554	0.446	0.211	0.15365
CACNG4	3.93025e-06	1.06109	0.459	0.211	0.153916
SYT16	3.93772e-06	0.652971	0.597	0.333	0.154209
TTC6	3.94874e-06	-0.112862	0.515	0.252	0.15464
UBAC2	4.01089e-06	0.431838	0.887	0.821	0.157074
RN7SL580P	4.05833e-06	-3.40353	0	0.089	0.158932
KCNA1	4.05833e-06	-3.07119	0	0.089	0.158932
IRF8	4.05833e-06	-2.02342	0	0.089	0.158932
RPL21P133	4.05833e-06	-3.44019	0	0.089	0.158932
SLC35G1	4.09059e-06	1.03486	0.58	0.358	0.160196
ODF3L2	4.16417e-06	1.51749	0.156	0	0.163077
NXF2B	4.18433e-06	0.948661	0.32	0.098	0.163867
STAT4	4.24196e-06	-0.720818	0.567	0.285	0.166124
DCDC2	4.26469e-06	-2.427	0.615	0.626	0.167014
CD320	4.27108e-06	1.45536	0.481	0.244	0.167264
SLC7A6	4.29172e-06	0.84026	0.645	0.398	0.168073
SLC29A4	4.29637e-06	1.28184	0.368	0.13	0.168255
MRPS9-AS2	4.32007e-06	1.84669	0.325	0.114	0.169183
ADGRF5	4.32009e-06	-4.74766	0.065	0.22	0.169183
PGM5P4	4.32423e-06	0.687941	0.429	0.179	0.169345
SESN3	4.33502e-06	0.436746	0.883	0.813	0.169768
FNDC5	4.33539e-06	-0.527894	0.368	0.138	0.169783
ZNF662	4.3398e-06	0.905377	0.524	0.285	0.169955
LINC01312	4.39762e-06	0.728319	0.476	0.211	0.17222
RN7SL263P	4.40848e-06	0.910735	0.42	0.171	0.172645
ALG1L	4.44263e-06	0.812777	0.481	0.236	0.173982
SLC43A3	4.48467e-06	0.667164	0.385	0.138	0.175629
SEPTIN1	4.49045e-06	0.772707	0.472	0.22	0.175855
PPM1K	4.49432e-06	0.946887	0.593	0.366	0.176007
CXCL17	4.50084e-06	0.560598	0.463	0.22	0.176262
FER1L5	4.51487e-06	0.579763	0.446	0.195	0.176811
CHKB	4.54148e-06	0.586315	0.58	0.325	0.177853
SYPL2	4.57083e-06	-4.36273	0.03	0.163	0.179003
SLFN11	4.59844e-06	-3.99714	0.017	0.138	0.180084
CYP26C1	4.61812e-06	1.27797	0.173	0.008	0.180855
SLAIN1	4.69286e-06	0.834696	0.706	0.48	0.183782
CNOT6	4.71272e-06	0.61023	0.844	0.699	0.184559
ANKS3	4.71805e-06	0.315686	0.706	0.48	0.184768
CLPB	4.73817e-06	0.512082	0.545	0.317	0.185556
RHPN1	4.75036e-06	1.03948	0.537	0.301	0.186034
ESRRB	4.76263e-06	0.386784	0.506	0.228	0.186514
GGA1	4.81379e-06	0.57199	0.732	0.545	0.188518
MRAP	4.82349e-06	0.559343	0.407	0.179	0.188898
MIR181A2HG	4.82439e-06	0.423778	0.844	0.715	0.188933
SH3GL3	4.85981e-06	0.474774	0.688	0.48	0.19032
FRY-AS1	4.91051e-06	-3.32868	0.069	0.228	0.192305
ZFP2	4.95288e-06	0.367309	0.537	0.285	0.193965
CCS	4.97354e-06	0.575549	0.662	0.423	0.194774
TLE4	4.97655e-06	0.499732	0.861	0.732	0.194891
NRROS	4.97698e-06	0.346681	0.234	0.041	0.194909
CYP2R1	4.98055e-06	0.94586	0.515	0.268	0.195048
CAPN8	4.99334e-06	-3.51282	0.039	0.179	0.195549
ARMH1	4.99978e-06	0.9082	0.541	0.293	0.195801
STON2	5.02175e-06	-2.97623	0.481	0.537	0.196662
IDH2	5.03785e-06	0.581641	0.654	0.423	0.197292
CLUL1	5.07737e-06	1.55961	0.394	0.171	0.19884
ATXN10	5.10123e-06	0.404581	0.887	0.821	0.199774
STRN3	5.10636e-06	0.406995	0.874	0.805	0.199975
PLXNA1	5.12052e-06	1.00341	0.636	0.374	0.20053
PCCA	5.17921e-06	0.564278	0.9	0.821	0.202828
INVS	5.19902e-06	0.568585	0.853	0.74	0.203604
FAM227A	5.26002e-06	0.572459	0.758	0.528	0.205993
PIK3IP1-DT	5.26214e-06	0.308851	0.567	0.317	0.206076
GOLM1	5.2913e-06	0.597011	0.853	0.707	0.207218
RPL13P12	5.29529e-06	0.848792	0.701	0.439	0.207374
SCUBE2	5.2972e-06	1.25194	0.385	0.171	0.207449
LINC01359	5.42036e-06	0.459303	0.42	0.179	0.212272
KRT80	5.44233e-06	-2.64203	0.009	0.114	0.213133
WDR11-AS1	5.44268e-06	0.248418	0.706	0.512	0.213146
CEBPB	5.45289e-06	-0.451859	0.078	0.244	0.213546
NUP50-DT	5.47313e-06	0.819901	0.623	0.382	0.214339
ACSM6	5.47566e-06	0.553016	0.576	0.309	0.214438
VCAM1	5.49235e-06	-4.76163	0.039	0.179	0.215091
ZFYVE9	5.49554e-06	0.596109	0.823	0.724	0.215216
SLC29A2	5.53614e-06	0.827193	0.528	0.276	0.216806
PRKG2	5.58324e-06	1.10716	0.463	0.211	0.218651
KLHL7	5.61615e-06	0.479307	0.758	0.553	0.21994
CD37	5.6217e-06	0.523179	0.563	0.317	0.220157
ARID3B	5.63358e-06	0.755241	0.727	0.472	0.220622
KCNQ4	5.64595e-06	-2.86802	0.078	0.244	0.221107
DOC2A	5.65205e-06	2.44465	0.294	0.089	0.221346
TEC	5.67248e-06	-2.83064	0.247	0.407	0.222146
ZNF618	5.69189e-06	0.670112	0.81	0.707	0.222906
ACAA1	5.70064e-06	0.711884	0.519	0.26	0.223248
CD276	5.72822e-06	0.699772	0.723	0.496	0.224328
MYH11	5.76012e-06	0.994892	0.537	0.301	0.225578
ATAD3A	5.77355e-06	1.24151	0.485	0.252	0.226104
DMWD	5.87556e-06	0.436424	0.61	0.325	0.230099
FSCN1	5.89664e-06	0.289201	0.589	0.333	0.230924
C14orf132	5.90008e-06	0.311824	0.58	0.293	0.231059
LINC02235	5.91559e-06	0.867055	0.39	0.163	0.231666
NGFR	5.93963e-06	-0.406043	0.42	0.154	0.232608
CCDC138	5.94672e-06	0.459527	0.792	0.642	0.232886
ADAMTS2	5.96081e-06	0.932539	0.563	0.301	0.233437
DOCK7	5.97514e-06	0.44729	0.857	0.805	0.233998
RAB1A	6.07418e-06	-0.545387	0.797	0.78	0.237877
NRK	6.07738e-06	1.37032	0.472	0.236	0.238003
F10	6.09316e-06	1.48522	0.307	0.106	0.23862
LRP4	6.10393e-06	0.875986	0.749	0.52	0.239042
LINC02306	6.12401e-06	1.22142	0.697	0.496	0.239828
FAM186B	6.13651e-06	0.772749	0.485	0.26	0.240318
SRCIN1	6.15831e-06	0.671935	0.515	0.268	0.241172
PRPF4B	6.19315e-06	-0.797183	0.779	0.78	0.242536
INTS6	6.32103e-06	0.337809	0.805	0.675	0.247544
WSCD1	6.34313e-06	0.626576	0.502	0.244	0.24841
TMTC1	6.372e-06	0.606201	0.827	0.691	0.24954
BRSK1	6.40065e-06	0.696985	0.455	0.203	0.250662
EYA2	6.4026e-06	0.77618	0.528	0.309	0.250739
FIGN	6.4048e-06	-0.298609	0.658	0.285	0.250825
NNAT	6.40556e-06	-0.183464	0.71	0.472	0.250854
PINK1	6.43501e-06	0.947103	0.511	0.26	0.252008
C22orf34	6.45823e-06	2.6807	0.368	0.171	0.252917
CHRNA5	6.47161e-06	1.23571	0.515	0.244	0.253441
FBXL19	6.49126e-06	0.42001	0.55	0.309	0.254211
TTPA	6.56761e-06	1.24525	0.355	0.146	0.257201
ATAD2B	6.6462e-06	0.531348	0.853	0.707	0.260279
DGKZ	6.65458e-06	0.545874	0.619	0.39	0.260607
CSPG4	6.67753e-06	1.66405	0.338	0.13	0.261505
PPA2	6.7039e-06	0.294598	0.84	0.74	0.262538
TMEM117	6.76001e-06	0.761399	0.792	0.691	0.264736
RCBTB1	6.78679e-06	0.810911	0.597	0.382	0.265784
ITIH4	6.80889e-06	1.09492	0.333	0.122	0.26665
H6PD	6.82066e-06	0.697909	0.623	0.358	0.267111
ELF3	6.84904e-06	-3.97886	0.039	0.179	0.268222
RUSF1	6.87722e-06	0.549756	0.537	0.285	0.269326
DNAAF2	6.89712e-06	1.08401	0.554	0.309	0.270105
RCC2	6.92369e-06	0.498919	0.792	0.618	0.271146
AP1AR	6.9549e-06	0.235343	0.658	0.415	0.272368
RNASEH2B-AS1	6.96699e-06	0.271879	0.519	0.252	0.272841
RPL10P9	7.00757e-06	1.2081	0.758	0.593	0.274431
UBE2L3	7.02223e-06	0.282937	0.688	0.439	0.275005
RPS2P55	7.11013e-06	0.412898	0.71	0.496	0.278447
A2M	7.11566e-06	0.474499	0.615	0.317	0.278664
HSPA1A	7.12617e-06	-1.96352	0.519	0.593	0.279075
MCM5	7.13135e-06	0.734839	0.545	0.285	0.279278
KTN1-AS1	7.14895e-06	0.828701	0.476	0.252	0.279967
RNF182	7.2068e-06	0.219676	0.416	0.171	0.282233
CD99P1	7.29068e-06	0.76429	0.576	0.366	0.285518
CLCN3P1	7.34788e-06	0.447696	0.589	0.374	0.287758
GPR137C	7.34847e-06	0.570511	0.745	0.561	0.287781
METTL22	7.34943e-06	0.643278	0.606	0.374	0.287818
NPHS1	7.36316e-06	-5.99725	0.182	0.35	0.288356
ZBTB1	7.36368e-06	0.651234	0.74	0.496	0.288376
ESPNL	7.41021e-06	1.88931	0.19	0.024	0.290198
PABPC5	7.47725e-06	1.60932	0.229	0.041	0.292824
PARP8	7.50664e-06	-0.115072	0.684	0.463	0.293975
PPARGC1A	7.53566e-06	-3.48727	0.19	0.366	0.295112
IVD	7.55086e-06	0.194917	0.697	0.463	0.295707
HCG27	7.65636e-06	-2.54295	0.026	0.154	0.299838
MTMR9LP	7.65721e-06	1.9273	0.468	0.236	0.299872
LINC00636	7.66859e-06	0.936696	0.407	0.171	0.300317
PHF2	7.69659e-06	0.616308	0.688	0.463	0.301414
LINC02251	7.73331e-06	2.36903	0.216	0.041	0.302852
SEC14L4	7.86277e-06	0.998706	0.238	0.049	0.307922
OR51H1	7.873e-06	1.04819	0.294	0.081	0.308322
ZNF446	7.88693e-06	1.0392	0.442	0.211	0.308868
ATG9A	7.95331e-06	0.936818	0.463	0.236	0.311467
MRPL28	7.98003e-06	0.268096	0.498	0.228	0.312514
TGFB3	8.00423e-06	0.979045	0.42	0.203	0.313462
TNFRSF18	8.01039e-06	2.16356	0.19	0.024	0.313703
SNAPC4	8.03584e-06	1.05013	0.602	0.35	0.3147
BAZ1A	8.04526e-06	0.531536	0.784	0.61	0.315068
ZNF286B	8.07114e-06	0.604093	0.701	0.472	0.316082
SGCE	8.1263e-06	0.415682	0.879	0.78	0.318242
HES4	8.13677e-06	-2.18136	0.29	0.455	0.318652
TMEM101	8.16579e-06	1.16577	0.498	0.293	0.319788
PTPN9	8.16643e-06	0.688578	0.762	0.618	0.319814
NRCAM	8.1695e-06	-2.07129	0.515	0.577	0.319934
ITGB1-DT	8.17673e-06	1.47318	0.346	0.13	0.320217
ADAMTS20	8.22584e-06	1.02871	0.589	0.382	0.32214
LINC02798	8.25371e-06	0.330983	0.619	0.35	0.323232
HSPA6	8.26251e-06	-2.59062	0.013	0.122	0.323576
GRM7-AS1	8.28039e-06	1.37081	0.221	0.041	0.324277
CAPN10	8.28525e-06	0.848137	0.567	0.309	0.324467
INS-IGF2	8.29167e-06	0.338421	0.537	0.252	0.324718
DLEU1	8.52785e-06	0.265515	0.879	0.862	0.333968
SUGT1P3	8.54853e-06	0.678287	0.684	0.455	0.334778
RAPGEF5	8.57287e-06	1.11037	0.766	0.683	0.335731
GABPB1-IT1	8.60282e-06	0.353398	0.584	0.341	0.336904
CCDC65	8.63923e-06	0.315304	0.775	0.602	0.338329
RGS5	8.65596e-06	0.533655	0.732	0.52	0.338985
RABL6	8.68801e-06	0.498518	0.758	0.618	0.34024
CYYR1	8.72243e-06	0.254258	0.727	0.496	0.341588
CHCHD6	8.73278e-06	0.191904	0.779	0.577	0.341993
C20orf96	8.74495e-06	0.459723	0.628	0.382	0.34247
GOLGA2P7	8.76359e-06	0.570746	0.797	0.683	0.3432
PCK1	8.77433e-06	-3.19895	0.004	0.098	0.34362
CSPG4P11	8.82285e-06	1.14881	0.368	0.163	0.34552
ASIC1	8.82456e-06	1.10451	0.342	0.114	0.345588
WARS1	8.84992e-06	0.229402	0.502	0.26	0.346581
PRR16	8.86321e-06	0.945771	0.359	0.146	0.347101
FOXO3B	8.87841e-06	1.29692	0.532	0.301	0.347696
TUFM	8.89442e-06	0.63175	0.628	0.407	0.348323
KAT6B	8.90244e-06	0.424909	0.913	0.846	0.348637
NR2F1-AS1	8.91031e-06	0.429912	0.857	0.748	0.348946
MBOAT1	8.91401e-06	0.509463	0.697	0.447	0.34909
CDRT4	8.95293e-06	0.624998	0.745	0.52	0.350615
OVCH1	8.9623e-06	0.241774	0.351	0.13	0.350982
MORN4	8.96514e-06	0.815749	0.554	0.325	0.351093
ESYT2	9.04842e-06	-0.982718	0.74	0.715	0.354354
HLA-DOA	9.04999e-06	1.51111	0.177	0.016	0.354416
RMI2	9.08713e-06	0.555789	0.597	0.333	0.35587
NPL	9.09866e-06	2.21578	0.247	0.065	0.356322
RRBP1	9.13882e-06	-0.881428	0.693	0.707	0.357894
SETD9	9.14118e-06	0.58192	0.437	0.203	0.357987
BDH2	9.19698e-06	0.672385	0.68	0.439	0.360172
PLAC8L1	9.23114e-06	0.842756	0.446	0.22	0.36151
MAPK8IP1	9.2334e-06	1.05299	0.394	0.163	0.361598
SORCS2	9.24161e-06	0.584712	0.71	0.48	0.36192
TEPSIN	9.24778e-06	1.70193	0.377	0.154	0.362162
ADSL	9.32937e-06	0.485873	0.68	0.455	0.365357
RAB8B	9.35985e-06	0.521949	0.654	0.398	0.36655
CARD8	9.45489e-06	0.606065	0.688	0.455	0.370272
HSPE1P27	9.47616e-06	1.28152	0.342	0.13	0.371105
ZNF720	9.47634e-06	0.679844	0.732	0.488	0.371112
FSIP2-AS2	9.54543e-06	1.25185	0.411	0.195	0.373818
CLDN3	9.6074e-06	-2.3147	0.108	0.285	0.376245
SPTBN1-AS1	9.72753e-06	0.626607	0.645	0.35	0.38095
RTN1	9.74181e-06	-0.266659	0.502	0.26	0.381509
MEX3B	9.78001e-06	0.793332	0.416	0.163	0.383005
LY75	9.78223e-06	-2.32611	0.004	0.098	0.383092
TFAP2B	9.78223e-06	-2.80448	0.004	0.098	0.383092
IRX6	9.82366e-06	-2.52457	0.013	0.122	0.384714
MMD	9.8245e-06	0.463901	0.498	0.268	0.384747
TAF4	9.82495e-06	0.617167	0.649	0.423	0.384765
BAZ2B	9.82504e-06	0.224041	0.922	0.902	0.384768
LRRC49	9.84415e-06	0.615052	0.671	0.455	0.385517
ZFC3H1	9.91475e-06	-0.520975	0.827	0.813	0.388282
NLGN4Y-AS1	9.95402e-06	0.667834	0.251	0.057	0.38982
NPSR1	1.00036e-05	0.327239	0.494	0.252	0.391759
FBXL19-AS1	1.00271e-05	-0.595727	0.355	0.146	0.392682
LANCL2	1.00822e-05	0.581489	0.71	0.528	0.394839
GPRC5A	1.0085e-05	-2.93467	0.1	0.26	0.39495
BCAT1	1.01168e-05	0.170335	0.545	0.285	0.396192
BACH1-AS1	1.01205e-05	1.13839	0.342	0.122	0.396339
ADH6	1.0149e-05	-0.639223	0.459	0.211	0.397457
PDE1C	1.01599e-05	0.822536	0.758	0.545	0.397883
FMN1	1.01648e-05	-0.282818	0.81	0.553	0.398072
CEP170	1.02138e-05	0.468665	0.861	0.732	0.399993
PLCG1-AS1	1.02358e-05	0.609578	0.727	0.553	0.400855
SLC25A51	1.02447e-05	0.235991	0.502	0.268	0.401201
FSD2	1.02463e-05	0.942864	0.524	0.26	0.401267
DHX30	1.02687e-05	0.636841	0.714	0.504	0.402145
GOLGA6L9	1.02706e-05	0.764397	0.68	0.423	0.402218
PFAS	1.02932e-05	0.619609	0.485	0.244	0.403101
RSKR	1.02975e-05	0.533839	0.558	0.309	0.403272
ZNF286A	1.03219e-05	0.790638	0.701	0.528	0.404224
RPS6KB2	1.03372e-05	1.46329	0.403	0.179	0.404825
GUSBP1	1.03604e-05	0.300192	0.931	0.927	0.405732
MFSD4A	1.04999e-05	0.583185	0.489	0.236	0.411199
FKTN	1.05107e-05	0.751688	0.74	0.553	0.411621
PTPRR	1.0553e-05	1.22241	0.424	0.187	0.413278
SPRED1	1.07177e-05	0.664955	0.831	0.715	0.419727
C21orf91	1.07749e-05	0.198905	0.506	0.26	0.421966
CWC27	1.08123e-05	0.419637	0.835	0.699	0.423431
CEBPD	1.09776e-05	-2.7431	0.074	0.228	0.429904
TMEM108-AS1	1.10123e-05	1.97818	0.173	0.016	0.431265
NME4	1.10198e-05	0.204239	0.476	0.244	0.431559
GRTP1-AS1	1.10532e-05	0.929159	0.398	0.171	0.432867
CCDC157	1.10823e-05	0.84925	0.368	0.154	0.434006
PACS2	1.10992e-05	0.484493	0.745	0.537	0.434668
NIPBL-DT	1.11138e-05	0.754352	0.498	0.252	0.43524
DUS2	1.11793e-05	0.437878	0.481	0.244	0.437804
LINC02250	1.12093e-05	0.693136	0.667	0.415	0.438977
PCDHB14	1.12128e-05	1.22303	0.429	0.211	0.439117
RPL7A	1.12292e-05	0.569943	0.913	0.846	0.439759
DPYSL4	1.12826e-05	1.75582	0.225	0.041	0.441848
DCAF12	1.12847e-05	0.598274	0.55	0.317	0.441931
NIPAL4	1.1291e-05	1.33832	0.16	0.008	0.442179
LMNB1	1.13504e-05	0.975422	0.649	0.39	0.444504
LETM1	1.14361e-05	0.735213	0.58	0.333	0.447862
ELAVL4-AS1	1.14542e-05	1.6689	0.143	0	0.448571
ERVMER34-1	1.14542e-05	1.91228	0.143	0	0.448571
LRTM2	1.14542e-05	2.1706	0.143	0	0.448571
LINC02418	1.14542e-05	1.13321	0.143	0	0.448571
LINC01653	1.14674e-05	-5.06013	0	0.081	0.449086
CFAP65	1.14674e-05	-3.51725	0	0.081	0.449086
IGFBP1	1.14674e-05	-5.00254	0	0.081	0.449086
CARM1P1	1.15015e-05	2.15564	0.199	0.033	0.450421
ADGRL3-AS1	1.15021e-05	0.419479	0.312	0.106	0.450446
EDRF1-AS1	1.15053e-05	0.500543	0.667	0.415	0.450571
CNTFR	1.15081e-05	0.280555	0.532	0.236	0.450681
RPS27P29	1.15615e-05	0.347559	0.29	0.081	0.452771
IQSEC3	1.15938e-05	0.999453	0.407	0.171	0.454036
SBSPON	1.1605e-05	-2.61951	0.29	0.439	0.454476
ANGEL1	1.16409e-05	0.875415	0.576	0.333	0.455881
LINC01238	1.16562e-05	0.168604	0.251	0.065	0.456481
LYG2	1.16749e-05	-0.488868	0.606	0.366	0.457211
DRAXIN	1.17015e-05	-1.45787	0.359	0.13	0.458255
LINC00971	1.1709e-05	1.05396	0.359	0.138	0.45855
SLC5A4-AS1	1.17573e-05	1.33579	0.368	0.163	0.460439
MYO18B	1.19038e-05	0.541706	0.333	0.122	0.466175
DOCK4-AS1	1.19525e-05	0.977045	0.511	0.268	0.468084
UTP4	1.19537e-05	0.546672	0.701	0.439	0.468131
MAN2A2	1.19645e-05	0.821175	0.554	0.301	0.468555
HSD11B1-AS1	1.20573e-05	-3.20072	0.022	0.138	0.472187
TEX9	1.20939e-05	0.616993	0.827	0.618	0.473621
MROH9	1.21678e-05	-0.386015	0.424	0.187	0.476517
ERCC2	1.21795e-05	0.673024	0.532	0.293	0.476972
DPF2	1.21801e-05	0.979481	0.628	0.358	0.476995
RN7SK	1.21873e-05	-1.18577	0.688	0.707	0.477279
RPSAP19	1.22012e-05	0.991519	0.723	0.512	0.477824
RAMP2-AS1	1.22809e-05	0.635739	0.372	0.146	0.480945
EFNA4	1.2309e-05	0.897072	0.416	0.179	0.482044
RAPGEFL1	1.23573e-05	1.13671	0.506	0.276	0.483936
ASGR1	1.24293e-05	1.96754	0.234	0.049	0.486755
MIOS	1.26863e-05	0.841654	0.68	0.447	0.496821
KRT18P12	1.28213e-05	-0.206682	0.511	0.276	0.502108
SLFNL1-AS1	1.28226e-05	0.96283	0.597	0.366	0.502157
HSD17B4	1.28545e-05	0.432304	0.727	0.528	0.503408
NALCN	1.2863e-05	0.734067	0.606	0.407	0.503742
BIRC3	1.2897e-05	-3.56284	0.035	0.163	0.505072
PCDHGC5	1.29054e-05	-0.106821	0.437	0.195	0.505399
MVB12B	1.29139e-05	0.546794	0.788	0.65	0.505733
HRH2	1.29483e-05	0.578348	0.481	0.228	0.50708
HSP90B1	1.29631e-05	-0.926945	0.814	0.78	0.507663
GSDME	1.30125e-05	0.294866	0.61	0.333	0.509594
TTLL1-AS1	1.30212e-05	1.11789	0.26	0.073	0.509936
ATP12A	1.30296e-05	0.605146	0.532	0.285	0.510266
YEATS2	1.30383e-05	0.449582	0.853	0.715	0.510606
SLC27A4	1.31336e-05	0.806688	0.506	0.276	0.514337
MAP7	1.32502e-05	-1.66939	0.498	0.602	0.518906
NDUFA6-DT	1.34324e-05	0.42348	0.615	0.374	0.526038
RPS20P22	1.34355e-05	1.35608	0.368	0.154	0.526159
P3H2-AS1	1.34446e-05	-2.28201	0.061	0.211	0.526516
SAT1	1.34674e-05	-2.3566	0.537	0.561	0.527411
CERK	1.34704e-05	0.568443	0.693	0.472	0.527529
FOXG1-AS1	1.35022e-05	3.74197	0.221	0.049	0.528773
PCCA-DT	1.35999e-05	1.09883	0.468	0.236	0.5326
CLDN20	1.361e-05	0.461425	0.649	0.439	0.532996
CTPS2	1.37053e-05	0.606928	0.801	0.65	0.536728
RPS7P11	1.38051e-05	0.846012	0.554	0.285	0.540635
LTB4R	1.39039e-05	1.35146	0.394	0.179	0.544504
QSOX1	1.39851e-05	0.452706	0.667	0.439	0.547683
PICART1	1.39984e-05	-1.79447	0.017	0.13	0.548204
SCARA5	1.40608e-05	2.20547	0.234	0.057	0.55065
ZBTB48	1.41197e-05	0.433431	0.485	0.244	0.552956
REEP2	1.415e-05	0.616868	0.463	0.244	0.554143
ANXA2	1.42147e-05	-2.99823	0.277	0.415	0.556678
BRD3	1.42199e-05	0.716903	0.749	0.512	0.556878
XAF1	1.43417e-05	-3.51145	0.03	0.154	0.561649
CEACAM8	1.43445e-05	1.22229	0.156	0.008	0.56176
ITPR1	1.43927e-05	0.26588	0.905	0.764	0.563647
C7orf57	1.43928e-05	-3.17701	0.009	0.106	0.56365
FAM53B-AS1	1.44623e-05	1.05659	0.481	0.26	0.566372
CXCL14	1.45057e-05	-2.97581	0.065	0.211	0.56807
LINC02119	1.45825e-05	1.39369	0.316	0.114	0.571081
MIR17HG	1.45994e-05	0.776042	0.563	0.325	0.571742
TBC1D30	1.47956e-05	0.583793	0.537	0.268	0.579424
CAD	1.48043e-05	1.12433	0.602	0.374	0.579766
ARL10	1.48822e-05	0.445569	0.602	0.374	0.582817
LINC02056	1.49696e-05	0.637623	0.416	0.179	0.586241
SCLY	1.50205e-05	0.597165	0.688	0.463	0.588232
COL4A3	1.50392e-05	-4.21966	0.411	0.504	0.588966
GADD45B	1.52936e-05	-2.07589	0.022	0.138	0.598928
CACFD1	1.53771e-05	1.09463	0.407	0.187	0.602199
RSL1D1-DT	1.54021e-05	0.486466	0.784	0.61	0.603178
SORD2P	1.54072e-05	0.81009	0.307	0.106	0.603376
SNX25	1.54243e-05	-1.05403	0.719	0.74	0.604045
NFE2L2	1.54802e-05	-1.34172	0.688	0.675	0.606235
AARS2	1.54816e-05	0.997767	0.537	0.301	0.60629
KDM4D	1.55108e-05	1.03518	0.299	0.098	0.607436
CD24	1.56679e-05	0.416477	0.753	0.439	0.613588
SIM2	1.56885e-05	0.466799	0.805	0.561	0.614393
NOTCH2	1.59487e-05	-1.24866	0.831	0.846	0.624584
LINC00368	1.60026e-05	1.49317	0.139	0	0.626692
SAC3D1	1.60159e-05	1.07134	0.351	0.138	0.627214
LINC01341	1.60533e-05	0.694692	0.39	0.171	0.62868
PPM1F	1.60776e-05	0.20434	0.532	0.309	0.629632
ANKRD20A18P	1.60932e-05	1.99698	0.247	0.065	0.630242
MICOS10	1.61089e-05	0.49819	0.74	0.545	0.630855
PLEKHB2	1.61145e-05	-2.3392	0.697	0.659	0.631077
EMILIN3	1.61229e-05	0.85265	0.307	0.098	0.631403
AKR1E2	1.61613e-05	0.565868	0.368	0.154	0.632909
KAZALD1	1.61691e-05	1.40065	0.255	0.065	0.633212
CHN2-AS1	1.61802e-05	0.542593	0.403	0.171	0.633648
NEURL4	1.62091e-05	1.10995	0.411	0.187	0.634781
ARID4B	1.64089e-05	0.218194	0.922	0.837	0.642606
MPP2	1.64133e-05	-1.0391	0.429	0.195	0.642777
DLEU7	1.64462e-05	0.322936	0.771	0.553	0.644066
H2BC20P	1.64925e-05	0.8389	0.567	0.341	0.645878
CNBD1	1.6557e-05	0.251809	0.628	0.415	0.648405
KMT2E	1.66694e-05	-0.385387	0.909	0.894	0.652805
CLHC1	1.67342e-05	0.67365	0.693	0.52	0.655347
SEMA4F	1.68548e-05	1.32684	0.42	0.203	0.660066
BMPER	1.68955e-05	1.25846	0.745	0.537	0.661663
ZNF768	1.7093e-05	1.14443	0.424	0.203	0.669397
COL9A2	1.71102e-05	0.976881	0.502	0.244	0.670069
ANGPTL7	1.73055e-05	1.40622	0.355	0.146	0.677716
SPANXA2-OT1	1.74804e-05	0.830331	0.662	0.431	0.684566
COMMD4	1.75265e-05	1.27525	0.463	0.244	0.686371
DCLRE1C	1.76866e-05	0.428507	0.788	0.626	0.692643
HOTAIR	1.77345e-05	1.55781	0.299	0.098	0.694517
ONECUT2	1.77595e-05	-0.318117	0.312	0.098	0.695497
ATG4C	1.78043e-05	0.90148	0.675	0.447	0.697253
KCNH2	1.80521e-05	0.781269	0.455	0.195	0.706956
PBX1	1.80834e-05	0.362186	0.948	0.894	0.708183
SLFNL1	1.80906e-05	0.616862	0.541	0.317	0.708463
SOX8	1.82262e-05	0.435106	0.216	0.041	0.713775
RPL5P18	1.84445e-05	0.926234	0.242	0.057	0.722325
TRIM36	1.85352e-05	-1.2597	0.32	0.122	0.725875
TMEM182	1.86028e-05	0.206844	0.706	0.463	0.728522
LINC01499	1.8627e-05	1.92062	0.299	0.106	0.729471
ADNP2	1.88369e-05	0.909967	0.619	0.39	0.73769
VAC14	1.89251e-05	0.827423	0.636	0.382	0.741145
GCSIR	1.89519e-05	1.1908	0.156	0.008	0.742196
LMF1	1.90024e-05	0.702827	0.649	0.439	0.744171
SLC4A3	1.91761e-05	0.421688	0.32	0.106	0.750976
NAGPA	1.9229e-05	1.46663	0.398	0.187	0.753047
SLC10A7	1.93381e-05	0.584426	0.736	0.512	0.757318
C8orf88	1.93595e-05	-1.49032	0.009	0.106	0.758156
CYS1	1.93794e-05	-3.95875	0.095	0.252	0.758938
SRCAP	1.94634e-05	0.227922	0.641	0.398	0.762228
FBLIM1	1.97727e-05	0.408203	0.632	0.398	0.774338
ZFY-AS1	1.98047e-05	0.881613	0.247	0.057	0.775593
DACT3	1.99679e-05	1.85233	0.303	0.098	0.781983
CNTNAP5	2.00148e-05	1.10639	0.623	0.374	0.783818
RPL21P11	2.01339e-05	0.618771	0.442	0.228	0.788485
ADAMTS1	2.01545e-05	-1.67571	0.273	0.423	0.78929
OGFOD3	2.02764e-05	0.732833	0.632	0.415	0.794064
FGD1	2.02964e-05	0.796504	0.693	0.447	0.794847
MARK1	2.04924e-05	0.699798	0.749	0.52	0.802523
C4B	2.0506e-05	-3.31645	0.074	0.22	0.803055
ZNF532	2.05102e-05	0.416379	0.823	0.748	0.803222
SNHG28	2.05362e-05	-1.6919	0.03	0.154	0.804241
PURG	2.05902e-05	0.717177	0.571	0.341	0.806354
ST7	2.05922e-05	0.840765	0.792	0.667	0.806433
LINC02885	2.06074e-05	0.271531	0.468	0.252	0.807027
NUDT11	2.07453e-05	2.0778	0.234	0.057	0.812429
ZNF385C	2.07943e-05	0.151981	0.571	0.333	0.814346
REC8	2.09021e-05	0.541135	0.519	0.268	0.818568
VIPR1	2.09333e-05	1.23401	0.152	0.008	0.81979
RPS2P7	2.09828e-05	0.721101	0.688	0.463	0.821729
LYSMD1	2.10356e-05	0.918853	0.342	0.138	0.823796
FXN	2.12333e-05	0.479952	0.39	0.179	0.831539
BMP7	2.13194e-05	-1.19984	0.619	0.65	0.83491
SHC4	2.13673e-05	0.191583	0.506	0.276	0.836788
XPO4	2.13835e-05	0.335813	0.81	0.699	0.837419
ANKRD23	2.14782e-05	0.647819	0.792	0.569	0.841128
UHRF2	2.15096e-05	0.432485	0.762	0.602	0.842361
BARX1	2.15131e-05	0.838611	0.242	0.057	0.842498
FAM43A	2.15305e-05	1.78789	0.338	0.138	0.843177
KIT	2.16213e-05	0.848752	0.359	0.146	0.846731
FBXO24	2.16412e-05	1.11894	0.273	0.081	0.847511
OLMALINC	2.16424e-05	0.533092	0.606	0.366	0.847559
TIRAP	2.16592e-05	0.491806	0.472	0.244	0.848217
AFAP1-AS1	2.16807e-05	0.920566	0.45	0.228	0.84906
PRKG1	2.16979e-05	0.619993	0.905	0.87	0.849732
YJEFN3	2.17537e-05	1.19871	0.39	0.171	0.851919
PVALEF	2.17698e-05	-0.200451	0.429	0.195	0.852549
LINC02201	2.19061e-05	0.741155	0.377	0.171	0.857887
B4GALT2	2.20132e-05	0.729025	0.463	0.236	0.862083
OTULIN	2.20295e-05	0.603949	0.719	0.48	0.862721
PKIA-AS1	2.21568e-05	0.508935	0.654	0.415	0.867704
GABBR2	2.22502e-05	1.22171	0.42	0.187	0.871362
GRIN2A	2.24053e-05	0.53229	0.645	0.382	0.877438
DMAC1	2.25987e-05	0.519994	0.571	0.374	0.88501
CLN3	2.26746e-05	0.715073	0.498	0.293	0.887982
RPL21P121	2.27979e-05	1.06104	0.385	0.163	0.892812
PIF1	2.28222e-05	1.97071	0.299	0.098	0.893762
PRRT3	2.29934e-05	0.889962	0.446	0.236	0.900468
PTPN3	2.30455e-05	-1.56083	0.641	0.65	0.902508
TVP23C	2.31088e-05	0.364177	0.775	0.561	0.904987
TBCAP2	2.32954e-05	2.02463	0.26	0.081	0.912296
UBA3	2.34068e-05	0.44237	0.753	0.537	0.916659
PDXP-DT	2.35042e-05	0.380066	0.359	0.13	0.92047
COL10A1	2.35829e-05	0.992839	0.654	0.39	0.923555
RPL18AP7	2.3608e-05	0.98391	0.39	0.179	0.924537
MAP3K5	2.36344e-05	-2.77463	0.377	0.496	0.925571
MIR205HG	2.40373e-05	-3.94222	0.004	0.089	0.941349
IRX2	2.40373e-05	-4.06251	0.004	0.089	0.941349
HESX1	2.41256e-05	0.721386	0.407	0.187	0.944808
ARID5A	2.41538e-05	0.271024	0.273	0.081	0.945912
PC	2.42961e-05	0.261017	0.489	0.244	0.951485
FJX1	2.43405e-05	1.63679	0.359	0.154	0.953223
CLN6	2.44286e-05	0.148519	0.571	0.325	0.956672
GREB1	2.44326e-05	0.40592	0.766	0.602	0.956828
PMEPA1	2.44838e-05	0.370229	0.619	0.341	0.958833
SFTPD-AS1	2.45014e-05	1.59474	0.152	0.008	0.959523
DIMT1	2.45425e-05	0.560895	0.723	0.537	0.961132
HAUS1	2.46095e-05	0.554837	0.61	0.358	0.963758
TMSB15B	2.4665e-05	0.663028	0.545	0.309	0.96593
SETMAR	2.46684e-05	1.24685	0.524	0.293	0.966064
CXXC4-AS1	2.47093e-05	1.45059	0.372	0.171	0.967666
ANKLE1	2.47419e-05	0.223756	0.221	0.049	0.968941
NEK3	2.49153e-05	1.03131	0.61	0.39	0.975732
ELOVL2	2.49438e-05	0.533704	0.706	0.504	0.976849
C1QTNF4	2.50816e-05	0.833694	0.411	0.187	0.982247
PPCDC	2.51706e-05	0.556186	0.753	0.528	0.985731
SH3BP2	2.51983e-05	0.662702	0.524	0.293	0.986814
PRTFDC1	2.52097e-05	0.612638	0.671	0.455	0.987264
C2CD4A	2.5267e-05	1.74888	0.169	0.016	0.989508
EBF1	2.55343e-05	0.667588	0.74	0.488	0.999974
C4orf51	2.62135e-05	0.646196	0.511	0.268	1
DSCR8	2.62271e-05	0.647259	0.472	0.252	1
CNNM3	2.63399e-05	0.958321	0.567	0.333	1
C2orf15	2.63414e-05	-0.612657	0.394	0.179	1
C2orf49-DT	2.64655e-05	0.901606	0.45	0.195	1
UBASH3B	2.64849e-05	0.507164	0.619	0.374	1
INMT	2.665e-05	0.540587	0.398	0.171	1
ITPRIPL1	2.66802e-05	1.59698	0.221	0.049	1
LINC02303	2.68454e-05	2.01201	0.234	0.057	1
SZT2	2.69029e-05	0.694428	0.645	0.366	1
CCDC88A	2.69196e-05	0.436723	0.853	0.764	1
RPL7P9	2.70503e-05	0.624834	0.887	0.715	1
KCNK2	2.73285e-05	0.625942	0.39	0.179	1
STARD7-AS1	2.74759e-05	0.169527	0.545	0.317	1
APBB1	2.75057e-05	-0.366707	0.506	0.276	1
PDE4DIPP3	2.76741e-05	-0.326469	0.29	0.098	1
EIF2D	2.7683e-05	0.58266	0.567	0.341	1
H1-10-AS1	2.77964e-05	1.39225	0.459	0.228	1
ACAD9	2.78925e-05	0.445227	0.727	0.528	1
LINC02591	2.79842e-05	0.600477	0.433	0.203	1
ILF3	2.79989e-05	0.245914	0.84	0.715	1
FDX2	2.80296e-05	1.53125	0.368	0.154	1
IQGAP1	2.80819e-05	-1.3287	0.641	0.65	1
MCM2	2.82027e-05	1.41267	0.481	0.252	1
ACAP3	2.82495e-05	0.889186	0.511	0.268	1
PI15	2.85826e-05	0.430755	0.645	0.366	1
NUDT4B	2.86454e-05	0.903676	0.615	0.407	1
TRDN-AS1	2.86898e-05	0.564446	0.468	0.236	1
PINK1-AS	2.87593e-05	1.23792	0.584	0.358	1
STAMBPL1	2.8858e-05	0.239291	0.558	0.333	1
LINC01410	2.88733e-05	0.207553	0.416	0.195	1
MSH2	2.903e-05	0.210366	0.827	0.74	1
MXRA5	2.90508e-05	1.08901	0.403	0.187	1
GAL3ST4	2.90902e-05	2.32263	0.299	0.098	1
GID4	2.91345e-05	-0.819407	0.398	0.195	1
MTFR1	2.92364e-05	0.289407	0.792	0.65	1
TMC3-AS1	2.93494e-05	-0.302995	0.39	0.171	1
ALG10B	2.94075e-05	0.670318	0.502	0.276	1
RPL23AP65	2.94465e-05	0.477706	0.355	0.138	1
TRMT5	2.94675e-05	1.54506	0.372	0.163	1
METAP1D	2.9608e-05	0.334281	0.628	0.398	1
ZBTB20	2.99773e-05	-0.595583	0.931	0.951	1
SORD	3.01134e-05	0.866525	0.498	0.293	1
CBY1	3.01758e-05	1.44764	0.61	0.358	1
LINC02048	3.01878e-05	0.71012	0.268	0.073	1
GLB1L2	3.02634e-05	1.18273	0.424	0.203	1
TXNL4A	3.03107e-05	0.512287	0.706	0.463	1
GSTK1	3.05436e-05	0.768997	0.645	0.423	1
SIX4	3.05695e-05	0.678169	0.459	0.22	1
ENO4	3.06817e-05	0.446526	0.714	0.488	1
IRS1	3.07499e-05	0.123568	0.597	0.398	1
LYRM1	3.07844e-05	0.435017	0.528	0.301	1
RBP2	3.08464e-05	0.447539	0.576	0.325	1
RPS2P17	3.10006e-05	0.688634	0.359	0.163	1
NECTIN3-AS1	3.10889e-05	0.413225	0.61	0.366	1
BRD3OS	3.10954e-05	0.836215	0.55	0.333	1
ZFY	3.11155e-05	0.845928	0.338	0.122	1
KCNK9	3.14722e-05	1.17011	0.39	0.171	1
UGCG	3.15483e-05	-1.58708	0.641	0.634	1
SCML2	3.17276e-05	0.734139	0.641	0.439	1
VPS4A	3.17543e-05	1.17891	0.602	0.35	1
KANK2	3.17657e-05	1.23007	0.524	0.276	1
RASA4	3.17803e-05	0.734823	0.571	0.317	1
SHISA8	3.18638e-05	-0.283785	0.299	0.098	1
DTX2	3.19526e-05	0.219694	0.545	0.317	1
ZBTB8OS	3.19974e-05	0.570914	0.74	0.488	1
RASA4B	3.20654e-05	0.287454	0.606	0.333	1
FAM89B	3.20816e-05	1.30886	0.39	0.187	1
COL23A1	3.21728e-05	0.594563	0.472	0.228	1
ITGAE	3.22045e-05	0.444282	0.541	0.293	1
PLPPR3	3.22643e-05	0.801475	0.511	0.268	1
WNT10A	3.23589e-05	-2.46426	0	0.073	1
NPY1R	3.23589e-05	-2.06798	0	0.073	1
ADGRF5-AS1	3.23589e-05	-3.45266	0	0.073	1
OSR2	3.23589e-05	-1.58807	0	0.073	1
LRRC75A	3.25046e-05	0.385492	0.714	0.48	1
LINC02664	3.25782e-05	-0.632607	0.372	0.163	1
CTIF	3.25993e-05	0.729245	0.74	0.512	1
LIPC-AS1	3.31416e-05	-1.83	0.022	0.13	1
LINC02703	3.31738e-05	0.782903	0.342	0.13	1
DYNC1I1	3.32293e-05	1.30506	0.532	0.285	1
SEMA5A-AS1	3.34194e-05	3.08449	0.19	0.033	1
C11orf49	3.35618e-05	0.351566	0.861	0.78	1
KLK8	3.36405e-05	-2.75685	0.017	0.122	1
SFRP2	3.36837e-05	0.433794	0.468	0.211	1
GGT3P	3.37166e-05	1.23561	0.403	0.187	1
GPR135	3.40336e-05	0.303418	0.545	0.341	1
ARHGEF15	3.41483e-05	1.26422	0.16	0.016	1
KCTD4	3.42027e-05	1.33917	0.364	0.163	1
UBE2Q2P12	3.4378e-05	1.47734	0.268	0.089	1
TTLL5	3.4547e-05	0.359417	0.866	0.732	1
SLX1B-SULT1A4	3.46221e-05	0.998762	0.654	0.439	1
NUAK2	3.48786e-05	-2.92229	0.117	0.276	1
TRMT9B	3.49074e-05	0.489734	0.645	0.415	1
MIR2052HG	3.51289e-05	0.453462	0.792	0.602	1
MRPS16	3.51987e-05	0.402002	0.632	0.382	1
AACSP1	3.53656e-05	1.07834	0.528	0.317	1
IRAK1	3.55309e-05	1.6425	0.472	0.252	1
FREM3	3.55518e-05	0.20373	0.623	0.398	1
ADAMTSL1	3.56092e-05	0.163881	0.784	0.561	1
LRRC8B	3.56334e-05	-0.151815	0.645	0.423	1
TBX15	3.5786e-05	0.431701	0.502	0.276	1
GAU1	3.61023e-05	0.423531	0.359	0.146	1
POMT2	3.61401e-05	0.397619	0.636	0.431	1
CBX8	3.63156e-05	1.391	0.307	0.106	1
ZNF19	3.63736e-05	0.654619	0.602	0.333	1
ADGRL1-AS1	3.63788e-05	0.741045	0.645	0.447	1
TNRC6B	3.65546e-05	0.2098	0.931	0.911	1
NPEPPS	3.67876e-05	-0.572536	0.848	0.862	1
TAB1	3.68632e-05	0.277224	0.597	0.358	1
ASB7	3.69871e-05	0.244217	0.623	0.382	1
LINC01250	3.7008e-05	-0.293699	0.463	0.252	1
DTWD1	3.70161e-05	0.722985	0.732	0.488	1
SLC39A11	3.70687e-05	-1.31055	0.671	0.667	1
NOP53	3.71449e-05	1.06704	0.706	0.512	1
USF3	3.73592e-05	0.259523	0.74	0.504	1
KREMEN1	3.7646e-05	0.458618	0.749	0.512	1
NCBP3	3.77397e-05	0.375794	0.758	0.561	1
GPR183	3.81516e-05	0.342892	0.455	0.211	1
SLC23A1	3.82553e-05	0.65421	0.455	0.228	1
EXT2	3.8319e-05	0.724789	0.684	0.528	1
RPL21P37	3.83192e-05	0.293146	0.532	0.293	1
TTC29	3.8325e-05	0.23964	0.489	0.236	1
CHSY1	3.83391e-05	0.833235	0.771	0.593	1
BTBD18	3.83726e-05	1.27573	0.342	0.138	1
[truncated: 20,249 more rows]
