# Supplementary material for: Integration of single-nuclei and spatial transcriptomics to decipher tumor phenotype predictive of relapse-free survival in Wilms tumor
Source: Front Immunol. 2025 Mar 3;16:1539897. doi: 10.3389/fimmu.2025.1539897 (PMC11911335; doi:10.3389/fimmu.2025.1539897)
Supplement: Supplementary file 10 [file Table4.xlsx]

## Sheet: Supplementary Table S4
Supplementary Table S4. Hazard ratios and Lasso coefficients of genes utilized in the ensemble machine learning model, constructed as the relapse-associated signature (RT-sig).
Gene Symbol	HR	z	pvalue	Lasso coeffient
GAD1	1.10918	2.528	0.0114715	0.0989964
KCNG1	1.52456	3.8556	0.000115445	0.367749
NOVA1	1.40798	2.75334	0.00589911	0.708454
VCAN	1.21222	2.37937	0.0173421	0.340703
GNGT1	0.882192	-3.76648	0.000165564	-0.394816
TGFB2	1.11545	2.42226	0.0154242	0.122738
CPNE7	1.16821	3.04045	0.00236223	0.057406
ADAMTS13	1.63314	3.09585	0.00196253	0.356112
USP9Y	1.07532	3.35293	0.000799606	0.517001
TGFA	1.27769	3.6179	0.000297002	1.03848
CLUL1	1.19236	2.36975	0.0177999	0.268063
ARHGEF15	1.41866	3.74337	0.00018157	0.111813
STEAP3	0.837279	-2.13224	0.0329873	-0.122023
PCDH12	1.47111	3.6621	0.000250153	0.319328
PNMA2	0.733259	-3.79816	0.000145773	-0.0202455
SYN2	0.785052	-3.38513	0.000711443	-0.106808
HEXIM1	0.637177	-2.29606	0.0216726	-0.157177
NPR1	0.847523	-2.15386	0.0312508	-0.129171
EZR	0.583914	-2.84446	0.00444866	-0.220975
CDKN2B	1.22497	1.97661	0.0480863	0.0999238
OTUB2	1.6995	3.83134	0.000127447	0.654076
FOXJ1	0.827024	-3.2032	0.00135909	-0.156128
PGM3	0.468771	-3.13408	0.00172392	-0.644625
BTC	0.874987	-2.66791	0.00763251	-0.212316
SMTN	1.84911	3.35537	0.000792593	0.714896
CLDN10	0.816739	-3.23412	0.0012202	-0.0385009
P2RY14	1.18418	2.28631	0.0222361	0.0151702
