# Supplementary material for: Integration of single-nuclei and spatial transcriptomics to decipher tumor phenotype predictive of relapse-free survival in Wilms tumor
Source: Front Immunol. 2025 Mar 3;16:1539897. doi: 10.3389/fimmu.2025.1539897 (PMC11911335; doi:10.3389/fimmu.2025.1539897)
Supplement: Supplementary file 11 [file Table5.xlsx]

## Sheet: Supplementary Table S5
Supplementary Table S5. Cell type signatures utilized in spatial transcriptome analysis.
Scissor+ tumor cells	Scissor- tumor cells	T_naive	T_CD4_activated	T_CD8_activated	T_CD4_Treg	T_CD8_Terminal exhaustion	NK	B_naive	B_memory	B_plasma	Myeloid_Mast	Myeloid_Macrophage_M1	Myeloid_Macrophage_M2	Myeloid_MDSC	Myeloid_Monocytes	Myeloid_Neutrophil	Myeloid_cDC	Myeloid_pDC	Stromal_CAF	Stromal_Endothelial
HMGA2	PAX8	IL7R	CD4	CD69	TNFRSF4	CD3G	GNLY	MS4A1	MS4A1	IGHG1	KIT	CD86	CD86	ITGAM	LYZ	S100A8	CD80	IL3RA	MMP2	PLVAP
KIF26B	XKR6	CCR7	CD40LG	CCR7	FOXP3	FASLG	XCL1	IL4R	CD79A	IGHG2	TPSAB1	CD163	CD163	CD33	CD14	S100A9	CD86	LILRA4	EMILIN1	VWF
HMCN1	MAL	LEF1	TNF	CD27	TIGIT	ID2	XCL2	IGHD	CD83	IGHG3	CPA3	CSF1R	CSF1R	ARG1	S100A8	CSF3R	CCR7	CD123	SFRP2	CLDN5
AFF3	EPB41L5	TCF7	CCL5	BTLA	CTLA4	LAG3	AREG	FCRL1	CD37	IGHG4	HDC	CD68	CD68	NOS2	S100A9	ITITM2	CD1A	TCF4	ACTA2	PECAM1
LRFN5	LHX1-DT	SELL	CAPG	CD40LG	TNFRSF9	RGS1	KLRD1	IGHM	HLA-DPB1	IGHA1	CD63	C1QA	C1QA	CD68	LST1	S100A12	CD1C	IRF7	PDGFRB	ENG
CUX1	KIRREL3	MAL	GZMK	IL2RA	LAYN	CCL3	NKG7	CD24	HLA-DRA	IGHA2		C1QB	C1QB	CD163	FCN1	ELANE	CD14	IRF8	COL1A1	PTPRB
NKAIN3	NPNT	CD3G	KLRG1	CD3E	CD3D	KIAA1671	TRDC	CD79A	HLA-DPA1	CD38		C1QC	C1QC	LAIR1	TCF7L2	MPO	CD16	TLR7	COL1A2	SLC14A1
GFRA1	KCNJ16	CD3E	CX3CR1	CD47	STAT1	SH2D2A	KLRC1	CD79B	HLA-DQA1	MZB1		IL23A	IL4R	IL34	FCGR3A	CXCR1	CD40	TLR9	COL3A1	AQP1
SLC9C1	DSC2		TBX21	EOMES	IFIT1	DUSP2	GZMB	FCER2	HLA-DQB1	PRDM1		TNF	CCL4		CSF3R	CXCR2	CD83	IFNA	LUM	GJA4
TCF4	GNGT1		CCL3	GNLY	IRF7	PDCD1	CTSW	TCL1A	HLA-DRB1	IRF4		CXCL9	CCL13		IL1B	LYZ	CD123	IFNB	POSTN	ACKR1
MEIS1	FGF9		CCL4	GZMA	TRBC2	CD7	KLRB1	IL4R	NRA4A1	XBP1		CXCL10	CCL20		G0S2	FPR1	CD141	IL6	FN1
SIL1	PGK1		IFNG	GZMB	TRBC1	NR4A2	CD7	CD72	NRA4A2	JCHAIN		CXCL11	CCL17		TYROBP	GILT	CX3CR1	TNFA	SPARC
PTPRG	SOX6		GZMB	PRF1	CD4	CD160	HOPX	BACH2	CD79B			CD86	CCL18		LILRB2		CD209		DCN
ROR2	MED15P9		CD3G	IFNG	SELL	PTPN22	CCL5	LTB	IGHM			IL1A	CCL22		CXCL8		HLA-DRA		TAGLN
DCC	NRG3		CD3E	CD8A	LEF1	ABI3	CD69	HLA-DPB1	IRF8			IL1B	CCL24		EREG		CD207		MYL9
EYA1	IL6R			CD8B	RTKN2	PTGER4	CMC1	HLA-DRA	CD74			IL6	LYVE1		AREG		CD172A		RGS5
FAT3	PLXNA4			CD95L	IL2RA	GZMK	GZMA	HLA-DPA1	CD19			CCL5	VEGFA		HLA-DRA		XCR1		IGFBP7
EBF3	TAGLN3			LAMP1	CD3G	GZMA	IL2RB	HLA-DQA1	CREM			IRF5	VEGFB		HLA-DRB1				APOD
ELAVL4	RASAL1			LAG3	CD3E	MBNL1	CCL4	HLA-DQB1				IRF1	VEGFC		HLA-DRB1				PDGFRA
CACHD1	ERBB4			CTLA4		VMP1	DUSP2	HLA-DRB1				CD40	VEGFD		HLA-DRB1				THY1
PDGFC	LIPC			HLA-DRA		PLAC8	REL	CD19				IDO1	EGF
FAM78B	HKDC1			TNFRSF4		RGS3	ZNF683					KYNU	CTSA
TMEM132D	SRGAP1			ICOS		EFHD2	SRGN					CCR7	CTSB
TNFRSF19	MYOF			TNFRSF9		GLRX	SYTL3					IL4R	CTSC
SOBP	FRMD1			TNFRSF18		CXCR6	TNFRSF18					CCL4	CTSD
CDH11	MRPS6			CXCR5		ARL6IP1	CST7					CCL13	TGFB1
ENAH	SQOR			CCR4		CCL4	MATK					CCL20	TGFB2
TENM4	PARD3B			CXCR3		ISG15	LDLRAD4					CCL17	TGFB3
SOX5	VEGFA			CD3G		LAX1	FCER1G					CCL18	MMP14
LAMA4	PTER			CD3E		CD8A	PRF1					CCL22	MMP19
ETV1	SLC20A2					SERPINA3	KLRF1					CCL24	MMP9
CDH7	SKAP1					CCL3L1	KRT86					LYVE1	CLEC7A
C3orf52	BNC2					TIGIT	CRTAM					CTSA	WNT7B
MEIS2	THRA1/BTR					CXCL13	TYROBP					CTSB	FASLG
LEF1	NEAT1						KIR2DL1					CTSC	TNFSF12
SLCO5A1	PRAC1						KIR2DL3					CTSD	TNFSF8
PCDH15	ADAMTS9						KIR3DL1					NOS2	CD276
GRID2	P3H2						KIR3DL2					CLEC7A	VTCN1
ST8SIA2	DAB1						EOMES					WNT7B	MSR1
LHFPL2	L3MBTL4						FCGR3A					FASLG	FN1
OR51E1	ANXA1											TNFSF12	IRF4
GCSAM	S100A10											TNFSF8	ARG1
DELEC1	FBXO21											CD276	IL10
DOCK3	ANKRD33B											VTCN1	TREM2
CHST1	CLU											MSR1
TNC	SCTR											FN1
GDNF	SLC38A11											IRF4
GAS2	SAMD9L											HLA-DQA1
TBILA	NOS1AP											HLA-DPB1
MEIS1-AS2	FRY											HLA-DRA
DPP10	RNF19A											HLA-DPA1
SGCZ	GLS											HLA-DRB1
SH3PXD2A	TFAP2A											INFG
ZNF423	PCED1B											PTGS2
GAD1	AMIGO2
PREX2	WSCD2
MBNL3	ITM2B
KALRN	CCN6
ADAMTS19	FRMD4B
IL1RAPL1	MIR503HG
OAF	SLFN12
SCUBE1	XYLT1
MYO10	CELF2
SLIT3	JPH2
MMP26	CA2
KCNH8	BHLHE40
STK39	SHANK2
ASXL3	PAWR
SEMA3D	CASP4
TLL1	PRICKLE2
TIAM1	DSCAS
SNCAIP	KIRREL1
CDH12	CLDN16
MEOX1	CTTNBP2
KCNG1	TNNT2
CHRFAM7A	NDRG1
DCDC2C	RHEB
CPED1	FRMD3
LZTS1	SLFN13
KCNJ15	PARD6B
MGC32805	MIR99AHG
HOXD10	COL4A4
WASF3	LGR4
PAX3	PRKD1
PCSK5	SP100
ST8SIA4	AFAP1L2
MARVELD1	FYB2
CHRNA7	PTGDS
CCDC169-SOHLH2	ASS1
SATB1	LHX1
CNR1	RASL11A
UNC5B	LONRF3
CCDC88C	IRX1
MYCN	KCNC3
RNF175	GRB10
CADM1	KLF2
CYP27C1	SCN3A
HOXD11	CX3CL1
CMTM8	GADL1
PHLDB2	TMEM37
SLIT3-AS2
HUNK
MEOX2
CCNJL
EPB41
CCDC169
NOVA1
PHACTR2P1
ITGA8
DCLK1
BTBD11
COL6A3
VCAN
SLC25A21
SH3RF3
SLC15A1
INPP5F
AFF2
ADCY2
RGS7
SHISA3
LMO2
GRIK4
MAP2K6
RBMS3-AS2
TRIL
LRP5
PDE3B
QSOX2
APBA2
ARHGEF7-IT1
PALD1
DISC1FP1
CSPG4P10
OR51E2
LRRC4C
HOXA5
HOXA-AS3
C3orf70
SP5
CAMK1D
RBMS3-AS3
VSTM2B
KC6
FKBP10
CYRIA
FLRT2
ST6GAL2
CNTNAP2
NBL1
ADGRL2
SYK
FGF2
CCDC3
TMEM59L
SPOCK3
HOXA-AS2
TMTC4
PCDHA5
VSTM2B-DT
ST6GALNAC5
CCN4
EDNRA
SIX2
ZMAT4
TBL1Y
HNRNPA1
RPL10AP6
MEIS1-AS3
RPSAP52
CNTN3
KIF3C
KCNH5
PLEKHG1
FGF10
SMOC1
BMERB1
ADH4
GABRG3
RPLP1P13
NAV3
ANTXR2
CT75
RSPO3
PROM1
DNM3OS
CXCL12
TMEM132A
ZC4H2
MFAP2
ERICH2
PRAME
TAFA5
MN1
ADAMTS7
TMEM108
CCDC136
FLI1
NDST3
TSPAN11
RASA3
CLMP
CNTN5
CPLX2
DBN1
GGH
EPHB4
SEMA4C
PRKY
NLGN4Y
VASH2
SFTPD
RPL3
LOX
EFNA2
GNG2
TGFB2
ADGRA2
COL25A1
FBN2
CEROX1
EDAR
STXBP6
OSBPL6
GPR161
TXLNGY
APOB
TWIST2
COL14A1
NPTX2
OSR1
LIPA
PACC1
GLT1D1
YPEL1
RASSF3
CDH20
SALL1
DISP3
LPAR1
FAM53B
PCDH17
CDC20P1
SPATA16
CNKSR3
FST
XXYLT1
UNCX
NFATC4
COL26A1
HFM1
H2BC19P
MAPT
RGS17
HSF2BP
CSGALNACT1
AKR1A1
KIF28P
MPP3
AADAT
ARSB
ZNF804B
HNRNPA1P48
FGF8
RAB20
CPNE7
NYNRIN
FRRS1L
LTBP4
FZD10
ADAMTSL2
SPRY4
KDM5D
NPDC1
FOXD4L1
SLC16A9
IGDCC4
PKD1P6-NPIPP1
OR51C1P
PRSS3
EMBP1
LECT2
LRAT
LDB2
IGF2-AS
NRN1
PIK3AP1
FBLN1
LRRC20
ZNF785
GLRB
GRAPL
ADAMTS13
PRSS48
ADCY1
PCDHA10
SMIM2
SEMA3A
ANOS2P
SEC14L6
PCBP4
ANKRD18DP
RPS3AP26
THBD
NQO2
MDFI
STK31
VASH1
MMP11
NKAIN1
PGF
LYPD6
DCHS1
SLCO2A1
ID2B
OR51D1
SLC43A1
TM6SF1
CHRM2
NIPSNAP1
CXCR4
GPC2
XYLT2
EEF1B2P6
HOXD9
CRLF1
HEXD
ETS1
CLP1
SLC1A5
NDST1
SCX
FOXD4
ZNF764
CACNB4
SEMA6C
NPY
PIP5K1B
SLC2A11
ADCY4
GPX7
SEMA3E
USP9Y
CPB2
FAM66A
CALCRL
ARVCF
SULT4A1
EVA1A-AS
SULT1A2
EPHA3
TEAD2
PCDH18
CHRNA1
TRPC4
RNF165
MTA1
PARM1
DHX33
MTARC1
DIPK1B
ST8SIA6
MICALL1
SELENOV
PMCHL1
GPR155
KCNN1
MSR1
FAHD2CP
CACNA1I
INPP4A
SPINK8
KLRB1
KIF21B
FAM171A2
HSPA12B
SLCO1B1
ALX3
TGFB2-OT1
PRKCB
PCDHGC3
MPPED1
SLC8A3
H19
SLC41A3
NT5DC2
SERPINE3
FGFBP2
MIR181A1HG
BID
RSPO1
RPL7AP6
TRPV1
PALB2
B4GALT7
SORBS1
H2AZ1-DT
BNC1
CPE
HEPHL1
NOMO3
ARL9
APCDD1
NCAM1
VAX1
SLC1A4
PTMAP11
GJA1
MFSD10
ITGA4
DMRT2
FBXO47
PARP16
CLCN7
TAF4B
IRAK3
KCNG3
MEX3D
MDGA2
S1PR3
LRRTM2
GNB4
SH2D4B
FTCD
RBP5
TGFA
NDE1
SSC4D
LIMD2
ZNF354A
CYP26A1
FOXD4L3
CUX2
LBX2
SLC6A16
IGFBP5
LRRTM4
WNT3
IL17D
SMIM2-IT1
LRRC8C
AGMO
MYADM
TBKBP1
NOTUM
HYAL2
FOXL2
FBXL21P
ABCC8
COL4A2-AS2
RPL13AP20
ENOX1
GRAMD4
DPH5
GPER1
FAM90A1
GAPDHS
PPP1R3G
ASAH2B
NDST4
STK10
KIF1C
HSD11B2
TLX2
CLTCL1
PDZD7
ELP6
MRPS9
CPA6
DND1
CCDC140
SPEG
GRIN2D
CYB561A3
UNKL
SCRN2
NEURL1
TLR4
IFITM2
VAX2
PPT1
RENO1
SMIM17
