# Supplementary material for: Integration of single-nuclei and spatial transcriptomics to decipher tumor phenotype predictive of relapse-free survival in Wilms tumor
Source: Front Immunol. 2025 Mar 3;16:1539897. doi: 10.3389/fimmu.2025.1539897 (PMC11911335; doi:10.3389/fimmu.2025.1539897)
Supplement: Supplementary file 12 [file Table6.xlsx]

## Sheet: Supplementary Table S6
Supplementary Table S6.Potential drug targets curated from the literature.
ABEMACICLIB	AFATINIB	AXITINIB	COBIMETINIB	DABRAFENIB	DASATINIB	ERLOTINIB	GEFITINIB	IBRUTINIB	ICOTINIB	LAPATINIB	LENVATINIB	NIRAPARIB	OSIMERTINIB	PALBOCICLIB	PONATINIB	SUNITINIB	TRAMETINIB	VANDETANIB	VEMURAFENIB
CDK4	EGFR	FLT1	MAP2K1	BRAF	ERBB2	ERBB2	PHKG2	TDP1	EGFR	ERBB2	YES1	PARP1	EGFR	ROCK2	YES1	KDR	MAP2K1	ERBB2	YES1
CDK6	ERBB2	FLT4	MAP2K2	RAF1	SRC	SYK	ERBB2	SMAD3		KCNH2	FLT1	PARP2		CDK5	ABL1	YES1	MAP2K2	SRC	BRAF
		KDR		SIK1	SYK	ABL1	BRSK1	YES1		AURKB	KDR			PRKX	BCR	KCNH2		ROCK2
				NEK11	KIT	BLK	PIM1	BTK		ERBB4	FLT4			TAOK1	KIT	PDGFRB		ABL1
				LIMK1	ABL1	LTK	IRAK1			RET	FGFR1			RPS6KA3	RET	FLT1		EPHB4
					SIK2	MET	SIK2			YES1	FGFR2			MST1R	TEK	KIT		EPHA3
					CDC42BPA	LYN	BLK			EGFR	FGFR3			CDK4	FLT3	FLT4		LTK
					BLK	MKNK2	CSNK1D				FGFR4			MAPK8	FGFR1	FLT3		EPHA8
					TAOK1	AURKB	AXL				PDGFRA			MET	FGFR2	CSF1R		EPHA4
					SMAD3	SLK	LYN				RET			MAP4K2	FGFR3	PDGFRA		AXL
					AXL	RET	MKNK2				KIT			PRKD3	FGFR4	MET		EPHA1
					FGFR3	PKN2	PIM3							MAPK9	LCK			EPHB1
					BCR	HIPK4	SLK							RET	SRC			PDGFRB
					PDGFRB	ERBB4	MAPK9							LRRK2	LYN			PTK6
					AURKB	CLK4	PRKD3							DYRK1A	KDR			TYRO3
					PTK6	ALK	LIMK1							CCND1	PDGFRA			AURKB
					SLK	YES1	HIPK4							CLK2				EPHB2
					LYN	PRKD2	CHEK2							ALK				FGFR1
					FGFR1	FRK	IRAK4							CLK4				MAP2K1
					MAP2K1	FLT1	CAMK2G							MAP4K5				RET
					LIMK1	MINK1	MAPK10							PAK4				MTOR
					PDGFRA	FLT4	MAPT							PRKAA1				PDGFRA
					PKN2	EGFR	MAPK14							MAP4K4				BTK
					SRMS	TDP1	CAMK2D							CDK9				LRRK2
					IRAK4	KDR	ERBB4							DYRK1B				EPHB6
					EPHA2	NR1I2	YES1							CHEK1				EPHA5
					MAPK14		MAP4K5							DAPK3				EPHA2
					FES		PRKD2							NEK2				MAPK14
					FGR		LCK							CDK6				ERBB4
					ERBB4		FRK											HTT
					JAK2		MAP4K4											YES1
					PLK4		MINK1											MAP4K5
					TNK2		GMNN											TEK
					YES1		FLT4											ALK
					MAP4K5		HCK											EPHA10
					LCK		EGFR											LCK
					FRK													MAP4K4
					MAP3K10													ERBB3
					MINK1													FLT1
					MAP3K20													GMNN
					DYRK3													FLT4
					GMNN													FYN
					HCK													EGFR
					FYN													EPHA6
					TDP1													TDP1
					MAP2K2													EPHA7
					KDR													EPHB3
					ACVR1													MAP2K2
					STAT5B													KDR
					ABL2													ACVR1
					BTK													VEGFA
					NR4A3
					CSK
					EPHA5
					EPHB4
					HSPA8
					MAP3K20
					PPAT
